# Supplementary material for: Identification of Novel Candidate Genes Involved in Apple Cuticle Integrity and Russeting-Associated Triterpene Synthesis Using Metabolomic, Proteomic, and Transcriptomic Data
Source: Plants (Basel). 2022 Jan 21;11(3):289. doi: 10.3390/plants11030289 (PMC8838389; doi:10.3390/plants11030289)
Supplement: Supplementary file 1 [file plants-11-00289-s001.zip]

Archive with 15 entries (13 files):
- plants-1500021-supplementary/
- plants-1500021-supplementary/Supplementary materials/
- plants-1500021-supplementary/Supplementary materials/Figure S1 Targeted triterpene analysis.tiff
- plants-1500021-supplementary/Supplementary materials/Figure S2 Mapman distribution obtained from the proteomic data.tif
- plants-1500021-supplementary/Supplementary materials/Figure S3 Hierarchical clustering performed on the differentially expressed genes.tif
- plants-1500021-supplementary/Supplementary materials/Section A.pdf
- plants-1500021-supplementary/Supplementary materials/Supplementary materials information.pdf
- plants-1500021-supplementary/Supplementary materials/Table S1 Overview of the Single Sequence Repeat (SSR) markers.xlsx
- plants-1500021-supplementary/Supplementary materials/Table S2 Metabolomic data - Identifications .xlsx
- plants-1500021-supplementary/Supplementary materials/Table S3 Proteomics data.xlsx
- plants-1500021-supplementary/Supplementary materials/Table S4 Sequences filtering and mapping.xlsx
- plants-1500021-supplementary/Supplementary materials/Table S5 Full Transcriptomic data.xlsx
- plants-1500021-supplementary/Supplementary materials/Table S6 Subset of C2-C3 clusters.xlsx
- plants-1500021-supplementary/Supplementary materials/Table S7 Correlation between triterpene-hydroxycinnamates and BAHD acyltransferase genes.xlsx
- plants-1500021-supplementary/Supplementary materials/Table S8 Metabolite data processing parameters.xlsx
