# Supplementary material for: Identification of Novel Candidate Genes Involved in Apple Cuticle Integrity and Russeting-Associated Triterpene Synthesis Using Metabolomic, Proteomic, and Transcriptomic Data
Source: Plants (Basel). 2022 Jan 21;11(3):289. doi: 10.3390/plants11030289 (PMC8838389; doi:10.3390/plants11030289)
Supplement: Supplementary file 1 [file plants-11-00289-s001.zip › plants-1500021-supplementary/Supplementary materials/Table S1 Overview of the Single Sequence Repeat (SSR) markers.xlsx]

## Sheet: SI Table 1
Table S1: Overview of the Single Sequence Repeat (SSR) markers used for the phylogenetic analysis of Canada Gris and Canada Blanc.
SSR Name	Linkage group	Fw sequence	5' Labelling	Rev sequence	SSR repeat type	Osberved size range	Allele number	Major allele frequency
CH05g08	1	CCAAGACCAAGGCAACATTT	FAM	CCCTTCACCTCATTCTCACC	imperfect	156-203	11	0.43
CH03d01	2	CGCACCACAAATCCAACTC	FAM	AGAGTCAGAAGCACAGCCTC	imperfect	86-120	10	0.25
MS14h03	3	CGCTCACCTCGTAGACGT	HEX	ATGCAATGGCTAAGCATA	perfect	107-139	12	0.27
Ch01f02	7	ACCACATTAGAGCAGTTGAGG	HEX	CTGGTTTGTTTTCCTCCAGC	perfect	164-206	14	0.3
CH03a09	5	GCCAGGTGTGACTCCTTCTC	FAM	CTGCAGCTGCTGAAACTGG	perfect	116-139	10	0.4
CH03d07	6	CAAATCAATGCAAAACTGTCA	FAM	GGCTTCTGGCCATGATTTTA	perfect	161-225	11	0.2
CH02c09	15	TTATGTACCAACTTTGCTAACCTC	HEX	AGAAGCAGCAGAGGAGGATG	perfect	225-256	10	0.26
CH05g03	17	GCTTTGAATGGATACAGGAACC	HEX	CCTGTCTCATGGCATTGTTG	perfect	133-207	12	0.24
CH02g09	8	TCAGACAGAAGAGGAACTGTATTTG	FAM	CAAACAAACCAGTACCGCAA	perfect	94-136	10	0.23
CH02b03b	10	ATAAGGATACAAAAACCCTACACAG	HEX	GACATGTTTGGTTGAAAACTTG	perfect	70-104	11	0.26
CH04c07	14	GGCCTTCCATGTCTCAGAAG	FAM	CCTCATGCCCTCCACTAACA	perfect	93-133	9	0.21
CH01h02	9	AGAGCTTCGAGCTTCGTTTG	FAM	ATCTTTTGGTGCTCCCACAC	imperfect	224-261	10	0.34
CH01g05	14	CATCAGTCTCTTGCACTGGAAA	HEX	GACAGAGTAAGCTAGGGCTAGGG	perfect	136-171	10	0.25
CH03b10	15	CCCTCCAAAATATCTCCTCCTC	HEX	CGTTGTCCTGCTCATCATACTC	perfect	91-117	11	0.24
CH01f03b	9	GAGAAGCAAATGCAAAACCC	FAM	CTCCCCGGCTCCTATTCTAC	imperfect	137-177	8	0.28
CH01h01	17	GAAAGACTTGCAGTGGGAGC	HEX	GGAGTGGGTTTGAGAAGGTT	perfect	102-138	8	0.22
