# Supplementary material for: Identification of Novel Candidate Genes Involved in Apple Cuticle Integrity and Russeting-Associated Triterpene Synthesis Using Metabolomic, Proteomic, and Transcriptomic Data
Source: Plants (Basel). 2022 Jan 21;11(3):289. doi: 10.3390/plants11030289 (PMC8838389; doi:10.3390/plants11030289)
Supplement: Supplementary file 1 [file plants-11-00289-s001.zip › plants-1500021-supplementary/Supplementary materials/Table S2 Metabolomic data - Identifications .xlsx]

## Sheet: Si Table 2
Table S2: Identification data of compounds differentially accumulated in skin of Canada Blanc and Canada Gris during fruit development (from 57 days after full bloom (57 DAFB) to harvest (150 DAFB)). Data were obtained by UPLC–TTOF in positive and/or negative ESI mode, with MS/MS experiments and identifications were based on literature data and databases (Pubchem, Metlin and The human Metabolome …
Putative identity	Compound number	Positive mode								Negative mode								Molecular Formula
		tr (min)	[M+H]	Error (ppm)	MSMS [M+H]					tr (min)	[M-H]	Error (ppm)	MSMS [M-H]
Quinic Acid	1	0.57	193.07	-1.9	nd					0.44	191.056	2.6	173.044					C7H12O6
Methyl-phlorocetophenone – hexoside (Domesticoside)	2									0.49	343.102	-4	181.049	137.06				C15H20O9
Ethyl ester di-hexoside	3									0.5	387.112	-6.2	341.107	179.056				C13H24O13
Di-saccharide	4									0.5	341.107	-1.9	179.048	161.025	119.033			C12H22O11
Quinic acid - Dihexoside	5									0.5	533.171	-2.7	191.055	173.044				C19H34017
Di-saccharide	6									0.52	341.107	-3.7	179.055					C12H22O11
Hydroxybenzoic acid - hexoside	7									0.8	315.074	0.1	153.019	109.029				C13H16O9
Quinic acid ethyl ether	8									2.43	219.088	1.3	205.123	173.043	127.04	109.028	85.0318	C9H1606
Neochlorogenic acid	9									4.19	353.087	-2	191.055					C16H1809
Caffeoyl-hexoside	10									7.03	341.087	-0.51	179.034	161.024				C15H1809
p-coumaroyl quinic acid Isomer	11									8.38	337.093	-3.5	191.056	173.046	163.041	119.051		C16H1808
Feruloyl-hexoside (sodium adduct)	12	15.59	379.1	-0.4						14.72	355.103	-0.7	193.051	175.04				C16H20O9
Vomifoliol-pentosyl-hexoside Isomer 1	13									18.89	517.228	-1.6	385.185	223.133	205.122			C24H38O12
Vomifoliol-pentosyl-hexoside Isomer 2	14	19.89	519.244	-0.2	207.138					19.67	517.228	-1.6	385.185	223.133	205.122			C24H38O12
Quercetin-hexoside	15									20.42	463.088	1.3	301.034	300.027	271.024	255.029	243.029	C21H20O12
Flavonol di-methyl ether-hexoside	16									21.41	491.118	-1.6	462.085	329.072	313.054	300.03	299.023	C23H24O12
Hydroxy-Phloretin-hexoside	17									21.8	451.124	-1.3	289.073	167.035	125.025			C21H24O11
Quercitrin	18	22.9	449.108	2.1	303.051					22.12	447.093	-0.4	301.034	300.026	271.023	255.081	243.028	C21H20O9
Trihydroxy- dimethoxyflavanone - hexoside	19									24.5	493.135	0.7	331.254	313.253	301.038	141.002		C23H26O12
Quercetin dimethyl ether - hexoside	20									24.53	509.129	-1.7	347.077	301.043				C23H26013
Phloretin-pentoside	21									24.64	405.118	-1.5	273.077	167.035	123.045			C20H2209
Hydroxy-phoretin	22									24.73	289.072	0.1	167.034	125.024	123.045			C15H1406
Coumaroyl-caffeoyl-hexoside	23									25.28	487.126	3.7	341.103	323.084	179.034	161.024	145.028	C24H24011
Coumaroyl-quinic acid isomer	24	17.26	339.107	-1.3	147.042	119.048	91.053											C16H18O8
Phloretin	25									26.89	273.077	1.3	167.034	123.045	119.051			C15H14O5
Unknown triterpene	26									31.74	489.358	-1.1	471.359	459.334	427.36			C30H50O5
Maslinic Acid	27	39.09	473.36	-4.9	437.344	427.357	409.345	391.336		34.36	471.348	0.5	453.316	407.337				C30H4804
Corosolic Acid	28	39.24	473.362	-2	437.342	427.356	409.345	391.336		35.34	471.348							C30H4804
Benzoic Acid derivative (sodium adduct)	29	0.5	219.026	-0.4														C9H8O5
Hydroxybenzoic acid	30	0.57	139.039	1	121.027													C7H6O3
Tetra-saccharide (sodium adduct)	31	0.58	689.21	-2.4	527.163	365.107	347.096	203.051	185.094									C24H42O21
Tri-saccharide (sodium adduct)	32	0.62	527.157	-1.6	365.108	347.096	203.052	185.041										C18H32O16
Chlorogeno-quinone	33	10.82	353.087	0.3	179.033	163.038	123.043	111.043	83.0483									C16H16O9
Cryptochlorogeno-quinone	34	13.13	353.087	0.3	nd													C16H16O9
Phenol-glycoside (sodium adduct)	35	15.17	381.115	-0.6	219.058													C16H22O9
Vomifoliol-hexoside	36	19.12	387.201	-0.9	207.138	189.127	149.096	123.08	95.0849									C19H30O8
Quercetin -acetyl-hexoside	37	23.69	507.113	-0.2	345.063	303.051												C23H22O13
Coumaroyl-hexoside derivative	38	26.34	309.097	-0.3	147.043	119.048	91.0534											C15H16O7
Linolenic acid	39	39.2	279.232	-0.2														C18H30O2
Alpha/Beta-amyrone	40	39.69	425.377	-1.6	407.366													C30H48O
Ursolic/oleanolic aldehyde	41	40.09	441.372	-0.9	423.363	405.349												C30H48O2
Ursa/Olea-dien-one	42	39.375	423.362	-1														C30H46O
Olea/Ursa-dien-one	43	40.0737	423.361	-2	405.352													C30H46O
p-coumaroyloxy-hydroxy-triterpenoic acid	44	40.68	619.399	0	437.343	147.042				40.34	617.385	0.1	145.03					C39H5406
p-coumaroyl- hydroxy-triterpenoic acid	45	39.98	619.401	0.9						39.65	617.385	0.1	573.401	145.027				C39H54O6
Caffeoyl-quinic isomer	46									2.1	353.085	-7.1	191.054					C16H1809
Unknown Triterpene	47									35.91	473.363	-0.5	413.341					C30H50O4
3-oxo-hydroxy-urs-12-en-28-oic acid	48									38.04	469.332	1.8	437.309	393.316	325.184			C30H46O4
p-coumaroyl- hydroxy-urs-12-en-28-oic acid	49	40.38	619.398	-4.1						39.98	617.387	3.3	145.03					C39H54O6
3-O-caffeoyl-betulinic acid	50	41.6								41.43	617.386	2.2	573.398	161.023				C39H54O6
caffeoyl-triterpenic acid	51	42.42								42.17	617.387	3.1	573.399	437.35	161.025			C39H54O6
caffeoyl- triterpenic acid	52	43.59								43.33	617.389	6.5	573.405	437.351	161.024			C39H54O6
p-coumaroyl-triterpenic acid (3-O-coumaroyl-betulinic acid)	53	42.47								42.32	601.391	2.1	145.03					C39H54O5
p-coumaroyl-dihydroxy-triterpenic acid	54	37.65								37.63	633.38	1.1	589.411	571.391	145.03			C39H54O7
p-coumaroyl-dihydroxy-triterpenic acid	55	38.39								38.33	633.38	1.1	589.4	571.391	145.029			C39H54O7
Caffeoyl-hydroxy-triterpenic acid	56	39.82								39.71	633.381	1.5	589.402	161.026				C39H54O7
Caffeoyl-hydroxy-triterpenic acid	57	40.3								40.13	633.381	2.2	589.404	161.025				C39H54O7
Caffeoyl-hydroxy-triterpenic acid	58	40.45								40.36	633.381	2.2	589.403	161.024				C39H54O7
Caffeoyl-hydroxy-triterpenic acid	59	40.82								40.86	633.38	0.8	589.402	161.025				C39H54O7
Caffeoyl-di-hydroxy-triterpenic acid	60	38.34								38.32	649.373	-2.9	605.397	161.024				C39H54O8
