# Supplementary material for: Identification of Novel Candidate Genes Involved in Apple Cuticle Integrity and Russeting-Associated Triterpene Synthesis Using Metabolomic, Proteomic, and Transcriptomic Data
Source: Plants (Basel). 2022 Jan 21;11(3):289. doi: 10.3390/plants11030289 (PMC8838389; doi:10.3390/plants11030289)
Supplement: Supplementary file 1 [file plants-11-00289-s001.zip › plants-1500021-supplementary/Supplementary materials/Table S3 Proteomics data.xlsx]

## Sheet: Summary DE Proteins
Table S3: Proteomic data: differentially expressed protein observed between Canada Gris and Canada Blanc.
Accession	Description	Canada Blanc					Canada Gris
		57 DAFB	78 DAFB	99 DAFB	120 DAFB	150 DAFB	57 DAFB	78 DAFB	99 DAFB	120 DAFB	150 DAFB
MDP0000192889		0,03390	0,01464	0,03713	0,05836	0,03015	0,03975	0,02396
MDP0000233649		0,01564		0,01622	0,01929
MDP0000120430	12-oxophytodienoate reductase 2					0,00418
MDP0000200810	2-cysteine peroxiredoxin B		0,00287	0,00247		0,00479		0,00370	0,00408		0,00303
MDP0000320612	2-cysteine peroxiredoxin B		0,00477					0,00824			0,00698
MDP0000839921	2-oxoglutarate (2OG) and Fe(II)-dependent oxygenase superfamily protein					0,00727
MDP0000089058	2-oxoglutarate dehydrogenase, E1 component					0,00754
MDP0000229305	20S proteasome alpha subunit C1	0,00537	0,00343	0,00379			0,00891	0,00484	0,00512	0,00612
MDP0000134203	20S proteasome subunit PAA2		0,03092					0,01628
MDP0000141874	26S proteasome regulatory complex, non-ATPase subcomplex, Rpn2/Psmd1 subunit					0,00214
MDP0000328601	26S proteasome regulatory subunit S2 1A					0,00954					0,00401
MDP0000231146	40s ribosomal protein SA B	0,00294	0,00272		0,00457	0,00454		0,00210	0,00534	0,00554	0,00353
MDP0000260722	40s ribosomal protein SA B	0,00289	0,00326		0,00513	0,00536		0,00220	0,00621	0,00665	0,00438
MDP0000191398	6-phosphogluconate dehydrogenase family protein		0,00156			0,00531
MDP0000235230	6-phosphogluconate dehydrogenase family protein		0,00152
MDP0000250354	6-phosphogluconate dehydrogenase family protein		0,00145			0,00518					0,00145
MDP0000255705	Acetamidase/Formamidase family protein					0,00949
MDP0000231084	acetoacetyl-CoA thiolase 2	0,00466	0,00182	0,00225	0,00252	0,00961					0,00282
MDP0000157284	acetyl Co-enzyme a carboxylase biotin carboxylase subunit					0,00730
MDP0000255452	aconitase 3					0,00220
MDP0000697468	Aconitase/3-isopropylmalate dehydratase protein	0,00375	0,00187		0,00242			0,00216	0,00462		0,00245
MDP0000239701	actin 7					0,00708
MDP0000774288	actin 7		0,00750		0,00628	0,00646		0,00456			0,00948
MDP0000157737	actin-11								0,00744	0,00875
MDP0000166116	acyl activating enzyme 5					0,00815
MDP0000323883	acyl-CoA oxidase 1					0,00595
MDP0000319279	Adaptin family protein					0,00317
MDP0000225318	adenosine kinase 2					0,00499
MDP0000305478	adenylosuccinate synthase					0,00364					0,00772
MDP0000722046	ADP glucose pyrophosphorylase 1										0,00316
MDP0000322020	ADP/ATP carrier 2		0,00120			0,00168
MDP0000235318	alanine-2-oxoglutarate aminotransferase 2					0,00862
MDP0000256280	alcohol dehydrogenase 1		0,00145								0,00517
MDP0000624696	aldehyde dehydrogenase 11A3					0,00224
MDP0000406860	aldehyde dehydrogenase 3I1		0,00420						0,00293
MDP0000120450	Aldolase superfamily protein		0,00336	0,00236		0,00156		0,00261			0,00269
MDP0000273688	Aldolase superfamily protein		0,00285			0,00267					0,00439
MDP0000316189	Aldolase superfamily protein	0,00499	0,00336	0,00186		0,00226	0,00390	0,00295	0,00290		0,00253
MDP0000234480	Aldolase-type TIM barrel family protein					0,00475			0,00309	0,00352
MDP0000316685	Aldolase-type TIM barrel family protein		0,00386					0,00388			0,00159
MDP0000180004	allene oxide cyclase 4				0,00327			0,00488
MDP0000469813	allene oxide cyclase 4		0,00312		0,00535
MDP0000281786	alpha-amylase-like 3	0,00458	0,00556	0,00487	0,00582	0,00794	0,00507	0,00443	0,00350	0,00516	0,00379
MDP0000222212	alpha-galactosidase 1		0,00427	0,00538		0,00292		0,00307
MDP0000274090	alpha-galactosidase 2					0,00176
MDP0000122785	alpha/beta-Hydrolases superfamily protein		0,00828
MDP0000251803	alpha/beta-Hydrolases superfamily protein					0,00354
MDP0000697378	alpha/beta-Hydrolases superfamily protein					0,00495
MDP0000170872	Aluminium induced protein with YGL and LRDR motifs		0,00302		0,00402	0,00313		0,00210	0,00301		0,00295
MDP0000213737	ankyrin repeat-containing 2B	0,00689	0,00255	0,00300	0,00273			0,00368	0,00566	0,00380
MDP0000199034	ascorbate peroxidase 1					0,00214
MDP0000241173	ascorbate peroxidase 1					0,00229
MDP0000241771	aspartate aminotransferase					0,00335
MDP0000243374	aspartate aminotransferase 5										0,00571
MDP0000303254	ATP citrate lyase (ACL) family protein							0,00204
MDP0000321236	ATP citrate lyase (ACL) family protein					0,00656					0,00327
MDP0000360515	ATP synthase alpha/beta family protein			0,00916	0,00495	0,00691	0,00489	0,01094	0,01591	0,01908
MDP0000390327	ATP synthase alpha/beta family protein		0,00661								0,01003
MDP0000147610	ATP synthase D chain, mitochondrial						0,00880	0,00435
MDP0000918098	ATP synthase epsilon chain			0,00829			0,02172	0,00831
MDP0000929055	ATP synthase subunit 1		0,00346			0,00347					0,00482
MDP0000182082	ATP-citrate lyase A-1					0,00205
MDP0000814329	ATP-citrate lyase B-1					0,00458					0,00226
MDP0000624197	ATPase, F1 complex, delta/epsilon subunit		0,00251	0,00445	0,00366		0,00854			0,00805
MDP0000785964	ATPase, F1 complex, delta/epsilon subunit	0,01712	0,00367	0,00997					0,01164	0,02004
MDP0000327191	beta-1,3-glucanase 3		0,00331
MDP0000265046	beta-galactosidase 8					0,00568
MDP0000175141	Beta-glucosidase, GBA2 type family protein					0,00424
MDP0000197743	Bifunctional inhibitor/lipid-transfer protein/seed storage 2S albumin superfamily protein							0,00870
MDP0000293049	Bifunctional inhibitor/lipid-transfer protein/seed storage 2S albumin superfamily protein									0,01480
MDP0000236317	calcium sensing receptor	0,00297	0,00299	0,00236	0,00185	0,00318	0,00371	0,00441	0,00515	0,00463	0,00171
MDP0000380330	Calcium-binding EF-hand family protein	0,00444
MDP0000187697	Calcium-dependent phosphotriesterase superfamily protein					0,00599
MDP0000167819	calnexin 1					0,00593
MDP0000231787	calnexin 1					0,00607
MDP0000128052	calreticulin 1a							0,00809
MDP0000168167	casein lytic proteinase B3		0,00568
MDP0000147628	catalase 2				0,00595	0,00502					0,00421
MDP0000259301	Chaperone protein htpG family protein										0,00410
MDP0000611170	Chaperone protein htpG family protein	0,00431	0,00616	0,00223	0,00436	0,00538		0,00530	0,00708	0,00277	0,00260
MDP0000575276	chaperonin 10							0,00249
MDP0000150162	chaperonin 20	0,01188	0,00381	0,00599	0,00304	0,00159	0,01814	0,00883			0,00821
MDP0000685137	chaperonin 20	0,01098	0,00263	0,00323			0,01378	0,00662
MDP0000631455	chaperonin-60alpha	0,00789	0,00286	0,00302			0,01102	0,00399	0,00403	0,00447
MDP0000192511	chitinase A		0,01397							0,04086
MDP0000217803	chitinase A	0,02139	0,01357	0,01395	0,01457	0,00874	0,00970	0,00851	0,01397	0,02103	0,00821
MDP0000888042	chitinase A	0,03325		0,01859	0,02355	0,01581	0,02245	0,01924	0,03275		0,02857
MDP0000125631	Chlorophyll A-B binding family protein										0,00338
MDP0000289661	Chlorophyll A-B binding family protein		0,00205	0,00323	0,00457	0,00310			0,00626	0,00874
MDP0000182265	chlorophyll A/B binding protein 1					0,00675
MDP0000293051	chlorophyll A/B binding protein 1		0,00349		0,00552	0,00755		0,00444	0,00617	0,00424	0,00554
MDP0000298502	chloroplast heat shock protein 70-2	0,00493	0,00435	0,00306	0,00426	0,00298	0,00588	0,00490	0,00532	0,00533
MDP0000416706	chloroplast heat shock protein 70-2										0,00596
MDP0000697285	chloroplast heat shock protein 70-2		0,00535					0,00630			0,00655
MDP0000218595	chloroplast RNA-binding protein 31B	0,01296	0,00645	0,01121	0,00730	0,00393	0,00577	0,00518	0,01593	0,00656	0,00272
MDP0000322755	cinnamoyl coa reductase 1					0,00476
MDP0000151800	clathrin adaptor complexes medium subunit family protein					0,00398					0,00696
MDP0000255806	CLPC homologue 1	0,00155	0,00162		0,00189	0,00350			0,00348		0,00308
MDP0000153762	Cobalamin-independent synthase family protein		0,00556	0,00866	0,00561	0,00401		0,00521	0,00948	0,00718	0,00256
MDP0000793077	Cobalamin-independent synthase family protein		0,00676								0,00444
MDP0000236092	COBRA-like protein 11 precursor		0,00357			0,00227		0,00560	0,00467		0,00339
MDP0000222043	coenzyme Q biosynthesis Coq4 family protein / ubiquinone biosynthesis Coq4 family protein		0,00280		0,00296		0,00630	0,00272	0,00600	0,00813	0,00312
MDP0000126135	cold-regulated 47										0,00308
MDP0000797759	cold, circadian rhythm, and RNA binding 1	0,02363	0,01894	0,01427	0,02427	0,01556	0,01233	0,01537	0,02566	0,02097	0,02775
MDP0000260339	cold, circadian rhythm, and rna binding 2	0,00645	0,00290			0,00313		0,00212			0,00448
MDP0000147384	copper ion binding;cobalt ion binding;zinc ion binding		0,00126		0,00202		0,00294		0,00248		0,00266
MDP0000121919	copper/zinc superoxide dismutase 1	0,00455
MDP0000250286	copper/zinc superoxide dismutase 2	0,01177		0,00673	0,00200		0,01001	0,00472
MDP0000258717	copper/zinc superoxide dismutase 2	0,00825	0,00343
MDP0000325582	CP12 domain-containing protein 2							0,00210
MDP0000304904	cullin 1					0,00462
MDP0000266398	Cupredoxin superfamily protein		0,00545
MDP0000703640	cyclophilin 20-2							0,00560
MDP0000124610	cyclophilin 5					0,00292
MDP0000214122	Cystathionine beta-synthase (CBS) family protein							0,00259
MDP0000315645	cystatin B	0,00719	0,00387		0,00716	0,00458	0,01370				0,00808
MDP0000813713	Cystatin/monellin superfamily protein	0,00962	0,00501	0,01371	0,00421		0,02000	0,01070	0,02083	0,02932	0,01065
MDP0000594227	cysteine proteinase1				0,00279	0,00454			0,00203		0,00563
MDP0000074782	cysteine synthase C1					0,00133					0,00413
MDP0000325786	cysteine synthase C1	0,00217	0,00475			0,00233		0,00213	0,00296	0,00560	0,00502
MDP0000318832	cytochrome C oxidase 6B	0,00876
MDP0000205322	CYTOCHROME C-1							0,00366
MDP0000199922	Cytochrome P450 superfamily protein										0,00409
MDP0000303378	Cytochrome P450 superfamily protein	0,00392
MDP0000130449	cytochrome P450, family 716, subfamily A, polypeptide 1					0,00218
MDP0000478473	cytochrome P450, family 716, subfamily A, polypeptide 1					0,00207
MDP0000598262	Cytosol aminopeptidase family protein	0,00333	0,00228	0,00184		0,00195		0,00294		0,00301	0,00238
MDP0000325085	cytosolic NADP+-dependent isocitrate dehydrogenase					0,00186
MDP0000911918	D-3-phosphoglycerate dehydrogenase	0,00344	0,00280		0,00201	0,00225		0,00185			0,00303
MDP0000311865	dehydroascorbate reductase	0,00189	0,00124
MDP0000316839	dehydroascorbate reductase								0,00337
MDP0000176374	dehydroquinate dehydratase, putative / shikimate dehydrogenase, putative					0,00559					0,00325
MDP0000179082	Dihydrolipoamide acetyltransferase, long form protein					0,00459
MDP0000332599	Dihydrolipoamide succinyltransferase										0,00158
MDP0000139844	Disease resistance-responsive (dirigent-like protein) family protein		0,00312	0,00574		0,00519		0,00216
MDP0000337156	Domain of unknown function (DUF543)		0,00333	0,00750	0,01460			0,00370	0,00577		0,00440
MDP0000178172	early nodulin-like protein 1				0,00177			0,00218	0,00402	0,00708
MDP0000456916	early nodulin-like protein 1		0,00145	0,00309	0,00255	0,00218		0,00220	0,00462	0,01199	0,00369
MDP0000157828	early nodulin-like protein 18	0,00740		0,00325
MDP0000248778	endoribonuclease L-PSP family protein	0,00752	0,00316	0,00627			0,00643	0,00433	0,00720	0,01112	0,00288
MDP0000179036	Enolase	0,00779		0,00425	0,00424		0,01197	0,00759	0,00721	0,00841	0,01024
MDP0000238942	Enolase		0,00504				0,00694	0,00613			0,00573
MDP0000939989	Enolase		0,00632			0,00450		0,00668
MDP0000039653	enolase 1							0,00629
MDP0000322725	Enoyl-CoA hydratase/isomerase family					0,00395
MDP0000137452	EPS15 homology domain 1	0,00263	0,00163	0,00188	0,00549		0,00253			0,00541
MDP0000229126	Eukaryotic aspartyl protease family protein		0,00382			0,00627	0,00601	0,00281	0,00312		0,00576
MDP0000229140	Eukaryotic aspartyl protease family protein					0,00366
MDP0000301576	Eukaryotic aspartyl protease family protein	0,00574	0,00501	0,00309	0,00143	0,00541		0,00230	0,00445
MDP0000605874	Eukaryotic aspartyl protease family protein		0,00373
MDP0000201872	eukaryotic elongation factor 5A-1				0,00456	0,00490	0,00658	0,00683			0,00724
MDP0000287358	Eukaryotic translation initiation factor 3 subunit 7 (eIF-3)					0,00369
MDP0000906138	EXORDIUM like 2		0,00169			0,00280					0,00299
MDP0000432497	expansin A15					0,00234
MDP0000431696	expansin A8					0,00521
MDP0000686885	FAD-dependent oxidoreductase family protein					0,00605
MDP0000525641	FASCICLIN-like arabinogalactan 1	0,00329	0,00581	0,00341		0,00243		0,00500	0,00236	0,01187	0,00335
MDP0000904458	FASCICLIN-like arabinogalactan 2	0,01287	0,00674	0,01365	0,01377	0,00648	0,00917	0,01007	0,02047	0,04012	0,00830
MDP0000658332	FASCICLIN-like arabinogalactan-protein 10	0,01258	0,00481	0,00738	0,00385	0,00438	0,01269	0,00629	0,01090	0,01718	0,00147
MDP0000811918	ferredoxin-NADP(+)-oxidoreductase 1										0,00164
MDP0000241545	ferredoxin-related	0,00617
MDP0000294406	fibrillin	0,00933	0,00551	0,01200	0,01029	0,00637	0,00731	0,00608	0,01530	0,02376	0,00691
MDP0000291807	formate dehydrogenase					0,00236					0,00401
MDP0000151849	fructose-bisphosphate aldolase 2		0,00283	0,00276	0,00273	0,00173		0,00416	0,00450	0,00307	0,00325
MDP0000242247	fructose-bisphosphate aldolase 2		0,00330	0,00455	0,00277	0,00194		0,00507	0,00534	0,00336	0,00350
MDP0000289110	FtsH extracellular protease family					0,00323
MDP0000292367	FTSH protease 10		0,00279			0,00184					0,00255
MDP0000165255	FTSH protease 6					0,00534
MDP0000279221	Galactosyltransferase family protein					0,00251
MDP0000296691	GDP-D-mannose 3\',5\'-epimerase					0,00411
MDP0000137339	GDSL-like Lipase/Acylhydrolase superfamily protein					0,00185
MDP0000173732	GDSL-like Lipase/Acylhydrolase superfamily protein		0,00210								0,00272
MDP0000753221	GDSL-like Lipase/Acylhydrolase superfamily protein	0,00275	0,00251			0,00227		0,00272	0,00428	0,00582	0,00330
MDP0000137688	general regulatory factor 2		0,00787					0,00494
MDP0000253447	general regulatory factor 2										0,00585
MDP0000146698	general regulatory factor 3		0,00464	0,00530	0,00422		0,01058	0,00696	0,01009	0,01276	0,00339
MDP0000166687	general regulatory factor 8		0,00489	0,00386				0,00414	0,00817	0,00987	0,00434
MDP0000461883	general regulatory factor 9						0,01040
MDP0000264412	geranylgeranyl reductase		0,00500	0,00129
MDP0000211540	germin-like protein 10		0,00170
MDP0000130391	GHMP kinase family protein					0,00870		0,00481
MDP0000210966	Glucose-methanol-choline (GMC) oxidoreductase family protein	0,00840	0,00378	0,00715	0,00321	0,00240
MDP0000538071	Glucose-methanol-choline (GMC) oxidoreductase family protein	0,01034		0,01152
MDP0000049035	glutamate synthase 1					0,00428
MDP0000273588	Glutathione S-transferase family protein					0,00572
MDP0000362033	glyceraldehyde 3-phosphate dehydrogenase A subunit 2				0,00502
MDP0000527995	glyceraldehyde 3-phosphate dehydrogenase A subunit 2		0,00615			0,00671		0,00356	0,00568		0,00957
MDP0000835914	glyceraldehyde-3-phosphate dehydrogenase B subunit		0,00491			0,00350
MDP0000645828	glyceraldehyde-3-phosphate dehydrogenase C2	0,00660	0,00894		0,01483	0,01339		0,00668	0,01085	0,01096	0,01545
MDP0000757565	glyceraldehyde-3-phosphate dehydrogenase C2		0,01554	0,00601	0,01357	0,01642	0,01050	0,01111	0,01513	0,01742	0,02536
MDP0000165534	glyceraldehyde-3-phosphate dehydrogenase of plastid 1	0,00408	0,00508		0,00512	0,00325		0,00342	0,00573		0,00555
MDP0000635271	glycine-rich RNA-binding protein 3	0,00590
MDP0000211018	Glycosyl hydrolase family 38 protein		0,00504	0,00603				0,00239
MDP0000274500	Glycosyl hydrolase family 38 protein					0,00288
MDP0000129346	Glycosyl transferase, family 35		0,00567								0,00510
MDP0000254594	glyoxalase I homolog		0,00339		0,00320			0,00204			0,00279
MDP0000319112	glyoxalase I homolog		0,00383		0,00382	0,00258		0,00384			0,00373
MDP0000287242	Granulin repeat cysteine protease family protein	0,00231	0,00809
MDP0000198451	GTP binding Elongation factor Tu family protein		0,00210			0,00621			0,00469
MDP0000213603	GTP binding Elongation factor Tu family protein					0,00538
MDP0000155698	HAD superfamily, subfamily IIIB acid phosphatase	0,00341	0,00350	0,00227			0,00504	0,00380
MDP0000223025	HEAT repeat-containing protein					0,00261
MDP0000322220	heat shock cognate protein 70-1	0,00219	0,00169	0,00462	0,00238	0,00524		0,00213	0,00305	0,00252	0,00538
MDP0000755970	heat shock protein 101		0,00344
MDP0000859313	heat shock protein 60							0,00578
MDP0000500938	Heat shock protein 70 (Hsp 70) family protein					0,00636
MDP0000181929	HEAT SHOCK PROTEIN 81.4	0,00234	0,00259	0,00261	0,00416	0,00427		0,00181	0,00518	0,00542
MDP0000607364	HEAT SHOCK PROTEIN 81.4										0,00468
MDP0000254260	heat shock protein 90.1		0,00415		0,00296						0,00182
MDP0000273014	high cyclic electron flow 1					0,00449
MDP0000155347	histidine kinase 3		0,00343	0,00603	0,00266			0,00216		0,00343
MDP0000024484	Histone superfamily protein				0,00883				0,00887
MDP0000127503	Histone superfamily protein							0,00216
MDP0000263445	Histone superfamily protein										0,00481
MDP0000364547	Histone superfamily protein								0,00663
MDP0000201775	homolog of anti-oxidant 1	0,00692		0,00420			0,01283		0,00612	0,01142
MDP0000204690	homolog of anti-oxidant 1	0,00963	0,00497	0,00776		0,00481	0,01433	0,00509	0,01171	0,01841	0,00658
MDP0000231266	homolog of bacterial cytokinesis Z-ring protein FTSZ 1-1	0,00240	0,00153
MDP0000889408	HOPM interactor 7								0,00746
MDP0000223568	HSP20-like chaperones superfamily protein	0,01049						0,02548
MDP0000247652	HSP20-like chaperones superfamily protein		0,00894					0,01891
MDP0000324878	HSP20-like chaperones superfamily protein				0,00190	0,00150
MDP0000710378	HSP20-like chaperones superfamily protein		0,00234
MDP0000810697	HSP20-like chaperones superfamily protein		0,01364
MDP0000120594	HXXXD-type acyl-transferase family protein					0,00252
MDP0000166457	HXXXD-type acyl-transferase family protein										0,00229
MDP0000309902	importin alpha isoform 1										0,00372
MDP0000161522	Inositol monophosphatase family protein					0,00884
MDP0000217438	Inositol monophosphatase family protein	0,00332	0,00216	0,00206	0,00234			0,00417	0,00362		0,00581
MDP0000127531	Insulinase (Peptidase family M16) protein		0,00221			0,00620	0,00148				0,00516
MDP0000142037	Insulinase (Peptidase family M16) protein		0,00126		0,00845						0,00154
MDP0000834339	Insulinase (Peptidase family M16) protein	0,00571	0,00346	0,00470				0,00323	0,00701	0,00719
MDP0000210336	isopropylmalate dehydrogenase 2		0,00431					0,00228
MDP0000379391	KH domain-containing protein					0,00653
MDP0000303103	L-galactono-1,4-lactone dehydrogenase	0,00168
MDP0000174740	Lactate/malate dehydrogenase family protein		0,00702		0,00297	0,00426		0,00658			0,00691
MDP0000197620	Lactate/malate dehydrogenase family protein	0,01386	0,00719	0,00546		0,00426	0,00404	0,00618	0,00626	0,00908
MDP0000201006	Lactate/malate dehydrogenase family protein			0,01585		0,00649		0,01047	0,00856		0,01026
MDP0000532379	Lactate/malate dehydrogenase family protein					0,00287
MDP0000710761	Lactate/malate dehydrogenase family protein	0,00728	0,00542	0,00409	0,00179	0,00550	0,00819	0,00564	0,00511	0,01176	0,00643
MDP0000405151	Late embryogenesis abundant (LEA) hydroxyproline-rich glycoprotein family		0,00378						0,01241		0,00475
MDP0000908727	Late embryogenesis abundant protein (LEA) family protein						0,03918
MDP0000211088	Late embryogenesis abundant protein, group 2		0,00234		0,00365			0,00269
MDP0000162064	Leucine-rich repeat (LRR) family protein	0,00168	0,00447	0,00224
MDP0000237102	Leucine-rich repeat (LRR) family protein			0,00423				0,00192		0,01510
MDP0000261548	Leucine-rich repeat (LRR) family protein		0,00528
MDP0000315498	Leucine-rich repeat (LRR) family protein		0,00209	0,00319	0,00564			0,00607	0,00383	0,00408
MDP0000923305	Leucine-rich repeat (LRR) family protein		0,00622			0,00542					0,00639
MDP0000262273	Leucine-rich repeat protein kinase family protein							0,00405
MDP0000184619	Li-tolerant lipase 1	0,01976	0,01764	0,02422	0,02382			0,00681
MDP0000476415	Li-tolerant lipase 1					0,01174
MDP0000496434	Li-tolerant lipase 1		0,02622		0,01996
MDP0000233921	light harvesting complex of photosystem II 5		0,00327		0,00297	0,00579		0,00167	0,00549	0,00508	0,00360
MDP0000132360	light harvesting complex photosystem II					0,00152
MDP0000492744	light harvesting complex photosystem II								0,00396
MDP0000757636	light harvesting complex photosystem II					0,00326
MDP0000204234	light harvesting complex photosystem II subunit 6				0,00286	0,00614
MDP0000235175	light-harvesting chlorophyll-protein complex II subunit B1		0,00540	0,00755	0,00571			0,00501	0,00676	0,00559	0,00765
MDP0000285074	lipid transfer protein 3	0,16348	0,10515	0,24233	0,22809	0,11367	0,10842	0,05028	0,09438	0,14460	0,06507
MDP0000304369	lipid transfer protein 3	0,05983	0,04452	0,08747	0,08044	0,01249	0,06896
MDP0000231799	lipoamide dehydrogenase 1		0,00317	0,00121	0,00524	0,00530		0,00158			0,00474
MDP0000295277	lipoamide dehydrogenase 2		0,00799			0,00790
MDP0000897124	lipoamide dehydrogenase 2					0,00370
MDP0000312397	lipoxygenase 1		0,00617		0,00854
MDP0000450991	lipoxygenase 1										0,00569
MDP0000169311	lipoxygenase 2					0,00202					0,00318
MDP0000178426	lysm domain GPI-anchored protein 2 precursor	0,00721						0,00307		0,01530
MDP0000209598	lysm domain GPI-anchored protein 2 precursor	0,00759	0,00343	0,00373	0,00211	0,00360	0,00711	0,00328	0,00590	0,01190
MDP0000159872	malate dehydrogenase						0,00334		0,00306
MDP0000426029	malate dehydrogenase	0,00297	0,00186	0,00311		0,00239		0,00556		0,00435	0,00183
MDP0000152585	membrane-associated progesterone binding protein 3		0,00830		0,00145				0,00173	0,00337
MDP0000896377	membrane-associated progesterone binding protein 3		0,00173			0,00451
MDP0000382190	metacaspase 4		0,00194		0,00231	0,00586		0,00234			0,00143
MDP0000128925	methionine aminopeptidase 1B							0,00151
MDP0000416692	mitochondrial HSO70 2					0,00144		0,00551
MDP0000297664	Mitochondrial substrate carrier family protein		0,00153			0,00405					0,00188
MDP0000317763	Mitochondrial substrate carrier family protein		0,00377
MDP0000951901	mitogen-activated protein kinase phosphatase 1	0,00142	0,00693
MDP0000103621	MLP-like protein 423	0,02498	0,02194	0,01811	0,03210	0,04589	0,03472	0,03240	0,02904	0,03554	0,04300
MDP0000116244	MLP-like protein 423					0,01530
MDP0000149794	MLP-like protein 423	0,01185
MDP0000151829	MLP-like protein 423	0,04220	0,01194	0,02610	0,01695		0,02175	0,01017
MDP0000195610	MLP-like protein 423					0,01571	0,03667	0,01920			0,02682
MDP0000216907	MLP-like protein 423					0,02035
MDP0000313454	MLP-like protein 423							0,01910	0,02612
MDP0000427722	MLP-like protein 423	0,03734	0,00570	0,00711	0,00558		0,00965	0,00742	0,01737	0,02405
MDP0000611200	MLP-like protein 423								0,01754
MDP0000750556	MLP-like protein 423					0,01566		0,01679			0,02741
MDP0000942516	MLP-like protein 423	0,02774	0,02060	0,02504	0,04488	0,06044	0,05035	0,03536	0,03943	0,04995	0,06475
MDP0000127521	myb domain protein 17		0,00183
MDP0000185254	N-terminal nucleophile aminohydrolases (Ntn hydrolases) superfamily protein	0,00473	0,00219	0,00438	0,00172	0,00809	0,00416	0,00350	0,00564	0,00876
MDP0000158531	NAD(P)-binding Rossmann-fold superfamily protein										0,00287
MDP0000160972	NAD(P)-binding Rossmann-fold superfamily protein						0,00433		0,00794	0,01105	0,00503
MDP0000174748	NAD(P)-binding Rossmann-fold superfamily protein							0,00622
MDP0000217451	NAD(P)-binding Rossmann-fold superfamily protein					0,00390
MDP0000231076	NAD(P)-binding Rossmann-fold superfamily protein										0,00195
MDP0000234133	NAD(P)-binding Rossmann-fold superfamily protein	0,01117	0,00811	0,01356		0,00398
MDP0000307124	NAD(P)-binding Rossmann-fold superfamily protein							0,00338
MDP0000350866	NAD(P)-binding Rossmann-fold superfamily protein							0,01107
MDP0000386723	NAD(P)-binding Rossmann-fold superfamily protein							0,00565
MDP0000837997	NAD(P)-binding Rossmann-fold superfamily protein					0,00253
MDP0000126316	NAD(P)-linked oxidoreductase superfamily protein					0,00678
MDP0000228499	NAD(P)-linked oxidoreductase superfamily protein		0,00119			0,00163
MDP0000242696	NAD(P)-linked oxidoreductase superfamily protein				0,00516			0,00129
MDP0000284363	NAD(P)H dehydrogenase B1										0,00298
MDP0000777832	NADH-ubiquinone oxidoreductase-related							0,00159
MDP0000221561	NADP-malic enzyme 3	0,00477	0,00528	0,00545	0,00394	0,00578		0,00536	0,00758	0,00910	0,00922
MDP0000268037	NADP-malic enzyme 3		0,00436			0,00539				0,00857	0,01386
MDP0000568928	NADP-malic enzyme 4	0,02539	0,02353	0,01755	0,02754	0,02369		0,02485		0,04941	0,03201
MDP0000216428	NB-ARC domain-containing disease resistance protein						0,00169
MDP0000547655	nine-cis-epoxycarotenoid dioxygenase 4					0,00364
MDP0000239946	NmrA-like negative transcriptional regulator family protein		0,00333	0,00194		0,00257	0,00303	0,00326			0,00357
MDP0000371499	NmrA-like negative transcriptional regulator family protein		0,00520			0,00550		0,00408			0,00323
MDP0000124634	nodulin-related protein 1					0,00362		0,01246			0,00553
MDP0000324584	nuclear factor Y, subunit B13						0,00563
MDP0000123549	Nuclear transport factor 2 (NTF2) family protein with RNA binding (RRM-RBD-RNP motifs) domain					0,00458
MDP0000322880	Nucleoside diphosphate kinase family protein							0,00412
MDP0000785544	O-Glycosyl hydrolases family 17 protein		0,00147			0,00548			0,00260	0,00570	0,00403
MDP0000208322	O-methyltransferase 1					0,00473
MDP0000275000	outer plastid envelope protein 16-1		0,00303	0,00313	0,00246		0,00817	0,00411	0,00527	0,00623	0,00304
MDP0000142413	Oxidoreductase, zinc-binding dehydrogenase family protein		0,00526
MDP0000752720	Oxidoreductase, zinc-binding dehydrogenase family protein		0,00310	0,00275				0,00426
MDP0000294635	P-loop containing nucleoside triphosphate hydrolases superfamily protein							0,00479
MDP0000827463	P-loop containing nucleoside triphosphate hydrolases superfamily protein					0,00505
MDP0000782085	pathogenesis-related 4								0,00623	0,01667
MDP0000478699	PDI-like 1-1		0,00181			0,00268
MDP0000294178	PDI-like 1-4		0,00411	0,00535				0,00340
MDP0000162904	pectin methylesterase 3	0,00341	0,00184	0,00301	0,00253	0,00725	0,00567	0,00196	0,00247	0,00378	0,00206
MDP0000162976	Pectinacetylesterase family protein		0,00156
MDP0000273242	Pectinacetylesterase family protein					0,00321
MDP0000296631	Pentatricopeptide repeat (PPR-like) superfamily protein	0,00665
MDP0000142702	Pentatricopeptide repeat (PPR) superfamily protein		0,00156
MDP0000181339	Pentatricopeptide repeat (PPR) superfamily protein		0,00373	0,00173	0,00182	0,00135		0,00454	0,00252	0,00281	0,00259
MDP0000051968	Peptidase M1 family protein					0,00479
MDP0000208152	peroxidase 2		0,00617	0,00176	0,00231	0,00713		0,00351	0,00794	0,01937	0,00262
MDP0000220665	peroxidase 2			0,00319	0,00246
MDP0000301828	peroxidase 2	0,00523		0,00830	0,00562	0,00450	0,01084	0,00478	0,01905	0,03367	0,00592
MDP0000539299	peroxidase 2					0,00717
MDP0000207215	Peroxidase superfamily protein	0,01504	0,01252	0,01881	0,01004	0,00984	0,02070	0,01381	0,02686	0,04735	0,01306
MDP0000209189	Peroxidase superfamily protein	0,01653	0,01323	0,02119	0,01743	0,02050	0,03078	0,01726	0,05445	0,08171	0,02608
MDP0000283650	Peroxidase superfamily protein	0,00617	0,00663	0,01269	0,00431	0,00491	0,00735	0,00649	0,01259	0,02256	0,00660
MDP0000306867	Peroxidase superfamily protein			0,00549		0,00474	0,01150	0,00740			0,00669
MDP0000312095	Peroxidase superfamily protein					0,00211
MDP0000319048	Peroxidase superfamily protein	0,03063	0,02039	0,02476	0,01367	0,00681	0,02364	0,01290	0,01064
MDP0000129664	peroxisomal 3-ketoacyl-CoA thiolase 3					0,00483
MDP0000231304	peroxisomal 3-ketoacyl-CoA thiolase 3					0,00618
MDP0000073810	phosphoenolpyruvate carboxylase 1		0,00700								0,00139
MDP0000321541	Phosphoglucomutase/phosphomannomutase family protein		0,00213		0,00172	0,00177		0,00120	0,00158		0,00181
MDP0000750318	phosphoglucose isomerase 1				0,00191
MDP0000456708	phosphoglycerate kinase		0,00363	0,00413				0,00372			0,00375
MDP0000174843	Phosphoglycerate kinase family protein		0,00724	0,00423	0,00210	0,00170		0,00596	0,01083	0,00780	0,00485
MDP0000325406	Phosphoglycerate kinase family protein		0,00641				0,01130	0,00631			0,00542
MDP0000122917	Phosphoglycerate mutase, 2,3-bisphosphoglycerate-independent		0,00523			0,00789					0,00536
MDP0000322896	phosphoribulokinase		0,00210		0,00246			0,00315			0,00236
MDP0000605612	photosynthetic electron transfer A		0,00296			0,00845			0,00312		0,00273
MDP0000188497	photosynthetic electron transfer C					0,00120					0,00237
MDP0000150729	photosystem I light harvesting complex gene 3				0,00213			0,00245	0,00403
MDP0000624350	photosystem I subunit D-1		0,00590								0,00472
MDP0000700880	photosystem I subunit D-2							0,00696
MDP0000128789	photosystem I subunit E-2						0,00586
MDP0000184046	photosystem I subunit l					0,00413		0,00499		0,01486
MDP0000691215	Photosystem I, PsaA/PsaB protein					0,00197
MDP0000708928	photosystem II light harvesting complex gene 2.2					0,00786
MDP0000735022	photosystem II reaction center protein B					0,01193
MDP0000248920	photosystem II subunit O-2	0,02218	0,01260	0,01130	0,00812	0,00578	0,01987	0,02114	0,01733	0,01041	0,01205
MDP0000361338	photosystem II subunit P-1	0,01396	0,01099	0,00878	0,00854	0,00334	0,02502	0,01776	0,01113	0,01706	0,00478
MDP0000419318	photosystem II subunit P-1	0,00923	0,00667	0,00506			0,01854	0,01114
MDP0000208621	photosystem II subunit Q-2						0,01064	0,01575
MDP0000129196	photosystem II subunit R							0,00296
MDP0000806502	phytoene desaturation 1					0,00562
MDP0000201559	plasma-membrane associated cation-binding protein 1							0,00141			0,00523
MDP0000137809	Plastid-lipid associated protein PAP / fibrillin family protein	0,00617				0,00253
MDP0000147698	Plastid-lipid associated protein PAP / fibrillin family protein			0,00182
MDP0000477969	Plastid-lipid associated protein PAP / fibrillin family protein	0,00533	0,00460	0,00673	0,00512	0,00520		0,00542	0,01121	0,01480	0,00569
MDP0000319220	PLC-like phosphodiesterase family protein										0,00537
MDP0000174316	PLC-like phosphodiesterases superfamily protein		0,00550	0,00174	0,00216
MDP0000283985	poly(A) binding protein 2					0,00330
MDP0000728753	polygalacturonase inhibiting protein 1		0,00218	0,00517	0,00477	0,00670		0,00191	0,00692	0,01505	0,00922
MDP0000277802	Polyketide cyclase/dehydrase and lipid transport superfamily protein							0,01500
MDP0000278380	PR5-like receptor kinase										0,00210
MDP0000329254	probable small nuclear ribonucleoprotein G							0,00366
MDP0000191908	Protein kinase superfamily protein		0,00370	0,00646	0,00866	0,00804	0,01668	0,00785	0,01734	0,02296	0,00498
MDP0000286246	Protein of unknown function (DUF1191)								0,00236
MDP0000311319	Protein of unknown function (DUF1191)	0,00232	0,00131	0,00141	0,00133
MDP0000251679	Protein of unknown function (DUF3414)		0,00294
MDP0000272633	Protein of unknown function (DUF3537)							0,00157		0,00223
MDP0000152408	Protein of unknown function (DUF630 and DUF632)										0,00158
MDP0000179031	Protein of unknown function, DUF538		0,00400		0,01089	0,00719
MDP0000278260	Protein of unknown function, DUF538				0,00737	0,00532		0,00365
MDP0000218472	Protein of unknown function, DUF642	0,00268
MDP0000245693	Protein of unknown function, DUF642	0,00531	0,00612	0,00455	0,00279	0,00253	0,00570	0,00551	0,00845	0,01188	0,00914
MDP0000414898	Protein of unknown function, DUF642		0,00636			0,00267		0,00425
MDP0000315021	protein serine/threonine kinases;protein tyrosine kinases;ATP binding;protein kinases										0,00300
MDP0000219684	purple acid phosphatase 24	0,00327	0,00217					0,00442
MDP0000121177	Pyruvate kinase family protein					0,00297
MDP0000124883	Pyruvate kinase family protein		0,00680			0,00549
MDP0000217006	RAB GTPase 11C		0,00203
MDP0000291397	RAB GTPase homolog E1B		0,00481			0,00524		0,00390			0,00318
MDP0000291439	Rad23 UV excision repair protein family	0,00246						0,00507	0,00330		0,00513
MDP0000262811	Ran BP2/NZF zinc finger-like superfamily protein	0,00696	0,00177	0,00353	0,00170	0,00362	0,00414	0,00472
MDP0000130864	RAN GTPase 3		0,00217		0,00253	0,00171	0,00349	0,00209			0,00382
MDP0000237293	recA DNA recombination family protein							0,00274
MDP0000282855	receptor like protein 6					0,00188
MDP0000305329	regulatory particle non-ATPase 10					0,00490
MDP0000241866	Remorin family protein							0,00162
MDP0000319827	Reticulon family protein		0,00166		0,00269	0,00237			0,00326		0,00227
MDP0000146639	reversibly glycosylated polypeptide 3					0,00170
MDP0000174584	reversibly glycosylated polypeptide 3					0,00167
MDP0000293164	Ribose 5-phosphate isomerase, type A protein							0,00936
MDP0000136109	Ribosomal L22e protein family				0,01996			0,00646
MDP0000291704	Ribosomal L22e protein family				0,00820			0,00224
MDP0000591836	Ribosomal L22e protein family				0,01403
MDP0000731105	Ribosomal L38e protein family		0,00796
MDP0000184861	ribosomal protein 5B				0,00581
MDP0000417422	ribosomal protein 5B		0,00644
MDP0000240422	Ribosomal protein L10 family protein		0,00318		0,00213	0,00172		0,00173			0,00209
MDP0000214824	Ribosomal protein L11 family protein		0,00310	0,00223	0,00419	0,00556	0,00692	0,00427			0,00355
MDP0000438498	Ribosomal protein L13e family protein							0,00293
MDP0000191034	Ribosomal protein L2 family					0,00520
MDP0000221672	Ribosomal protein L22p/L17e family protein					0,00487
MDP0000525119	ribosomal protein L5 B					0,00363
MDP0000385481	Ribosomal protein L7Ae/L30e/S12e/Gadd45 family protein							0,00973
MDP0000235575	Ribosomal protein S10p/S20e family protein				0,00509	0,00233		0,00383
MDP0000165757	Ribosomal protein S13/S18 family					0,00256
MDP0000327126	Ribosomal protein S19e family protein		0,00645		0,00672			0,00270
MDP0000260150	Ribosomal protein S27a / Ubiquitin family protein						0,01433
MDP0000279055	Ribosomal protein S3 family protein				0,00185
MDP0000293608	Ribosomal protein S5/Elongation factor G/III/V family protein					0,00368
MDP0000281415	Ribosomal protein S6e										0,00532
MDP0000185022	Ribulose bisphosphate carboxylase (small chain) family protein	0,01352	0,01259								0,01304
MDP0000252890	Ribulose bisphosphate carboxylase (small chain) family protein		0,01499			0,00523		0,01522	0,02492
MDP0000524809	Ribulose bisphosphate carboxylase (small chain) family protein	0,01758	0,02072	0,01717	0,01925	0,01080	0,02750	0,02072	0,03210	0,03886	0,01821
MDP0000597996	ribulose-bisphosphate carboxylases	0,00653	0,00442	0,00490	0,00427	0,02188				0,01062	0,01982
MDP0000656663	RNA-binding (RRM/RBD/RNP motifs) family protein			0,00208
MDP0000488361	root hair specific 19		0,00300	0,00169		0,00356	0,00281	0,00280
MDP0000245569	rotamase CYP 1				0,00459	0,00499	0,00709	0,00286			0,00395
MDP0000223905	rubisco activase		0,00388	0,00281		0,00478		0,00256			0,00355
MDP0000321244	rubisco activase								0,00334
MDP0000212365	S-adenosyl-l-homocysteine (SAH) hydrolase 2								0,00227		0,00303
MDP0000679173	S-adenosyl-l-homocysteine (SAH) hydrolase 2				0,00273	0,00398					0,00606
MDP0000145267	S-adenosylmethionine synthetase 1					0,00183
MDP0000258387	S-adenosylmethionine synthetase 1		0,00204
MDP0000244771	sedoheptulose-bisphosphatase		0,00385					0,00131
MDP0000277811	sedoheptulose-bisphosphatase								0,00240
MDP0000199671	selenium-binding protein 2					0,00781
MDP0000316281	serine hydroxymethyltransferase 4					0,00699
MDP0000248117	Serine protease inhibitor (SERPIN) family protein							0,00338
MDP0000751972	Serine protease inhibitor (SERPIN) family protein		0,00451					0,00216
MDP0000257774	SHV3-like 1		0,00543	0,00316	0,00201	0,00796				0,00478
MDP0000313843	SPFH/Band 7/PHB domain-containing membrane-associated protein family					0,00268
MDP0000249675	splicing factor-related	0,00569	0,00376
MDP0000214735	starch branching enzyme 2.2					0,00297
MDP0000842179	starch synthase 2					0,00385
MDP0000239596	Sterile alpha motif (SAM) domain-containing protein							0,00556
MDP0000292492	Subtilase family protein	0,00527	0,00332	0,00907		0,00603		0,00470	0,00398	0,00183	0,00622
MDP0000188391	succinate dehydrogenase 1-1					0,00448
MDP0000126946	sucrose synthase 3					0,00351					0,00599
MDP0000931200	Sugar isomerase (SIS) family protein					0,00685					0,00434
MDP0000283457	TCP-1/cpn60 chaperonin family protein		0,00376			0,00703					0,00408
MDP0000295473	TCP-1/cpn60 chaperonin family protein		0,00768						0,00486
MDP0000299701	TCP-1/cpn60 chaperonin family protein	0,00298		0,00171			0,00669	0,00241	0,00211	0,00204	0,00481
MDP0000729532	TCP-1/cpn60 chaperonin family protein		0,00156
MDP0000805520	TCP-1/cpn60 chaperonin family protein		0,00546			0,00686		0,00299
MDP0000227287	Terpenoid cyclases family protein					0,00508
MDP0000321498	Tetratricopeptide repeat (TPR)-like superfamily protein			0,00461
MDP0000138249	Thiamine pyrophosphate dependent pyruvate decarboxylase family protein					0,00237
MDP0000257471	Thiamine pyrophosphate dependent pyruvate decarboxylase family protein					0,00629					0,00355
MDP0000235454	Thiolase family protein	0,00235	0,00223		0,00146	0,00721		0,00495			0,00275
MDP0000415439	thioredoxin H-type 1			0,00468
MDP0000626628	thioredoxin M-type 4		0,00408			0,00192					0,00387
MDP0000686419	Thioredoxin superfamily protein		0,00328
MDP0000223447	thylakoid rhodanese-like		0,00353
MDP0000142098	Transketolase	0,00318	0,00208	0,00216	0,00265	0,00370		0,00422	0,00429		0,00420
MDP0000320805	Transketolase					0,00230
MDP0000279981	Translation elongation factor EF1B/ribosomal protein S6 family protein	0,00427	0,00265	0,00398		0,00488		0,00329	0,00612	0,00552	0,00371
MDP0000172255	Translation elongation factor EF1B, gamma chain					0,00144					0,00233
MDP0000315108	Translation elongation factor EF1B, gamma chain					0,00577
MDP0000165130	translationally controlled tumor protein		0,00315	0,00381	0,00345	0,00132		0,00223	0,00532	0,00849	0,00293
MDP0000193489	triosephosphate isomerase		0,00358					0,00213
MDP0000094255	tubulin alpha-4 chain			0,00535	0,00454		0,00489	0,00459	0,00534	0,00594	0,00400
MDP0000487384	tubulin beta 8		0,00463
MDP0000192830	tubulin beta-1 chain							0,00405			0,00235
MDP0000319081	tubulin beta-1 chain		0,00632			0,00145
MDP0000238557	tubulin beta-9 chain		0,00506
MDP0000123096	Tubulin/FtsZ family protein			0,00337					0,00578	0,00506	0,00254
MDP0000657053	Tubulin/FtsZ family protein		0,00440
MDP0000119597	ubiquitin family protein			0,00517	0,00149			0,00604
MDP0000206447	ubiquitin-protein ligase 1		0,00331					0,00346	0,00324	0,00493	0,00418
MDP0000264715	UDP-3-O-acyl N-acetylglycosamine deacetylase family protein		0,00452	0,00165					0,00163
MDP0000132475	UDP-glucose 6-dehydrogenase family protein	0,00137	0,00146								0,00241
MDP0000323036	UDP-glucose pyrophosphorylase 2	0,00652	0,00573	0,00382	0,00322	0,00212	0,00376	0,00568	0,00547	0,00417	0,00515
MDP0000095637	UDP-Glycosyltransferase superfamily protein		0,00205	0,00516	0,00457	0,00302		0,00214	0,00317	0,00412	0,00878
MDP0000247496	UDP-Glycosyltransferase superfamily protein					0,00528
MDP0000248148	UDP-Glycosyltransferase superfamily protein					0,00938
MDP0000255642	UDP-Glycosyltransferase superfamily protein	0,00314
MDP0000305826	Uncharacterized protein		0,00763	0,00362				0,00349
MDP0000169926	ureidoglycolate amidohydrolase							0,00336
MDP0000844729	vacuolar ATP synthase subunit A		0,00151		0,00566	0,00201					0,00194
MDP0000259250	VIRB2-interacting protein 2		0,00161
MDP0000301544	voltage dependent anion channel 1		0,00197			0,00518
MDP0000580900	voltage dependent anion channel 2		0,00151
MDP0000519318	wall associated kinase 3						0,00677	0,00380
MDP0000323987	xyloglucan endotransglucosylase/hydrolase 5					0,00256					0,00525
MDP0000269483	xyloglucan endotransglucosylase/hydrolase 6					0,00354					0,00631
MDP0000223079	Zinc-binding dehydrogenase family protein		0,00516		0,00127
MDP0000235425	Zinc-binding dehydrogenase family protein				0,00164	0,00140
MDP0000570507	Zincin-like metalloproteases family protein		0,00306
MDP0000140948											0,00601
MDP0000164665						0,00352
MDP0000173059			0,00292		0,00535	0,00593		0,00247			0,00337
MDP0000185303						0,00207
MDP0000188253								0,00209
MDP0000197613										0,00784	0,00295
MDP0000209662				0,00363	0,00481	0,00744		0,00216			0,01443
MDP0000224393						0,00795
MDP0000237701						0,00475
MDP0000255781						0,00157
MDP0000300540						0,00529			0,00418
MDP0000397231											0,00213
MDP0000441260			0,00521
MDP0000609966						0,00888

## Sheet: CB-57DAFB-rep1
Type of search	MS/MS Ion Search
Quantitation	Label-free CL (simple ratio, 3 files, label-free)
Enzyme	Trypsin
Fixed modifications	Carbamidomethyl (C)
Variable modifications	Acetyl (Protein N-term),Oxidation (M)
Mass values	Monoisotopic
Protein mass	Unrestricted
Peptide mass tolerance	20 ppm
Fragment mass tolerance	0.3 Da
Max missed cleavages	2
Instrument type	ESI-QUAD-TOF
Number of queries	12259
Significance threshold p<	0.05
Max. number of families	AUTO
Ions score or expect cut-off	0
Preferred taxonomy	All entries
Filters:	("Num. of matches" >= 5 AND "Num. of sequences" >= 2)
Family	Member	Database	Accession	Score	Mass	Num. of matches	Num. of significant matches	Num. of sequences	Num. of significant sequences	emPAI	Description
1	1	Malus-JGI	MDP0000285074	2784	11916	156	111	7	7	15.37	MDP0000285074 lipid transfer protein 3
1	2	Malus-JGI	MDP0000304369	506	10353	51	26	5	4	3.25	MDP0000304369 lipid transfer protein 3
2	1	Malus-JGI	MDP0000319048	2135	50898	143	94	16	14	2.29	MDP0000319048 Peroxidase superfamily protein
2	2	Malus-JGI	MDP0000209189	669	35155	47	37	8	7	1.25	MDP0000209189 Peroxidase superfamily protein
2	3	Malus-JGI	MDP0000207215	651	61686	79	57	11	7	0.51	MDP0000207215 Peroxidase superfamily protein
2	4	Malus-JGI	MDP0000283650	568	101828	57	44	8	6	0.29	MDP0000283650 Peroxidase superfamily protein
2	5	Malus-JGI	MDP0000301828	124	35937	14	11	2	2	0.19	MDP0000301828 peroxidase 2
3	1	Malus-JGI	MDP0000184619	1317	43068	64	57	12	11	1.43	MDP0000184619 Li-tolerant lipase 1
4	1	Malus-JGI	MDP0000360515	1263	54860	79	56	18	13	1.4	MDP0000360515 ATP synthase alpha/beta family protein
5	1	Malus-JGI	MDP0000217803	1008	63105	100	78	6	6	0.43	MDP0000217803 chitinase A
5	2	Malus-JGI	MDP0000888042	761	31725	84	64	7	6	1.22	MDP0000888042 chitinase A
6	1	Malus-JGI	MDP0000234133	729	31794	44	36	8	7	1.22	MDP0000234133 NAD(P)-binding Rossmann-fold superfamily protein
7	1	Malus-JGI	MDP0000427722	728	16963	75	40	12	11	6.37	MDP0000427722 MLP-like protein 423
8	1	Malus-JGI	MDP0000316189	699	72141	48	36	9	6	0.31	MDP0000316189 Aldolase superfamily protein
8	2	Malus-JGI	MDP0000249686	413	68408	10	9	3	2	0.1	MDP0000249686 uridine kinase-like 4
8	3	Malus-JGI	MDP0000120450	170	35573	18	14	3	3	0.31	MDP0000120450 Aldolase superfamily protein
9	1	Malus-JGI	MDP0000631455	656	62058	41	25	9	8	0.51	MDP0000631455 chaperonin-60alpha
9	2	Malus-JGI	MDP0000752314	107	25804	10	5	4	2	0.28	MDP0000752314 heat shock protein 60
10	1	Malus-JGI	MDP0000298502	594	96066	44	30	11	8	0.31	MDP0000298502 chloroplast heat shock protein 70-2
10	2	Malus-JGI	MDP0000697285	535	79591	41	27	11	7	0.33	MDP0000697285 chloroplast heat shock protein 70-2
11	1	Malus-JGI	MDP0000774288	582	41941	35	27	9	6	0.7	MDP0000774288 actin 7
11	2	Malus-JGI	MDP0000256280	59	65364	10	4	4	2	0.1	MDP0000256280 alcohol dehydrogenase 1
12	1	Malus-JGI	MDP0000797759	513	16877	44	35	6	6	1.99	MDP0000797759 cold, circadian rhythm, and RNA binding 1
12	2	Malus-JGI	MDP0000260339	375	41515	24	23	3	3	0.26	MDP0000260339 cold, circadian rhythm, and rna binding 2
13	1	Malus-JGI	MDP0000153762	493	84795	76	53	17	13	0.64	MDP0000153762 Cobalamin-independent synthase family protein
14	1	Malus-JGI	MDP0000162904	476	69452	30	22	4	3	0.2	MDP0000162904 pectin methylesterase 3
15	1	Malus-JGI	MDP0000142098	476	80854	29	21	9	6	0.27	MDP0000142098 Transketolase
16	1	Malus-JGI	MDP0000611170	467	93623	43	20	16	7	0.27	MDP0000611170 Chaperone protein htpG family protein
17	1	Malus-JGI	MDP0000245693	458	64503	55	32	12	9	0.56	MDP0000245693 Protein of unknown function, DUF642
18	1	Malus-JGI	MDP0000197620	448	51995	52	28	9	6	0.45	MDP0000197620 Lactate/malate dehydrogenase family protein
18	2	Malus-JGI	MDP0000174740	435	50627	40	27	9	6	0.46	MDP0000174740 Lactate/malate dehydrogenase family protein
18	3	Malus-JGI	MDP0000201006	302	17027	26	20	5	4	1.07	MDP0000201006 Lactate/malate dehydrogenase family protein
19	1	Malus-JGI	MDP0000323036	446	51931	46	26	14	10	0.85	MDP0000323036 UDP-glucose pyrophosphorylase 2
20	1	Malus-JGI	MDP0000834339	444	56879	33	24	8	5	0.48	MDP0000834339 Insulinase (Peptidase family M16) protein
21	1	Malus-JGI	MDP0000361338	434	32549	58	36	13	10	1.64	MDP0000361338 photosystem II subunit P-1
21	2	Malus-JGI	MDP0000419318	201	28785	34	15	8	5	0.93	MDP0000419318 photosystem II subunit P-1
22	1	Malus-JGI	MDP0000904458	420	41674	26	25	6	6	0.71	MDP0000904458 FASCICLIN-like arabinogalactan 2
23	1	Malus-JGI	MDP0000210966	418	26631	20	18	3	3	0.42	MDP0000210966 Glucose-methanol-choline (GMC) oxidoreductase family protein
24	1	Malus-JGI	MDP0000757565	406	37085	51	35	13	11	1.56	MDP0000757565 glyceraldehyde-3-phosphate dehydrogenase C2
24	2	Malus-JGI	MDP0000645828	361	45950	38	23	11	8	0.74	MDP0000645828 glyceraldehyde-3-phosphate dehydrogenase C2
24	3	Malus-JGI	MDP0000165534	215	53195	28	20	6	5	0.35	MDP0000165534 glyceraldehyde-3-phosphate dehydrogenase of plastid 1
25	1	Malus-JGI	MDP0000710761	383	35663	30	18	6	5	0.56	MDP0000710761 Lactate/malate dehydrogenase family protein
26	1	Malus-JGI	MDP0000294406	372	34675	20	19	5	4	0.58	MDP0000294406 fibrillin
27	1	Malus-JGI	MDP0000151849	352	77119	26	16	8	6	0.28	MDP0000151849 fructose-bisphosphate aldolase 2
27	2	Malus-JGI	MDP0000242247	328	68729	26	16	8	6	0.32	MDP0000242247 fructose-bisphosphate aldolase 2
27	3	Malus-JGI	MDP0000273688	123	67338	23	8	6	3	0.15	MDP0000273688 Aldolase superfamily protein
28	1	Malus-JGI	MDP0000292492	339	162110	23	10	9	4	0.08	MDP0000292492 Subtilase family protein
29	1	Malus-JGI	MDP0000151829	337	17513	66	30	8	5	1.41	MDP0000151829 MLP-like protein 423
29	2	Malus-JGI	MDP0000942516	168	17528	36	22	6	5	1.41	MDP0000942516 MLP-like protein 423
29	3	Malus-JGI	MDP0000750556	144	17511	40	21	8	4	1.02	MDP0000750556 MLP-like protein 423
29	4	Malus-JGI	MDP0000103621	38	17716	25	9	6	3	0.69	MDP0000103621 MLP-like protein 423
30	1	Malus-JGI	MDP0000301576	334	50328	40	20	10	5	0.37	MDP0000301576 Eukaryotic aspartyl protease family protein
31	1	Malus-JGI	MDP0000219684	331	77019	30	17	10	7	0.34	MDP0000219684 purple acid phosphatase 24
32	1	Malus-JGI	MDP0000159598	330	50671	20	18	7	5	0.37	MDP0000159598 Tubulin/FtsZ family protein
33	1	Malus-JGI	MDP0000751972	329	42353	21	16	7	6	0.57	MDP0000751972 Serine protease inhibitor (SERPIN) family protein
34	1	Malus-JGI	MDP0000150162	327	29430	22	14	7	5	0.71	MDP0000150162 chaperonin 20
34	2	Malus-JGI	MDP0000685137	218	26346	15	9	6	5	0.82	MDP0000685137 chaperonin 20
35	1	Malus-JGI	MDP0000658332	326	43156	19	13	7	5	0.45	MDP0000658332 FASCICLIN-like arabinogalactan-protein 10
36	1	Malus-JGI	MDP0000221561	322	64938	30	20	7	6	0.41	MDP0000221561 NADP-malic enzyme 3
36	2	Malus-JGI	MDP0000568928	112	7035	21	6	4	3	2.43	MDP0000568928 NADP-malic enzyme 4
37	1	Malus-JGI	MDP0000598262	321	60238	22	16	10	7	0.45	MDP0000598262 Cytosol aminopeptidase family protein
39	1	Malus-JGI	MDP0000911918	315	58955	30	25	9	7	0.46	MDP0000911918 D-3-phosphoglycerate dehydrogenase
39	2	Malus-JGI	MDP0000949486	269	63208	29	25	9	8	0.5	MDP0000949486 D-3-phosphoglycerate dehydrogenase
39	3	Malus-JGI	MDP0000309160	52	71363	11	6	5	3	0.14	MDP0000309160 D-3-phosphoglycerate dehydrogenase
40	1	Malus-JGI	MDP0000325406	310	50278	31	20	10	8	0.66	MDP0000325406 Phosphoglycerate kinase family protein
40	2	Malus-JGI	MDP0000456708	70	42090	20	10	6	4	0.35	MDP0000456708 phosphoglycerate kinase
42	1	Malus-JGI	MDP0000805520	297	67553	31	17	10	7	0.39	MDP0000805520 TCP-1/cpn60 chaperonin family protein
42	2	Malus-JGI	MDP0000299701	269	77087	32	17	10	7	0.34	MDP0000299701 TCP-1/cpn60 chaperonin family protein
43	1	Malus-JGI	MDP0000239946	280	37814	26	17	8	4	0.4	MDP0000239946 NmrA-like negative transcriptional regulator family protein
44	1	Malus-JGI	MDP0000235230	279	32462	8	7	3	2	0.34	MDP0000235230 6-phosphogluconate dehydrogenase family protein
45	1	Malus-JGI	MDP0000279981	275	34184	15	12	7	4	0.45	MDP0000279981 Translation elongation factor EF1B/ribosomal protein S6 family protein
46	1	Malus-JGI	MDP0000261548	263	40106	15	13	6	5	0.49	MDP0000261548 Leucine-rich repeat (LRR) family protein
47	1	Malus-JGI	MDP0000185254	263	33196	14	13	5	5	0.61	MDP0000185254 N-terminal nucleophile aminohydrolases (Ntn hydrolases) superfamily protein
48	1	Malus-JGI	MDP0000248778	260	20875	17	15	5	3	0.56	MDP0000248778 endoribonuclease L-PSP family protein
49	1	Malus-JGI	MDP0000248920	246	35288	54	32	9	7	0.87	MDP0000248920 photosystem II subunit O-2
50	1	Malus-JGI	MDP0000153355	246	61647	13	9	5	4	0.23	MDP0000153355 Insulinase (Peptidase family M16) protein
51	1	Malus-JGI	MDP0000387626	237	75698	29	13	8	4	0.24	MDP0000387626 Regulator of chromosome condensation (RCC1) family protein
51	2	Malus-JGI	MDP0000137688	97	29752	24	7	9	4	0.53	MDP0000137688 general regulatory factor 2
51	3	Malus-JGI	MDP0000220423	79	78595	16	6	6	3	0.13	MDP0000220423 general regulatory factor 9
51	4	Malus-JGI	MDP0000278065	69	29450	20	6	7	4	0.54	MDP0000278065 general regulatory factor 2
51	5	Malus-JGI	MDP0000166687	65	46632	18	3	6	2	0.15	MDP0000166687 general regulatory factor 8
51	6	Malus-JGI	MDP0000253447	64	29490	19	6	7	4	0.53	MDP0000253447 general regulatory factor 2
53	1	Malus-JGI	MDP0000152242	234	27504	8	6	4	2	0.41	MDP0000152242 triosephosphate isomerase
54	1	Malus-JGI	MDP0000231266	232	47748	9	4	5	1	0.07	MDP0000231266 homolog of bacterial cytokinesis Z-ring protein FTSZ 1-1
55	1	Malus-JGI	MDP0000255806	228	120039	14	12	5	4	0.11	MDP0000255806 CLPC homologue 1
56	1	Malus-JGI	MDP0000281786	227	231188	31	21	10	5	0.09	MDP0000281786 alpha-amylase-like 3
56	2	Malus-JGI	MDP0000301544	180	30714	11	8	3	3	0.36	MDP0000301544 voltage dependent anion channel 1
57	1	Malus-JGI	MDP0000527995	222	43250	11	6	3	2	0.25	MDP0000527995 glyceraldehyde 3-phosphate dehydrogenase A subunit 2
57	2	Malus-JGI	MDP0000835914	191	48487	11	5	4	2	0.14	MDP0000835914 glyceraldehyde-3-phosphate dehydrogenase B subunit
58	1	Malus-JGI	MDP0000229305	215	27433	18	13	4	3	0.41	MDP0000229305 20S proteasome alpha subunit C1
59	1	Malus-JGI	MDP0000236317	211	46450	15	10	5	3	0.23	MDP0000236317 calcium sensing receptor
60	1	Malus-JGI	MDP0000295473	210	94463	12	9	6	3	0.11	MDP0000295473 TCP-1/cpn60 chaperonin family protein
62	1	Malus-JGI	MDP0000322220	204	119658	29	9	9	4	0.14	MDP0000322220 heat shock cognate protein 70-1
63	1	Malus-JGI	MDP0000525641	192	44045	8	8	4	4	0.34	MDP0000525641 FASCICLIN-like arabinogalactan 1
64	1	Malus-JGI	MDP0000121919	192	23162	5	5	3	3	0.5	MDP0000121919 copper/zinc superoxide dismutase 1
64	2	Malus-JGI	MDP0000188546	74	27441	14	2	3	2	0.26	MDP0000188546 copper/zinc superoxide dismutase 1
65	1	Malus-JGI	MDP0000657053	185	50180	16	14	7	5	0.37	MDP0000657053 Tubulin/FtsZ family protein
67	1	Malus-JGI	MDP0000262811	181	79604	21	17	5	4	0.18	MDP0000262811 Ran BP2/NZF zinc finger-like superfamily protein
68	1	Malus-JGI	MDP0000179036	180	47936	36	17	8	6	0.49	MDP0000179036 Enolase
68	2	Malus-JGI	MDP0000238942	109	49880	27	10	5	5	0.38	MDP0000238942 Enolase
68	3	Malus-JGI	MDP0000039653	89	53162	22	10	7	4	0.27	MDP0000039653 enolase 1
69	1	Malus-JGI	MDP0000635271	177	25901	15	9	4	2	0.27	MDP0000635271 glycine-rich RNA-binding protein 3
69	2	Malus-JGI	MDP0000255642	69	51695	16	6	3	2	0.13	MDP0000255642 UDP-Glycosyltransferase superfamily protein
70	1	Malus-JGI	MDP0000605874	173	47743	31	17	5	5	0.4	MDP0000605874 Eukaryotic aspartyl protease family protein
71	1	Malus-JGI	MDP0000240422	169	34217	10	7	2	2	0.2	MDP0000240422 Ribosomal protein L10 family protein
72	1	Malus-JGI	MDP0000231146	166	35939	9	6	3	2	0.19	MDP0000231146 40s ribosomal protein SA B
72	2	Malus-JGI	MDP0000260722	142	32705	7	5	3	2	0.21	MDP0000260722 40s ribosomal protein SA B
73	1	Malus-JGI	MDP0000193489	165	40048	6	6	2	2	0.17	MDP0000193489 triosephosphate isomerase
74	1	Malus-JGI	MDP0000223243	158	66007	6	3	3	1	0.05	MDP0000223243 Thiamine pyrophosphate dependent pyruvate decarboxylase family protein
75	1	Malus-JGI	MDP0000315645	156	10819	6	4	2	1	0.32	MDP0000315645 cystatin B
76	1	Malus-JGI	MDP0000176436	156	42760	12	8	6	5	0.45	MDP0000176436 Peroxidase superfamily protein
77	1	Malus-JGI	MDP0000844729	155	69052	16	11	6	4	0.2	MDP0000844729 vacuolar ATP synthase subunit A
78	1	Malus-JGI	MDP0000145083	155	42751	10	5	5	3	0.25	MDP0000145083 N-terminal nucleophile aminohydrolases (Ntn hydrolases) superfamily protein
79	1	Malus-JGI	MDP0000321541	144	63459	12	5	6	2	0.11	MDP0000321541 Phosphoglucomutase/phosphomannomutase family protein
80	1	Malus-JGI	MDP0000322880	143	18663	11	10	4	4	0.94	MDP0000322880 Nucleoside diphosphate kinase family protein
81	1	Malus-JGI	MDP0000128030	143	41911	8	6	2	1	0.08	MDP0000128030 Co-chaperone GrpE family protein
82	1	Malus-JGI	MDP0000137452	143	113504	26	4	7	3	0.09	MDP0000137452 EPS15 homology domain 1
83	1	Malus-JGI	MDP0000231084	137	51101	23	9	7	6	0.46	MDP0000231084 acetoacetyl-CoA thiolase 2
83	2	Malus-JGI	MDP0000235454	93	55270	15	7	6	5	0.34	MDP0000235454 Thiolase family protein
84	1	Malus-JGI	MDP0000382190	136	51617	5	4	2	1	0.06	MDP0000382190 metacaspase 4
85	1	Malus-JGI	MDP0000218595	135	32937	57	21	6	4	0.62	MDP0000218595 chloroplast RNA-binding protein 31B
86	1	Malus-JGI	MDP0000275000	134	17912	11	8	2	2	0.41	MDP0000275000 outer plastid envelope protein 16-1
87	1	Malus-JGI	MDP0000399807	131	84386	5	5	3	3	0.12	MDP0000399807 Subtilase family protein
88	1	Malus-JGI	MDP0000170872	128	27082	8	7	2	2	0.26	MDP0000170872 Aluminium induced protein with YGL and LRDR motifs
89	1	Malus-JGI	MDP0000291220	127	40685	10	6	3	1	0.08	MDP0000291220 Granulin repeat cysteine protease family protein
90	1	Malus-JGI	MDP0000305826	127	83017	10	4	2	1	0.04	MDP0000305826 Uncharacterized protein
91	1	Malus-JGI	MDP0000525232	125	54641	8	5	3	3	0.19	MDP0000525232 HOPW1-1-interacting 2
93	1	Malus-JGI	MDP0000426029	124	43756	12	6	4	2	0.16	MDP0000426029 malate dehydrogenase
94	1	Malus-JGI	MDP0000814329	124	75939	7	5	4	2	0.09	MDP0000814329 ATP-citrate lyase B-1
95	1	Malus-JGI	MDP0000309425	123	28224	11	7	4	2	0.25	MDP0000309425 light-harvesting chlorophyll-protein complex II subunit B1
95	2	Malus-JGI	MDP0000235175	104	28138	10	7	3	2	0.25	MDP0000235175 light-harvesting chlorophyll-protein complex II subunit B1
96	1	Malus-JGI	MDP0000303378	122	31441	9	3	3	2	0.22	MDP0000303378 Cytochrome P450 superfamily protein
98	1	Malus-JGI	MDP0000192830	122	51044	10	6	6	3	0.28	MDP0000192830 tubulin beta-1 chain
98	2	Malus-JGI	MDP0000487384	74	50952	10	5	7	4	0.37	MDP0000487384 tubulin beta 8
100	1	Malus-JGI	MDP0000217438	120	39881	11	9	3	2	0.17	MDP0000217438 Inositol monophosphatase family protein
101	1	Malus-JGI	MDP0000137339	120	42325	5	5	2	2	0.16	MDP0000137339 GDSL-like Lipase/Acylhydrolase superfamily protein
102	1	Malus-JGI	MDP0000145669	119	23893	17	10	5	3	0.48	MDP0000145669 GroES-like family protein
103	1	Malus-JGI	MDP0000325786	118	41194	9	5	3	2	0.26	MDP0000325786 cysteine synthase C1
104	1	Malus-JGI	MDP0000488361	118	45331	13	5	5	3	0.24	MDP0000488361 root hair specific 19
105	1	Malus-JGI	MDP0000222212	118	28047	13	10	4	3	0.4	MDP0000222212 alpha-galactosidase 1
106	1	Malus-JGI	MDP0000283457	116	114355	25	9	8	4	0.12	MDP0000283457 TCP-1/cpn60 chaperonin family protein
107	1	Malus-JGI	MDP0000337156	113	13642	10	6	3	2	0.56	MDP0000337156 Domain of unknown function (DUF543)
108	1	Malus-JGI	MDP0000597996	109	25258	11	6	2	2	0.28	MDP0000597996 ribulose-bisphosphate carboxylases
109	1	Malus-JGI	MDP0000322896	108	54654	12	4	4	1	0.06	MDP0000322896 phosphoribulokinase
111	1	Malus-JGI	MDP0000524809	103	20317	36	20	4	3	0.58	MDP0000524809 Ribulose bisphosphate carboxylase (small chain) family protein
111	2	Malus-JGI	MDP0000185022	99	20604	26	14	4	3	0.57	MDP0000185022 Ribulose bisphosphate carboxylase (small chain) family protein
111	3	Malus-JGI	MDP0000252890	88	20773	25	14	4	3	0.57	MDP0000252890 Ribulose bisphosphate carboxylase (small chain) family protein
112	1	Malus-JGI	MDP0000271281	102	29460	10	9	4	4	0.54	MDP0000271281 voltage dependent anion channel 2
112	2	Malus-JGI	MDP0000580900	61	29945	8	6	3	3	0.37	MDP0000580900 voltage dependent anion channel 2
114	1	Malus-JGI	MDP0000371499	99	42281	10	3	5	1	0.08	MDP0000371499 NmrA-like negative transcriptional regulator family protein
115	1	Malus-JGI	MDP0000297664	98	32100	11	5	6	2	0.22	MDP0000297664 Mitochondrial substrate carrier family protein
116	1	Malus-JGI	MDP0000319772	97	75485	5	3	3	1	0.04	MDP0000319772 myb-like transcription factor family protein
118	1	Malus-JGI	MDP0000223905	94	54605	13	6	9	4	0.26	MDP0000223905 rubisco activase
120	1	Malus-JGI	MDP0000303254	93	50864	14	4	5	1	0.06	MDP0000303254 ATP citrate lyase (ACL) family protein
121	1	Malus-JGI	MDP0000753221	91	34506	10	7	5	3	0.32	MDP0000753221 GDSL-like Lipase/Acylhydrolase superfamily protein
122	1	Malus-JGI	MDP0000294178	91	66190	14	10	3	3	0.16	MDP0000294178 PDI-like 1-4
123	1	Malus-JGI	MDP0000183350	89	43004	5	3	2	1	0.08	MDP0000183350 ubiquitin C-terminal hydrolase 3
124	1	Malus-JGI	MDP0000280612	89	50080	10	4	4	3	0.21	MDP0000280612 Aldolase-type TIM barrel family protein
124	2	Malus-JGI	MDP0000753637	58	53976	8	3	2	2	0.13	MDP0000753637 Aldolase-type TIM barrel family protein
125	1	Malus-JGI	MDP0000176374	88	57394	8	2	4	2	0.12	MDP0000176374 dehydroquinate dehydratase, putative / shikimate dehydrogenase, putative
126	1	Malus-JGI	MDP0000896377	88	23398	5	3	3	1	0.14	MDP0000896377 membrane-associated progesterone binding protein 3
127	1	Malus-JGI	MDP0000174748	88	38762	10	8	3	3	0.28	MDP0000174748 NAD(P)-binding Rossmann-fold superfamily protein
128	1	Malus-JGI	MDP0000575276	86	10557	11	4	4	2	0.76	MDP0000575276 chaperonin 10
129	1	Malus-JGI	MDP0000132475	86	53367	6	3	4	3	0.2	MDP0000132475 UDP-glucose 6-dehydrogenase family protein
130	1	Malus-JGI	MDP0000257471	85	48144	8	3	3	1	0.07	MDP0000257471 Thiamine pyrophosphate dependent pyruvate decarboxylase family protein
131	1	Malus-JGI	MDP0000326493	85	17644	7	6	2	2	0.42	MDP0000326493 Barwin-related endoglucanase
134	1	Malus-JGI	MDP0000178426	83	30796	5	3	4	3	0.36	MDP0000178426 lysm domain GPI-anchored protein 2 precursor
135	1	Malus-JGI	MDP0000181929	83	77434	14	5	6	3	0.13	MDP0000181929 HEAT SHOCK PROTEIN 81.4
135	2	Malus-JGI	MDP0000254260	55	81015	13	3	4	2	0.08	MDP0000254260 heat shock protein 90.1
136	1	Malus-JGI	MDP0000929055	83	25363	13	8	3	2	0.45	MDP0000929055 ATP synthase subunit 1
137	1	Malus-JGI	MDP0000149707	82	14881	6	3	2	1	0.23	MDP0000149707 4-phosphopantetheine adenylyltransferase
139	1	Malus-JGI	MDP0000319969	82	24426	6	1	3	1	0.14	MDP0000319969 photosynthetic electron transfer C
140	1	Malus-JGI	MDP0000155066	82	31491	13	1	4	1	0.11	MDP0000155066 26S proteasome regulatory subunit, putative
141	1	Malus-JGI	MDP0000813713	79	14206	10	7	3	2	0.54	MDP0000813713 Cystatin/monellin superfamily protein
143	1	Malus-JGI	MDP0000165130	78	23461	8	3	3	1	0.14	MDP0000165130 translationally controlled tumor protein
144	1	Malus-JGI	MDP0000243888	77	100690	8	4	4	2	0.07	MDP0000243888 dynamin-like 3
145	1	Malus-JGI	MDP0000406016	75	7951	5	4	2	1	0.44	MDP0000406016 polygalacturonase inhibiting protein 2
146	1	Malus-JGI	MDP0000307124	75	70476	8	4	3	1	0.05	MDP0000307124 NAD(P)-binding Rossmann-fold superfamily protein
147	1	Malus-JGI	MDP0000552093	74	32514	5	1	4	1	0.1	MDP0000552093 Glycosyl hydrolase family protein
150	1	Malus-JGI	MDP0000242528	74	36656	5	4	3	2	0.19	MDP0000242528 Transducin/WD40 repeat-like superfamily protein
151	1	Malus-JGI	MDP0000181256	73	53222	11	6	3	1	0.06	MDP0000181256 ACT domain repeat 3
152	1	Malus-JGI	MDP0000120008	72	66361	10	6	4	2	0.1	MDP0000120008 Cupredoxin superfamily protein
153	1	Malus-JGI	MDP0000302389	72	35985	12	4	5	4	0.42	MDP0000302389 Oxidoreductase, zinc-binding dehydrogenase family protein
153	2	Malus-JGI	MDP0000733033	44	34670	14	4	6	4	0.44	MDP0000733033 Oxidoreductase, zinc-binding dehydrogenase family protein
155	1	Malus-JGI	MDP0000918098	71	7446	8	5	2	1	0.48	MDP0000918098 ATP synthase epsilon chain
160	1	Malus-JGI	MDP0000336630	68	22900	5	1	5	1	0.15	MDP0000336630 Lactoylglutathione lyase / glyoxalase I family protein
161	1	Malus-JGI	MDP0000155698	68	29529	10	6	5	2	0.24	MDP0000155698 HAD superfamily, subfamily IIIB acid phosphatase
162	1	Malus-JGI	MDP0000697468	68	26882	10	5	3	1	0.12	MDP0000697468 Aconitase/3-isopropylmalate dehydratase protein
163	1	Malus-JGI	MDP0000213737	68	38672	8	4	4	2	0.18	MDP0000213737 ankyrin repeat-containing 2B
164	1	Malus-JGI	MDP0000406860	68	57670	6	3	4	1	0.06	MDP0000406860 aldehyde dehydrogenase 3I1
166	1	Malus-JGI	MDP0000478699	66	42650	8	5	4	2	0.16	MDP0000478699 PDI-like 1-1
168	1	Malus-JGI	MDP0000212365	65	58576	10	3	4	1	0.06	MDP0000212365 S-adenosyl-l-homocysteine (SAH) hydrolase 2
169	1	Malus-JGI	MDP0000316685	64	74179	8	2	4	1	0.04	MDP0000316685 Aldolase-type TIM barrel family protein
170	1	Malus-JGI	MDP0000380330	64	16548	5	3	2	1	0.2	MDP0000380330 Calcium-binding EF-hand family protein
172	1	Malus-JGI	MDP0000211018	62	205145	15	3	7	2	0.03	MDP0000211018 Glycosyl hydrolase family 38 protein
172	2	Malus-JGI	MDP0000274500	51	80229	11	3	3	2	0.08	MDP0000274500 Glycosyl hydrolase family 38 protein
173	1	Malus-JGI	MDP0000239328	62	73997	5	5	2	2	0.09	MDP0000239328 aldehyde dehydrogenase 6B2
174	1	Malus-JGI	MDP0000889408	62	192586	6	2	3	1	0.02	MDP0000889408 HOPM interactor 7
175	1	Malus-JGI	MDP0000477969	62	38023	13	3	7	3	0.28	MDP0000477969 Plastid-lipid associated protein PAP / fibrillin family protein
176	1	Malus-JGI	MDP0000302980	61	18121	6	3	4	1	0.19	MDP0000302980 S-adenosylmethionine synthetase family protein
177	1	Malus-JGI	MDP0000234570	61	22489	6	3	2	1	0.15	MDP0000234570 serine transhydroxymethyltransferase 1
180	1	Malus-JGI	MDP0000231799	60	65797	11	4	4	2	0.1	MDP0000231799 lipoamide dehydrogenase 1
181	1	Malus-JGI	MDP0000241771	60	67290	5	2	3	1	0.05	MDP0000241771 aspartate aminotransferase
183	1	Malus-JGI	MDP0000258717	59	22804	9	5	3	2	0.32	MDP0000258717 copper/zinc superoxide dismutase 2
184	1	Malus-JGI	MDP0000294265	59	61284	8	2	5	1	0.05	MDP0000294265 GTP binding Elongation factor Tu family protein
185	1	Malus-JGI	MDP0000155347	58	153393	7	4	2	1	0.02	MDP0000155347 histidine kinase 3
186	1	Malus-JGI	MDP0000264412	58	51863	7	3	3	1	0.06	MDP0000264412 geranylgeranyl reductase
187	1	Malus-JGI	MDP0000162064	58	43574	6	1	3	1	0.08	MDP0000162064 Leucine-rich repeat (LRR) family protein
189	1	Malus-JGI	MDP0000767927	57	20676	9	2	4	1	0.16	MDP0000767927 prohibitin 3
193	1	Malus-JGI	MDP0000282096	56	86971	6	1	5	1	0.04	MDP0000282096 purin-rich alpha 1
195	1	Malus-JGI	MDP0000656663	56	39667	7	2	6	2	0.17	MDP0000656663 RNA-binding (RRM/RBD/RNP motifs) family protein
200	1	Malus-JGI	MDP0000332599	54	43966	9	3	3	1	0.08	MDP0000332599 Dihydrolipoamide succinyltransferase
201	1	Malus-JGI	MDP0000126058	53	126417	8	2	4	2	0.05	MDP0000126058 Glycosyl hydrolase superfamily protein
202	1	Malus-JGI	MDP0000880187	53	55621	6	2	4	1	0.06	MDP0000880187 plastid transcriptionally active 16
203	1	Malus-JGI	MDP0000139844	53	21334	6	3	3	2	0.34	MDP0000139844 Disease resistance-responsive (dirigent-like protein) family protein
204	1	Malus-JGI	MDP0000188148	53	39814	5	1	3	1	0.08	MDP0000188148 thioredoxin O1
206	1	Malus-JGI	MDP0000120022	52	29032	6	4	4	2	0.24	MDP0000120022 HAD superfamily, subfamily IIIB acid phosphatase
207	1	Malus-JGI	MDP0000223568	52	17485	8	2	4	1	0.19	MDP0000223568 HSP20-like chaperones superfamily protein
208	1	Malus-JGI	MDP0000731105	52	8118	13	3	6	1	0.43	MDP0000731105 Ribosomal L38e protein family
209	1	Malus-JGI	MDP0000319112	51	39970	10	3	6	2	0.17	MDP0000319112 glyoxalase I homolog
211	1	Malus-JGI	MDP0000143706	51	50540	9	1	3	1	0.07	MDP0000143706 electron transfer flavoprotein alpha
212	1	Malus-JGI	MDP0000264715	50	44452	8	5	3	1	0.07	MDP0000264715 UDP-3-O-acyl N-acetylglycosamine deacetylase family protein
214	1	Malus-JGI	MDP0000222043	50	25818	8	2	5	1	0.13	MDP0000222043 coenzyme Q biosynthesis Coq4 family protein / ubiquinone biosynthesis Coq4 family protein
215	1	Malus-JGI	MDP0000951901	50	95137	13	5	2	1	0.03	MDP0000951901 mitogen-activated protein kinase phosphatase 1
217	1	Malus-JGI	MDP0000244771	49	83833	13	4	4	2	0.12	MDP0000244771 sedoheptulose-bisphosphatase
218	1	Malus-JGI	MDP0000157828	49	27503	5	3	2	1	0.12	MDP0000157828 early nodulin-like protein 18
220	1	Malus-JGI	MDP0000257774	49	37997	8	2	3	1	0.09	MDP0000257774 SHV3-like 1
221	1	Malus-JGI	MDP0000288917	49	54436	8	3	2	1	0.06	MDP0000288917 ribosomal protein 5B
223	1	Malus-JGI	MDP0000315498	48	39725	7	3	3	1	0.08	MDP0000315498 Leucine-rich repeat (LRR) family protein
224	1	Malus-JGI	MDP0000415439	48	13883	5	2	2	1	0.25	MDP0000415439 thioredoxin H-type 1
228	1	Malus-JGI	MDP0000163211	47	274519	16	3	6	1	0.01	MDP0000163211 ARF-GAP domain 1
229	1	Malus-JGI	MDP0000210336	47	62543	6	1	2	1	0.05	MDP0000210336 isopropylmalate dehydrogenase 2
230	1	Malus-JGI	MDP0000316929	47	72106	9	3	4	1	0.05	MDP0000316929 mitochondrial editing factor 21
232	1	Malus-JGI	MDP0000291439	46	49086	5	2	2	2	0.14	MDP0000291439 Rad23 UV excision repair protein family
235	1	Malus-JGI	MDP0000177670	46	19385	5	2	3	1	0.17	MDP0000177670 60S acidic ribosomal protein family
237	1	Malus-JGI	MDP0000193946	45	73047	5	1	5	1	0.04	MDP0000193946 Pyruvate kinase family protein
238	1	Malus-JGI	MDP0000609966	45	65563	7	3	4	2	0.1	MDP0000609966
241	1	Malus-JGI	MDP0000223079	44	44151	7	2	4	1	0.07	MDP0000223079 Zinc-binding dehydrogenase family protein
244	1	Malus-JGI	MDP0000245569	43	20674	10	5	2	2	0.35	MDP0000245569 rotamase CYP 1
245	1	Malus-JGI	MDP0000046192	43	37524	6	1	3	1	0.09	MDP0000046192 NAD(P)-linked oxidoreductase superfamily protein
247	1	Malus-JGI	MDP0000173160	43	48970	5	3	2	1	0.07	MDP0000173160 Pathogenesis-related thaumatin superfamily protein
249	1	Malus-JGI	MDP0000172255	42	48184	9	2	8	1	0.07	MDP0000172255 Translation elongation factor EF1B, gamma chain
250	1	Malus-JGI	MDP0000198120	42	179070	30	2	13	1	0.02	MDP0000198120
251	1	Malus-JGI	MDP0000191908	42	45111	25	4	2	1	0.07	MDP0000191908 Protein kinase superfamily protein
259	1	Malus-JGI	MDP0000137809	40	27639	15	1	2	1	0.12	MDP0000137809 Plastid-lipid associated protein PAP / fibrillin family protein
262	1	Malus-JGI	MDP0000311865	40	51386	9	2	2	1	0.06	MDP0000311865 dehydroascorbate reductase
263	1	Malus-JGI	MDP0000222202	40	83660	6	2	6	2	0.08	MDP0000222202 KH domain-containing protein
264	1	Malus-JGI	MDP0000560133	39	62943	9	2	4	1	0.05	MDP0000560133 Protein of unknown function (DUF1421)
269	1	Malus-JGI	MDP0000151078	39	244316	21	1	16	1	0.01	MDP0000151078
270	1	Malus-JGI	MDP0000624197	38	28659	12	3	2	2	0.25	MDP0000624197 ATPase, F1 complex, delta/epsilon subunit
270	2	Malus-JGI	MDP0000785964	35	11962	11	3	2	2	0.66	MDP0000785964 ATPase, F1 complex, delta/epsilon subunit
274	1	Malus-JGI	MDP0000311319	38	73874	17	1	9	1	0.04	MDP0000311319 Protein of unknown function (DUF1191)
275	1	Malus-JGI	MDP0000187590	38	47960	6	1	4	1	0.07	MDP0000187590 purple acid phosphatase 29
278	1	Malus-JGI	MDP0000285658	37	31493	9	1	4	1	0.11	MDP0000285658 jasmonate-zim-domain protein 12
280	1	Malus-JGI	MDP0000405151	37	20982	6	1	2	1	0.16	MDP0000405151 Late embryogenesis abundant (LEA) hydroxyproline-rich glycoprotein family
282	1	Malus-JGI	MDP0000538071	37	20434	9	2	3	1	0.16	MDP0000538071 Glucose-methanol-choline (GMC) oxidoreductase family protein
283	1	Malus-JGI	MDP0000261821	36	47084	5	1	3	1	0.07	MDP0000261821 monodehydroascorbate reductase 1
285	1	Malus-JGI	MDP0000296631	36	92751	51	5	12	2	0.07	MDP0000296631 Pentatricopeptide repeat (PPR-like) superfamily protein
286	1	Malus-JGI	MDP0000289671	36	36592	8	1	4	1	0.09	MDP0000289671 myb domain protein 67
287	1	Malus-JGI	MDP0000121149	36	34068	17	3	6	3	0.32	MDP0000121149 polyubiquitin 10
292	1	Malus-JGI	MDP0000233649	36	54953	55	1	7	1	0.06	MDP0000233649
293	1	Malus-JGI	MDP0000313282	36	8940	5	1	3	1	0.39	MDP0000313282 binding to TOMV RNA 1L (long form)
294	1	Malus-JGI	MDP0000318832	35	26605	7	2	4	1	0.13	MDP0000318832 cytochrome C oxidase 6B
296	1	Malus-JGI	MDP0000179967	35	12852	11	2	5	1	0.27	MDP0000179967 photosystem I subunit E-2
297	1	Malus-JGI	MDP0000277881	35	106193	8	1	6	1	0.03	MDP0000277881 H(+)-ATPase 11
298	1	Malus-JGI	MDP0000710378	35	27180	5	1	2	1	0.12	MDP0000710378 HSP20-like chaperones superfamily protein
302	1	Malus-JGI	MDP0000241545	34	24945	6	2	2	2	0.29	MDP0000241545 ferredoxin-related
303	1	Malus-JGI	MDP0000467625	34	45897	6	1	6	1	0.07	MDP0000467625 F-box and associated interaction domains-containing protein
304	1	Malus-JGI	MDP0000303103	34	68317	12	1	4	1	0.05	MDP0000303103 L-galactono-1,4-lactone dehydrogenase
305	1	Malus-JGI	MDP0000677411	34	32222	8	1	3	1	0.1	MDP0000677411 Protein of unknown function (DUF1645)
306	1	Malus-JGI	MDP0000464900	34	38158	13	1	3	1	0.09	MDP0000464900 Late embryogenesis abundant protein, group 2
308	1	Malus-JGI	MDP0000735022	34	11730	5	1	5	1	0.29	MDP0000735022 photosystem II reaction center protein B
312	1	Malus-JGI	MDP0000142702	33	34311	11	1	4	1	0.1	MDP0000142702 Pentatricopeptide repeat (PPR) superfamily protein
313	1	Malus-JGI	MDP0000468056	33	139745	6	1	3	1	0.02	MDP0000468056 GDSL-like Lipase/Acylhydrolase superfamily protein
317	1	Malus-JGI	MDP0000146411	32	44554	5	1	3	1	0.07	MDP0000146411 Transketolase family protein
318	1	Malus-JGI	MDP0000258767	32	60934	22	1	2	1	0.05	MDP0000258767 Calcium-dependent lipid-binding (CaLB domain) family protein
320	1	Malus-JGI	MDP0000152304	32	62897	7	1	4	1	0.05	MDP0000152304 Haloacid dehalogenase-like hydrolase (HAD) superfamily protein
321	1	Malus-JGI	MDP0000119960	31	39279	5	1	3	1	0.08	MDP0000119960 Protein of unknown function, DUF642
322	1	Malus-JGI	MDP0000729532	31	59366	9	1	8	1	0.06	MDP0000729532 TCP-1/cpn60 chaperonin family protein
323	1	Malus-JGI	MDP0000309505	31	83406	18	1	6	1	0.04	MDP0000309505 Protein kinase superfamily protein
325	1	Malus-JGI	MDP0000145559	31	46046	5	1	3	1	0.07	MDP0000145559 nucleolar protein gar2-related
326	1	Malus-JGI	MDP0000200810	30	29844	9	4	2	2	0.24	MDP0000200810 2-cysteine peroxiredoxin B
327	1	Malus-JGI	MDP0000722046	30	66151	12	1	5	1	0.05	MDP0000722046 ADP glucose pyrophosphorylase 1
328	1	Malus-JGI	MDP0000321498	30	108988	10	1	4	1	0.03	MDP0000321498 Tetratricopeptide repeat (TPR)-like superfamily protein
329	1	Malus-JGI	MDP0000161386	30	67826	5	1	2	1	0.05	MDP0000161386 P-loop containing nucleoside triphosphate hydrolases superfamily protein
332	1	Malus-JGI	MDP0000386960	29	73911	8	1	5	1	0.04	MDP0000386960 Ankyrin repeat family protein
333	1	Malus-JGI	MDP0000756354	29	30745	14	1	2	1	0.11	MDP0000756354 alpha/beta-Hydrolases superfamily protein
335	1	Malus-JGI	MDP0000145084	29	26536	9	4	3	2	0.27	MDP0000145084 20S proteasome alpha subunit E1
337	1	Malus-JGI	MDP0000217006	29	24044	5	2	2	2	0.3	MDP0000217006 RAB GTPase 11C
340	1	Malus-JGI	MDP0000199922	29	59131	14	1	8	1	0.06	MDP0000199922 Cytochrome P450 superfamily protein
343	1	Malus-JGI	MDP0000152654	28	90366	8	1	4	1	0.04	MDP0000152654 Pentatricopeptide repeat (PPR) superfamily protein
344	1	Malus-JGI	MDP0000197433	28	22687	6	1	3	1	0.15	MDP0000197433 NADH-ubiquinone oxidoreductase-related
345	1	Malus-JGI	MDP0000928674	28	53824	8	2	4	1	0.06	MDP0000928674 pfkB-like carbohydrate kinase family protein
346	1	Malus-JGI	MDP0000197462	28	82020	8	1	4	1	0.04	MDP0000197462 Copper amine oxidase family protein
348	1	Malus-JGI	MDP0000492744	27	31580	5	2	2	1	0.11	MDP0000492744 light harvesting complex photosystem II
349	1	Malus-JGI	MDP0000873379	27	50652	5	1	2	1	0.07	MDP0000873379 arginine biosynthesis protein ArgJ family
350	1	Malus-JGI	MDP0000305209	27	46666	8	1	4	1	0.07	MDP0000305209 RNA cyclase family protein
352	1	Malus-JGI	MDP0000162976	27	45939	11	1	5	1	0.07	MDP0000162976 Pectinacetylesterase family protein
353	1	Malus-JGI	MDP0000754160	27	64089	7	1	2	1	0.05	MDP0000754160 O-Glycosyl hydrolases family 17 protein
359	1	Malus-JGI	MDP0000210431	25	77156	5	1	5	1	0.04	MDP0000210431 galacturonosyltransferase 4
360	1	Malus-JGI	MDP0000151800	25	62639	5	1	2	1	0.05	MDP0000151800 clathrin adaptor complexes medium subunit family protein
361	1	Malus-JGI	MDP0000317763	25	30687	13	1	3	1	0.11	MDP0000317763 Mitochondrial substrate carrier family protein
362	1	Malus-JGI	MDP0000303061	25	67766	7	2	3	2	0.1	MDP0000303061 microtubule-associated proteins 65-1
363	1	Malus-JGI	MDP0000163713	25	64196	11	1	4	1	0.05	MDP0000163713 ketol-acid reductoisomerase
368	1	Malus-JGI	MDP0000456821	23	147684	8	1	7	1	0.02	MDP0000456821 Transducin/WD40 repeat-like superfamily protein
369	1	Malus-JGI	MDP0000182496	23	40888	5	1	2	1	0.08	MDP0000182496 methionine aminopeptidase 1B
371	1	Malus-JGI	MDP0000605612	22	30673	8	1	3	1	0.11	MDP0000605612 photosynthetic electron transfer A
372	1	Malus-JGI	MDP0000273495	22	49752	5	1	4	1	0.07	MDP0000273495 3-dehydroquinate synthase, putative
375	1	Malus-JGI	MDP0000303909	22	94330	6	1	2	1	0.03	MDP0000303909 villin 2
380	1	Malus-JGI	MDP0000163164	20	57917	5	1	4	1	0.06	MDP0000163164 Dihydrolipoamide acetyltransferase, long form protein
385	1	Malus-JGI	MDP0000288237	19	32162	9	1	3	1	0.1	MDP0000288237 Pyruvate kinase family protein
392	1	Malus-JGI	MDP0000208161	17	112151	8	1	2	1	0.03	MDP0000208161 alpha-xylosidase 1
393	1	Malus-JGI	MDP0000142413	17	49207	7	2	3	1	0.07	MDP0000142413 Oxidoreductase, zinc-binding dehydrogenase family protein
394	1	Malus-JGI	MDP0000865079	17	76204	7	1	4	1	0.04	MDP0000865079 catalytics
395	1	Malus-JGI	MDP0000249675	17	199588	9	1	4	1	0.02	MDP0000249675 splicing factor-related
397	1	Malus-JGI	MDP0000870539	17	89309	7	1	3	1	0.04	MDP0000870539 Calcium-dependent lipid-binding (CaLB domain) plant phosphoribosyltransferase family protein
399	1	Malus-JGI	MDP0000386970	17	123039	10	1	7	1	0.03	MDP0000386970 NB-ARC domain-containing disease resistance protein
403	1	Malus-JGI	MDP0000270116	15	127567	16	1	4	1	0.03	MDP0000270116 TOPLESS-related 3
406	1	Malus-JGI	MDP0000567362	13	68215	9	1	6	1	0.05	MDP0000567362 ARM repeat superfamily protein

## Sheet: CB-57DAFB-rep2
User	CÃ©line			F122325
E-mail	celine.leclercq@list.lu
Search title	Subway
MS data file	C:\Program Files (x86)\Matrix Science\Mascot Daemon\data\68 Subway CB1-2\mascot_daemon_merge.mgf
Database	Malus-JGI
Timestamp	21 Mar 2016 at 08:48:44 GMT
Type of search	MS/MS Ion Search
Quantitation	Label-free CL (simple ratio, 3 files, label-free)
Enzyme	Trypsin
Fixed modifications	Carbamidomethyl (C)
Variable modifications	Acetyl (Protein N-term),Oxidation (M)
Mass values	Monoisotopic
Protein mass	Unrestricted
Peptide mass tolerance	20 ppm
Fragment mass tolerance	0.3 Da
Max missed cleavages	2
Instrument type	ESI-QUAD-TOF
Number of queries	6133
Significance threshold p<	0.05
Max. number of families	AUTO
Ions score or expect cut-off	0
Preferred taxonomy	All entries
Filters:	("Num. of matches" >= 5 AND "Num. of sequences" >= 2)
Family	Member	Database	Accession	Score	Mass	Num. of matches	Num. of significant matches	Num. of sequences	Num. of significant sequences	emPAI	Description
1	1	Malus-JGI	MDP0000285074	2283	11916	118	92	7	7	11.7	MDP0000285074 lipid transfer protein 3
1	2	Malus-JGI	MDP0000304369	474	10353	38	22	3	2	0.78	MDP0000304369 lipid transfer protein 3
2	1	Malus-JGI	MDP0000658332	1082	43156	60	42	7	6	0.56	MDP0000658332 FASCICLIN-like arabinogalactan-protein 10
3	1	Malus-JGI	MDP0000319048	1041	50898	65	49	11	10	1.26	MDP0000319048 Peroxidase superfamily protein
3	2	Malus-JGI	MDP0000209189	579	35155	35	30	7	7	1.25	MDP0000209189 Peroxidase superfamily protein
3	3	Malus-JGI	MDP0000207215	522	61686	54	40	9	7	0.51	MDP0000207215 Peroxidase superfamily protein
3	4	Malus-JGI	MDP0000283650	465	101828	33	27	7	6	0.21	MDP0000283650 Peroxidase superfamily protein
3	5	Malus-JGI	MDP0000301828	171	35937	12	11	2	2	0.19	MDP0000301828 peroxidase 2
4	1	Malus-JGI	MDP0000217803	949	63105	73	62	5	4	0.23	MDP0000217803 chitinase A
4	2	Malus-JGI	MDP0000192511	688	31717	51	42	6	6	0.82	MDP0000192511 chitinase A
5	1	Malus-JGI	MDP0000184619	857	43068	46	39	10	8	0.81	MDP0000184619 Li-tolerant lipase 1
6	1	Malus-JGI	MDP0000262811	823	79604	57	46	5	4	0.18	MDP0000262811 Ran BP2/NZF zinc finger-like superfamily protein
7	1	Malus-JGI	MDP0000294406	581	34675	24	22	5	4	0.58	MDP0000294406 fibrillin
8	1	Malus-JGI	MDP0000150162	562	29430	30	23	6	5	0.71	MDP0000150162 chaperonin 20
8	2	Malus-JGI	MDP0000685137	536	26346	31	22	8	5	0.82	MDP0000685137 chaperonin 20
9	1	Malus-JGI	MDP0000904458	521	41674	29	26	5	5	0.58	MDP0000904458 FASCICLIN-like arabinogalactan 2
10	1	Malus-JGI	MDP0000265942	441	13411	54	43	2	1	0.25	MDP0000265942 Bifunctional inhibitor/lipid-transfer protein/seed storage 2S albumin superfamily protein
11	1	Malus-JGI	MDP0000178426	394	30796	21	18	5	4	0.67	MDP0000178426 lysm domain GPI-anchored protein 2 precursor
11	2	Malus-JGI	MDP0000209598	318	36512	22	18	5	4	0.54	MDP0000209598 lysm domain GPI-anchored protein 2 precursor
12	1	Malus-JGI	MDP0000781178	373	20967	14	14	2	2	0.56	MDP0000781178 Bifunctional inhibitor/lipid-transfer protein/seed storage 2S albumin superfamily protein
13	1	Malus-JGI	MDP0000213737	344	38672	27	18	7	5	0.51	MDP0000213737 ankyrin repeat-containing 2B
13	2	Malus-JGI	MDP0000247777	178	59401	9	7	3	3	0.18	MDP0000247777 ankyrin repeat-containing 2B
14	1	Malus-JGI	MDP0000456916	315	35059	6	6	3	3	0.31	MDP0000456916 early nodulin-like protein 1
15	1	Malus-JGI	MDP0000216907	306	17522	53	28	8	5	1.41	MDP0000216907 MLP-like protein 423
15	2	Malus-JGI	MDP0000259661	282	19760	13	10	4	3	0.6	MDP0000259661
15	3	Malus-JGI	MDP0000942516	232	17528	46	23	6	4	1.02	MDP0000942516 MLP-like protein 423
15	4	Malus-JGI	MDP0000151829	203	17513	38	24	7	5	1.41	MDP0000151829 MLP-like protein 423
15	5	Malus-JGI	MDP0000831518	146	17876	38	18	5	3	0.68	MDP0000831518 MLP-like protein 423
15	6	Malus-JGI	MDP0000103621	138	17716	33	10	5	2	0.42	MDP0000103621 MLP-like protein 423
15	7	Malus-JGI	MDP0000149794	121	17426	17	6	4	2	0.43	MDP0000149794 MLP-like protein 423
16	1	Malus-JGI	MDP0000248920	304	35288	46	32	8	7	0.87	MDP0000248920 photosystem II subunit O-2
17	1	Malus-JGI	MDP0000293049	293	26988	15	15	2	2	0.26	MDP0000293049 Bifunctional inhibitor/lipid-transfer protein/seed storage 2S albumin superfamily protein
18	1	Malus-JGI	MDP0000525641	287	44045	10	9	3	3	0.34	MDP0000525641 FASCICLIN-like arabinogalactan 1
19	1	Malus-JGI	MDP0000137452	258	113504	17	7	4	3	0.09	MDP0000137452 EPS15 homology domain 1
20	1	Malus-JGI	MDP0000332896	251	17814	5	5	2	2	0.42	MDP0000332896 Bifunctional inhibitor/lipid-transfer protein/seed storage 2S albumin superfamily protein
22	1	Malus-JGI	MDP0000427722	231	16963	14	12	6	4	1.07	MDP0000427722 MLP-like protein 423
23	1	Malus-JGI	MDP0000214824	224	36991	9	8	3	2	0.19	MDP0000214824 Ribosomal protein L11 family protein
24	1	Malus-JGI	MDP0000635271	212	25901	8	7	2	1	0.13	MDP0000635271 glycine-rich RNA-binding protein 3
25	1	Malus-JGI	MDP0000157828	205	27503	19	10	2	1	0.12	MDP0000157828 early nodulin-like protein 18
26	1	Malus-JGI	MDP0000223568	204	17485	19	15	4	3	0.7	MDP0000223568 HSP20-like chaperones superfamily protein
27	1	Malus-JGI	MDP0000318832	198	26605	21	15	6	4	0.6	MDP0000318832 cytochrome C oxidase 6B
27	2	Malus-JGI	MDP0000263444	164	30257	13	12	5	4	0.52	MDP0000263444 cytochrome C oxidase 6B
28	1	Malus-JGI	MDP0000156830	197	71940	7	6	2	2	0.09	MDP0000156830 FASCICLIN-like arabinogalactan protein 17 precursor
29	1	Malus-JGI	MDP0000361338	172	32549	15	10	6	4	0.48	MDP0000361338 photosystem II subunit P-1
30	1	Malus-JGI	MDP0000121919	165	23162	8	8	4	4	0.71	MDP0000121919 copper/zinc superoxide dismutase 1
32	1	Malus-JGI	MDP0000948530	154	28734	13	8	5	3	0.39	MDP0000948530 Bacterial sec-independent translocation protein mttA/Hcf106
32	2	Malus-JGI	MDP0000267155	45	33929	9	3	4	2	0.2	MDP0000267155 Bacterial sec-independent translocation protein mttA/Hcf106
33	1	Malus-JGI	MDP0000797759	151	16877	9	9	3	3	0.73	MDP0000797759 cold, circadian rhythm, and RNA binding 1
34	1	Malus-JGI	MDP0000210966	145	26631	7	5	2	2	0.27	MDP0000210966 Glucose-methanol-choline (GMC) oxidoreductase family protein
35	1	Malus-JGI	MDP0000700880	141	23716	14	8	4	2	0.3	MDP0000700880 photosystem I subunit D-2
38	1	Malus-JGI	MDP0000323489	133	20002	8	7	2	2	0.37	MDP0000323489 plasmodesmata callose-binding protein 3
42	1	Malus-JGI	MDP0000255642	115	51695	9	5	2	1	0.06	MDP0000255642 UDP-Glycosyltransferase superfamily protein
43	1	Malus-JGI	MDP0000294423	113	33760	8	7	3	2	0.21	MDP0000294423 cysteine-rich RLK (RECEPTOR-like protein kinase) 26
44	1	Malus-JGI	MDP0000152585	109	39118	5	5	2	2	0.18	MDP0000152585 membrane-associated progesterone binding protein 3
45	1	Malus-JGI	MDP0000728753	109	37127	7	6	3	3	0.29	MDP0000728753 polygalacturonase inhibiting protein 1
50	1	Malus-JGI	MDP0000277694	107	70567	14	7	4	2	0.1	MDP0000277694 proline-rich family protein
51	1	Malus-JGI	MDP0000287242	106	70359	7	4	3	1	0.05	MDP0000287242 Granulin repeat cysteine protease family protein
52	1	Malus-JGI	MDP0000241545	105	24945	13	8	2	2	0.29	MDP0000241545 ferredoxin-related
52	2	Malus-JGI	MDP0000238096	82	34446	9	5	2	2	0.2	MDP0000238096 ferredoxin-related
54	1	Malus-JGI	MDP0000266003	100	68865	8	5	3	2	0.1	MDP0000266003 Aldolase superfamily protein
55	1	Malus-JGI	MDP0000307675	99	81992	6	4	3	2	0.08	MDP0000307675 Co-chaperone GrpE family protein
57	1	Malus-JGI	MDP0000258717	93	22804	15	7	3	3	0.51	MDP0000258717 copper/zinc superoxide dismutase 2
57	2	Malus-JGI	MDP0000250286	88	22280	14	6	3	3	0.52	MDP0000250286 copper/zinc superoxide dismutase 2
58	1	Malus-JGI	MDP0000218472	92	39032	5	4	2	1	0.08	MDP0000218472 Protein of unknown function, DUF642
59	1	Malus-JGI	MDP0000201775	89	17764	8	4	2	2	0.42	MDP0000201775 homolog of anti-oxidant 1
59	2	Malus-JGI	MDP0000204690	86	14502	8	5	2	2	0.52	MDP0000204690 homolog of anti-oxidant 1
60	1	Malus-JGI	MDP0000311319	88	73874	9	6	4	2	0.09	MDP0000311319 Protein of unknown function (DUF1191)
61	1	Malus-JGI	MDP0000234133	87	31794	9	2	5	1	0.1	MDP0000234133 NAD(P)-binding Rossmann-fold superfamily protein
63	1	Malus-JGI	MDP0000291439	83	49086	8	6	2	2	0.14	MDP0000291439 Rad23 UV excision repair protein family
64	1	Malus-JGI	MDP0000183898	82	16894	5	3	2	2	0.44	MDP0000183898 calmodulin 5
65	1	Malus-JGI	MDP0000813713	82	14206	11	9	3	3	0.91	MDP0000813713 Cystatin/monellin superfamily protein
69	1	Malus-JGI	MDP0000162904	73	69452	5	3	2	1	0.05	MDP0000162904 pectin methylesterase 3
70	1	Malus-JGI	MDP0000301576	70	50328	12	9	4	3	0.21	MDP0000301576 Eukaryotic aspartyl protease family protein
71	1	Malus-JGI	MDP0000125336	68	23911	6	5	3	2	0.3	MDP0000125336 Bifunctional inhibitor/lipid-transfer protein/seed storage 2S albumin superfamily protein
72	1	Malus-JGI	MDP0000785964	67	11962	17	11	3	3	1.13	MDP0000785964 ATPase, F1 complex, delta/epsilon subunit
78	1	Malus-JGI	MDP0000218595	65	32937	13	6	4	2	0.21	MDP0000218595 chloroplast RNA-binding protein 31B
83	1	Malus-JGI	MDP0000380330	59	16548	5	2	2	1	0.2	MDP0000380330 Calcium-binding EF-hand family protein
84	1	Malus-JGI	MDP0000268505	58	43001	5	3	3	2	0.16	MDP0000268505 Protein of unknown function, DUF642
85	1	Malus-JGI	MDP0000147610	57	19769	5	3	2	2	0.37	MDP0000147610 ATP synthase D chain, mitochondrial
86	1	Malus-JGI	MDP0000245693	56	64503	7	3	3	2	0.1	MDP0000245693 Protein of unknown function, DUF642
99	1	Malus-JGI	MDP0000277122	50	17976	5	1	2	1	0.19	MDP0000277122 chaperonin-60alpha
100	1	Malus-JGI	MDP0000155220	50	115414	17	4	3	1	0.03	MDP0000155220 F-box/RNI-like superfamily protein
102	1	Malus-JGI	MDP0000145439	49	29615	5	1	2	1	0.11	MDP0000145439 glyceraldehyde-3-phosphate dehydrogenase C2
108	1	Malus-JGI	MDP0000538071	45	20434	12	6	2	2	0.36	MDP0000538071 Glucose-methanol-choline (GMC) oxidoreductase family protein
116	1	Malus-JGI	MDP0000303378	42	31441	8	1	2	1	0.11	MDP0000303378 Cytochrome P450 superfamily protein
118	1	Malus-JGI	MDP0000307848	37	469101	20	2	4	2	0.01	MDP0000307848 ubiquitin-protein ligase 2
119	1	Malus-JGI	MDP0000249658	39	57270	8	1	2	1	0.06	MDP0000249658 nascent polypeptide-associated complex subunit alpha-like protein 2
124	1	Malus-JGI	MDP0000477969	38	38023	12	1	4	1	0.09	MDP0000477969 Plastid-lipid associated protein PAP / fibrillin family protein
126	1	Malus-JGI	MDP0000192889	37	7562	18	2	3	1	0.47	MDP0000192889
127	1	Malus-JGI	MDP0000162689	37	44800	5	1	3	1	0.07	MDP0000162689 SAC domain-containing protein 8
130	1	Malus-JGI	MDP0000294635	36	29349	7	2	2	1	0.11	MDP0000294635 P-loop containing nucleoside triphosphate hydrolases superfamily protein
133	1	Malus-JGI	MDP0000297323	35	108030	6	3	2	1	0.03	MDP0000297323 NB-ARC domain-containing disease resistance protein
135	1	Malus-JGI	MDP0000155698	35	29529	5	2	2	1	0.11	MDP0000155698 HAD superfamily, subfamily IIIB acid phosphatase
138	1	Malus-JGI	MDP0000419318	34	28785	10	2	5	2	0.25	MDP0000419318 photosystem II subunit P-1
143	1	Malus-JGI	MDP0000121193	31	133379	7	1	2	1	0.02	MDP0000121193 Spc97 / Spc98 family of spindle pole body (SBP) component
144	1	Malus-JGI	MDP0000311865	30	51386	5	1	2	1	0.06	MDP0000311865 dehydroascorbate reductase
149	1	Malus-JGI	MDP0000194672	27	80449	8	1	3	1	0.04	MDP0000194672 heat shock transcription factor A2
150	1	Malus-JGI	MDP0000279332	26	114049	7	1	3	1	0.03	MDP0000279332 basic helix-loop-helix (bHLH) DNA-binding superfamily protein
151	1	Malus-JGI	MDP0000233649	26	54953	38	1	3	1	0.06	MDP0000233649
152	1	Malus-JGI	MDP0000262782	25	81459	5	1	4	1	0.04	MDP0000262782 Enoyl-CoA hydratase/isomerase family
153	1	Malus-JGI	MDP0000293857	24	19680	7	1	2	1	0.17	MDP0000293857 early nodulin-like protein 17
154	1	Malus-JGI	MDP0000320667	24	123818	8	1	4	1	0.03	MDP0000320667 Pentatricopeptide repeat (PPR) superfamily protein
156	1	Malus-JGI	MDP0000135196	23	189416	13	1	2	1	0.02	MDP0000135196 CW-type Zinc Finger
159	1	Malus-JGI	MDP0000296350	23	167233	6	1	3	1	0.02	MDP0000296350 Transcription factor jumonji (jmjC) domain-containing protein
167	1	Malus-JGI	MDP0000135569	19	30975	5	1	2	1	0.11	MDP0000135569 crumpled leaf

## Sheet: CB-57DAFB-rep3
User	CÃ©line			F122326
E-mail	celine.leclercq@list.lu
Search title	Subway
MS data file	C:\Program Files (x86)\Matrix Science\Mascot Daemon\data\69 Subway CB1-3\mascot_daemon_merge.mgf
Database	Malus-JGI
Timestamp	21 Mar 2016 at 08:48:34 GMT
Type of search	MS/MS Ion Search
Quantitation	Label-free CL (simple ratio, 3 files, label-free)
Enzyme	Trypsin
Fixed modifications	Carbamidomethyl (C)
Variable modifications	Acetyl (Protein N-term),Oxidation (M)
Mass values	Monoisotopic
Protein mass	Unrestricted
Peptide mass tolerance	20 ppm
Fragment mass tolerance	0.3 Da
Max missed cleavages	2
Instrument type	ESI-QUAD-TOF
Number of queries	4935
Significance threshold p<	0.05
Max. number of families	AUTO
Ions score or expect cut-off	0
Preferred taxonomy	All entries
Filters:	("Num. of matches" >= 5 AND "Num. of sequences" >= 2)
Family	Member	Database	Accession	Score	Mass	Num. of matches	Num. of significant matches	Num. of sequences	Num. of significant sequences	emPAI	Description
1	1	Malus-JGI	MDP0000285074	2197	11916	121	95	7	7	8.85	MDP0000285074 lipid transfer protein 3
1	2	Malus-JGI	MDP0000304369	436	10353	37	21	3	2	0.78	MDP0000304369 lipid transfer protein 3
2	1	Malus-JGI	MDP0000319048	1993	50898	106	81	16	13	1.9	MDP0000319048 Peroxidase superfamily protein
2	2	Malus-JGI	MDP0000209189	683	35155	36	29	4	4	0.57	MDP0000209189 Peroxidase superfamily protein
2	3	Malus-JGI	MDP0000207215	549	61686	57	37	9	8	0.51	MDP0000207215 Peroxidase superfamily protein
2	4	Malus-JGI	MDP0000283650	438	101828	35	26	7	7	0.25	MDP0000283650 Peroxidase superfamily protein
3	1	Malus-JGI	MDP0000184619	1291	43068	54	50	12	11	1.43	MDP0000184619 Li-tolerant lipase 1
3	2	Malus-JGI	MDP0000496434	1261	39915	45	42	11	10	1.4	MDP0000496434 Li-tolerant lipase 1
4	1	Malus-JGI	MDP0000217803	943	63105	80	71	6	6	0.36	MDP0000217803 chitinase A
4	2	Malus-JGI	MDP0000888042	695	31725	74	61	5	5	0.82	MDP0000888042 chitinase A
5	1	Malus-JGI	MDP0000390327	725	60170	32	28	8	7	0.53	MDP0000390327 ATP synthase alpha/beta family protein
6	1	Malus-JGI	MDP0000427722	712	16963	51	29	10	9	5.15	MDP0000427722 MLP-like protein 423
7	1	Malus-JGI	MDP0000797759	575	16877	34	31	6	5	1.49	MDP0000797759 cold, circadian rhythm, and RNA binding 1
7	2	Malus-JGI	MDP0000260339	239	41515	17	17	3	3	0.26	MDP0000260339 cold, circadian rhythm, and rna binding 2
8	1	Malus-JGI	MDP0000631455	517	62058	33	20	11	9	0.59	MDP0000631455 chaperonin-60alpha
9	1	Malus-JGI	MDP0000298502	469	96066	29	23	8	6	0.26	MDP0000298502 chloroplast heat shock protein 70-2
10	1	Malus-JGI	MDP0000234133	441	31794	26	21	5	4	0.49	MDP0000234133 NAD(P)-binding Rossmann-fold superfamily protein
11	1	Malus-JGI	MDP0000294406	429	34675	19	17	4	3	0.44	MDP0000294406 fibrillin
12	1	Malus-JGI	MDP0000904458	406	41674	28	28	5	5	0.58	MDP0000904458 FASCICLIN-like arabinogalactan 2
13	1	Malus-JGI	MDP0000210966	386	26631	20	14	3	3	0.6	MDP0000210966 Glucose-methanol-choline (GMC) oxidoreductase family protein
15	1	Malus-JGI	MDP0000168646	364	41984	15	10	5	3	0.26	MDP0000168646 actin-11
16	1	Malus-JGI	MDP0000658332	355	43156	19	13	5	4	0.34	MDP0000658332 FASCICLIN-like arabinogalactan-protein 10
17	1	Malus-JGI	MDP0000162904	302	69452	18	13	3	2	0.15	MDP0000162904 pectin methylesterase 3
18	1	Malus-JGI	MDP0000248920	300	35288	56	30	8	7	0.87	MDP0000248920 photosystem II subunit O-2
19	1	Malus-JGI	MDP0000909457	278	45308	18	14	5	4	0.33	MDP0000909457 Tubulin/FtsZ family protein
20	1	Malus-JGI	MDP0000525641	273	44045	10	9	3	3	0.34	MDP0000525641 FASCICLIN-like arabinogalactan 1
21	1	Malus-JGI	MDP0000197620	270	51995	30	14	6	4	0.28	MDP0000197620 Lactate/malate dehydrogenase family protein
22	1	Malus-JGI	MDP0000834339	255	56879	18	12	7	4	0.33	MDP0000834339 Insulinase (Peptidase family M16) protein
23	1	Malus-JGI	MDP0000245693	225	64503	18	15	4	3	0.16	MDP0000245693 Protein of unknown function, DUF642
24	1	Malus-JGI	MDP0000262811	225	79604	23	20	4	3	0.13	MDP0000262811 Ran BP2/NZF zinc finger-like superfamily protein
25	1	Malus-JGI	MDP0000219684	214	77019	11	9	4	3	0.13	MDP0000219684 purple acid phosphatase 24
26	1	Malus-JGI	MDP0000150162	213	29430	14	12	4	4	0.54	MDP0000150162 chaperonin 20
26	2	Malus-JGI	MDP0000685137	113	26346	8	6	4	4	0.61	MDP0000685137 chaperonin 20
27	1	Malus-JGI	MDP0000176436	210	42760	23	11	6	4	0.35	MDP0000176436 Peroxidase superfamily protein
28	1	Malus-JGI	MDP0000361338	210	32549	28	16	9	7	0.97	MDP0000361338 photosystem II subunit P-1
28	2	Malus-JGI	MDP0000419318	77	28785	15	8	6	5	0.73	MDP0000419318 photosystem II subunit P-1
29	1	Malus-JGI	MDP0000231146	208	35939	7	5	3	2	0.19	MDP0000231146 40s ribosomal protein SA B
29	2	Malus-JGI	MDP0000260722	160	32705	7	6	2	2	0.21	MDP0000260722 40s ribosomal protein SA B
30	1	Malus-JGI	MDP0000185254	204	33196	10	9	3	3	0.33	MDP0000185254 N-terminal nucleophile aminohydrolases (Ntn hydrolases) superfamily protein
31	1	Malus-JGI	MDP0000279981	200	34184	8	7	5	4	0.45	MDP0000279981 Translation elongation factor EF1B/ribosomal protein S6 family protein
32	1	Malus-JGI	MDP0000121919	199	23162	7	6	3	2	0.31	MDP0000121919 copper/zinc superoxide dismutase 1
33	1	Malus-JGI	MDP0000151829	192	17513	38	19	7	5	1.88	MDP0000151829 MLP-like protein 423
33	2	Malus-JGI	MDP0000149794	35	17426	6	2	3	2	0.43	MDP0000149794 MLP-like protein 423
33	3	Malus-JGI	MDP0000942516	28	17528	13	2	5	2	0.42	MDP0000942516 MLP-like protein 423
34	1	Malus-JGI	MDP0000322220	186	119658	13	7	3	2	0.06	MDP0000322220 heat shock cognate protein 70-1
35	1	Malus-JGI	MDP0000611170	185	93623	21	10	8	5	0.19	MDP0000611170 Chaperone protein htpG family protein
36	1	Malus-JGI	MDP0000793077	184	84832	20	16	5	4	0.16	MDP0000793077 Cobalamin-independent synthase family protein
37	1	Malus-JGI	MDP0000635271	184	25901	8	7	3	2	0.27	MDP0000635271 glycine-rich RNA-binding protein 3
39	1	Malus-JGI	MDP0000645828	169	45950	12	8	5	3	0.23	MDP0000645828 glyceraldehyde-3-phosphate dehydrogenase C2
39	2	Malus-JGI	MDP0000165534	149	53195	8	7	2	2	0.13	MDP0000165534 glyceraldehyde-3-phosphate dehydrogenase of plastid 1
40	1	Malus-JGI	MDP0000218595	166	32937	26	13	5	3	0.33	MDP0000218595 chloroplast RNA-binding protein 31B
41	1	Malus-JGI	MDP0000276724	166	58001	6	5	2	1	0.06	MDP0000276724 TCP-1/cpn60 chaperonin family protein
42	1	Malus-JGI	MDP0000229126	165	47304	20	13	4	4	0.31	MDP0000229126 Eukaryotic aspartyl protease family protein
44	1	Malus-JGI	MDP0000694943	164	27487	6	4	3	2	0.26	MDP0000694943 triosephosphate isomerase
45	1	Malus-JGI	MDP0000221561	159	64938	16	7	4	3	0.22	MDP0000221561 NADP-malic enzyme 3
46	1	Malus-JGI	MDP0000231266	155	47748	6	2	2	1	0.07	MDP0000231266 homolog of bacterial cytokinesis Z-ring protein FTSZ 1-1
48	1	Malus-JGI	MDP0000477969	150	38023	15	7	5	3	0.28	MDP0000477969 Plastid-lipid associated protein PAP / fibrillin family protein
50	1	Malus-JGI	MDP0000316189	146	72141	12	12	4	4	0.19	MDP0000316189 Aldolase superfamily protein
51	1	Malus-JGI	MDP0000323036	144	51931	11	7	4	2	0.13	MDP0000323036 UDP-glucose pyrophosphorylase 2
52	1	Malus-JGI	MDP0000217438	137	39881	9	8	2	2	0.17	MDP0000217438 Inositol monophosphatase family protein
55	1	Malus-JGI	MDP0000598262	132	60238	10	6	4	3	0.17	MDP0000598262 Cytosol aminopeptidase family protein
57	1	Malus-JGI	MDP0000218472	129	39032	7	5	2	1	0.08	MDP0000218472 Protein of unknown function, DUF642
59	1	Malus-JGI	MDP0000209598	128	36512	9	6	4	3	0.3	MDP0000209598 lysm domain GPI-anchored protein 2 precursor
60	1	Malus-JGI	MDP0000315645	128	10819	5	5	2	2	0.74	MDP0000315645 cystatin B
61	1	Malus-JGI	MDP0000287242	127	70359	12	5	4	1	0.05	MDP0000287242 Granulin repeat cysteine protease family protein
62	1	Malus-JGI	MDP0000248778	126	20875	8	7	3	2	0.35	MDP0000248778 endoribonuclease L-PSP family protein
64	1	Malus-JGI	MDP0000710761	125	35663	12	7	4	3	0.31	MDP0000710761 Lactate/malate dehydrogenase family protein
65	1	Malus-JGI	MDP0000255642	124	51695	9	7	2	1	0.06	MDP0000255642 UDP-Glycosyltransferase superfamily protein
66	1	Malus-JGI	MDP0000292492	123	162110	9	4	4	3	0.06	MDP0000292492 Subtilase family protein
68	1	Malus-JGI	MDP0000094255	115	50228	16	4	6	1	0.07	MDP0000094255 tubulin alpha-4 chain
69	1	Malus-JGI	MDP0000255806	112	120039	8	5	5	3	0.08	MDP0000255806 CLPC homologue 1
72	1	Malus-JGI	MDP0000174843	102	55526	11	6	3	2	0.12	MDP0000174843 Phosphoglycerate kinase family protein
73	1	Malus-JGI	MDP0000132475	98	53367	5	3	3	2	0.13	MDP0000132475 UDP-glucose 6-dehydrogenase family protein
74	1	Malus-JGI	MDP0000597996	97	25258	13	8	2	2	0.28	MDP0000597996 ribulose-bisphosphate carboxylases
75	1	Malus-JGI	MDP0000299701	95	77087	7	3	5	2	0.09	MDP0000299701 TCP-1/cpn60 chaperonin family protein
78	1	Malus-JGI	MDP0000281786	89	231188	11	8	5	4	0.06	MDP0000281786 alpha-amylase-like 3
80	1	Malus-JGI	MDP0000229305	85	27433	6	6	2	2	0.26	MDP0000229305 20S proteasome alpha subunit C1
82	1	Malus-JGI	MDP0000162064	84	43574	5	5	2	2	0.16	MDP0000162064 Leucine-rich repeat (LRR) family protein
83	1	Malus-JGI	MDP0000291439	83	49086	9	5	2	2	0.14	MDP0000291439 Rad23 UV excision repair protein family
84	1	Malus-JGI	MDP0000181929	83	77434	13	5	4	2	0.09	MDP0000181929 HEAT SHOCK PROTEIN 81.4
85	1	Malus-JGI	MDP0000185022	80	20604	17	7	3	3	0.57	MDP0000185022 Ribulose bisphosphate carboxylase (small chain) family protein
85	2	Malus-JGI	MDP0000524809	69	20317	20	8	3	3	0.58	MDP0000524809 Ribulose bisphosphate carboxylase (small chain) family protein
87	1	Malus-JGI	MDP0000142098	77	80854	10	5	4	3	0.13	MDP0000142098 Transketolase
89	1	Malus-JGI	MDP0000146698	77	48763	6	1	5	1	0.07	MDP0000146698 general regulatory factor 3
90	1	Malus-JGI	MDP0000236317	76	46450	7	7	2	2	0.15	MDP0000236317 calcium sensing receptor
91	1	Malus-JGI	MDP0000250286	74	22280	14	7	2	2	0.32	MDP0000250286 copper/zinc superoxide dismutase 2
94	1	Malus-JGI	MDP0000272633	73	87849	15	3	4	2	0.08	MDP0000272633 Protein of unknown function (DUF3537)
96	1	Malus-JGI	MDP0000568928	71	7035	8	3	3	2	1.28	MDP0000568928 NADP-malic enzyme 4
99	1	Malus-JGI	MDP0000911918	68	58955	5	2	2	1	0.06	MDP0000911918 D-3-phosphoglycerate dehydrogenase
102	1	Malus-JGI	MDP0000426029	65	43756	8	3	3	2	0.16	MDP0000426029 malate dehydrogenase
103	1	Malus-JGI	MDP0000813713	65	14206	6	4	2	2	0.54	MDP0000813713 Cystatin/monellin superfamily protein
105	1	Malus-JGI	MDP0000301576	62	50328	13	4	5	2	0.14	MDP0000301576 Eukaryotic aspartyl protease family protein
106	1	Malus-JGI	MDP0000179036	62	47936	22	8	5	4	0.3	MDP0000179036 Enolase
108	1	Malus-JGI	MDP0000213737	61	38672	13	4	3	1	0.09	MDP0000213737 ankyrin repeat-containing 2B
110	1	Malus-JGI	MDP0000201775	57	17764	6	5	3	2	0.42	MDP0000201775 homolog of anti-oxidant 1
110	2	Malus-JGI	MDP0000204690	49	14502	6	5	2	2	0.52	MDP0000204690 homolog of anti-oxidant 1
111	1	Malus-JGI	MDP0000538071	56	20434	9	7	2	2	0.36	MDP0000538071 Glucose-methanol-choline (GMC) oxidoreductase family protein
116	1	Malus-JGI	MDP0000174381	54	63498	7	2	2	1	0.05	MDP0000174381 receptor-like protein kinase 1
118	1	Malus-JGI	MDP0000325786	52	41194	5	3	2	2	0.26	MDP0000325786 cysteine synthase C1
123	1	Malus-JGI	MDP0000753221	51	34506	5	4	2	2	0.2	MDP0000753221 GDSL-like Lipase/Acylhydrolase superfamily protein
124	1	Malus-JGI	MDP0000951901	51	95137	8	4	2	1	0.03	MDP0000951901 mitogen-activated protein kinase phosphatase 1
126	1	Malus-JGI	MDP0000235454	50	55270	6	3	2	1	0.06	MDP0000235454 Thiolase family protein
127	1	Malus-JGI	MDP0000248117	50	55130	5	1	2	1	0.06	MDP0000248117 Serine protease inhibitor (SERPIN) family protein
128	1	Malus-JGI	MDP0000231084	50	51101	14	6	3	3	0.21	MDP0000231084 acetoacetyl-CoA thiolase 2
137	1	Malus-JGI	MDP0000697468	44	26882	5	2	2	1	0.12	MDP0000697468 Aconitase/3-isopropylmalate dehydratase protein
139	1	Malus-JGI	MDP0000311319	44	73874	10	3	4	2	0.09	MDP0000311319 Protein of unknown function (DUF1191)
147	1	Malus-JGI	MDP0000184046	39	23345	9	2	4	1	0.14	MDP0000184046 photosystem I subunit l
153	1	Malus-JGI	MDP0000257303	37	40999	5	2	2	1	0.08	MDP0000257303 Aldolase-type TIM barrel family protein
154	1	Malus-JGI	MDP0000318443	37	402252	5	1	4	1	0.01	MDP0000318443 ubiquitin-protein ligase 2
155	1	Malus-JGI	MDP0000223568	37	17485	5	2	4	1	0.19	MDP0000223568 HSP20-like chaperones superfamily protein
157	1	Malus-JGI	MDP0000087841	35	26247	15	2	4	2	0.27	MDP0000087841 polyubiquitin 10
161	1	Malus-JGI	MDP0000249776	35	33788	5	1	3	1	0.1	MDP0000249776 BCL-2-associated athanogene 4
162	1	Malus-JGI	MDP0000303103	35	68317	6	1	3	1	0.05	MDP0000303103 L-galactono-1,4-lactone dehydrogenase
167	1	Malus-JGI	MDP0000144532	34	48197	7	2	2	1	0.07	MDP0000144532 PLC-like phosphodiesterases superfamily protein
168	1	Malus-JGI	MDP0000192889	34	7562	11	2	3	2	1.16	MDP0000192889
174	1	Malus-JGI	MDP0000785964	30	11962	11	3	3	2	0.66	MDP0000785964 ATPase, F1 complex, delta/epsilon subunit
175	1	Malus-JGI	MDP0000296631	31	92751	42	3	7	3	0.11	MDP0000296631 Pentatricopeptide repeat (PPR-like) superfamily protein
178	1	Malus-JGI	MDP0000249675	30	199588	8	1	4	1	0.02	MDP0000249675 splicing factor-related
188	1	Malus-JGI	MDP0000217508	28	101158	9	1	2	1	0.03	MDP0000217508 heat shock protein 101
191	1	Malus-JGI	MDP0000137809	27	27639	11	1	3	1	0.12	MDP0000137809 Plastid-lipid associated protein PAP / fibrillin family protein
212	1	Malus-JGI	MDP0000927265	21	27364	19	2	2	1	0.12	MDP0000927265 plant UBX domain containing protein 4

## Sheet: CB-78DAFB-rep1
User	CÃ©line			F122327
E-mail	celine.leclercq@list.lu
Search title	Subway
MS data file	C:\Program Files (x86)\Matrix Science\Mascot Daemon\data\70 Subway CB2-1\mascot_daemon_merge.mgf
Database	Malus-JGI
Timestamp	21 Mar 2016 at 09:09:22 GMT
Type of search	MS/MS Ion Search
Quantitation	Label-free CL (simple ratio, 3 files, label-free)
Enzyme	Trypsin
Fixed modifications	Carbamidomethyl (C)
Variable modifications	Acetyl (Protein N-term),Oxidation (M)
Mass values	Monoisotopic
Protein mass	Unrestricted
Peptide mass tolerance	20 ppm
Fragment mass tolerance	0.3 Da
Max missed cleavages	2
Instrument type	ESI-QUAD-TOF
Number of queries	12033
Significance threshold p<	0.05
Max. number of families	AUTO
Ions score or expect cut-off	0
Preferred taxonomy	All entries
Filters:	("Num. of matches" >= 5 AND "Num. of sequences" >= 2)
Family	Member	Database	Accession	Score	Mass	Num. of matches	Num. of significant matches	Num. of sequences	Num. of significant sequences	emPAI	Description
1	1	Malus-JGI	MDP0000285074	4014	11916	218	170	7	7	15.37	MDP0000285074 lipid transfer protein 3
1	2	Malus-JGI	MDP0000304369	747	10353	73	39	5	4	2.18	MDP0000304369 lipid transfer protein 3
2	1	Malus-JGI	MDP0000496434	3815	39915	179	167	15	15	5.23	MDP0000496434 Li-tolerant lipase 1
2	2	Malus-JGI	MDP0000184619	3750	43068	183	168	16	16	4.47	MDP0000184619 Li-tolerant lipase 1
3	1	Malus-JGI	MDP0000319048	2175	50898	139	104	16	14	1.9	MDP0000319048 Peroxidase superfamily protein
3	2	Malus-JGI	MDP0000283650	1066	101828	85	57	12	8	0.42	MDP0000283650 Peroxidase superfamily protein
3	3	Malus-JGI	MDP0000207215	1047	61686	97	65	12	8	0.68	MDP0000207215 Peroxidase superfamily protein
3	4	Malus-JGI	MDP0000209189	917	35155	54	43	9	7	1.25	MDP0000209189 Peroxidase superfamily protein
4	1	Malus-JGI	MDP0000390327	1039	60170	53	39	12	8	0.7	MDP0000390327 ATP synthase alpha/beta family protein
5	1	Malus-JGI	MDP0000217803	997	63105	100	72	7	6	0.36	MDP0000217803 chitinase A
5	2	Malus-JGI	MDP0000192511	690	31717	75	54	5	5	0.82	MDP0000192511 chitinase A
6	1	Malus-JGI	MDP0000611170	907	93623	75	45	22	16	0.73	MDP0000611170 Chaperone protein htpG family protein
6	2	Malus-JGI	MDP0000201648	40	19177	13	2	3	2	0.38	MDP0000201648 2-oxoglutarate (2OG) and Fe(II)-dependent oxygenase superfamily protein
7	1	Malus-JGI	MDP0000774288	673	41941	45	33	13	11	1.48	MDP0000774288 actin 7
7	2	Malus-JGI	MDP0000239701	666	41988	44	33	11	10	1.48	MDP0000239701 actin 7
7	3	Malus-JGI	MDP0000184653	55	53121	7	6	2	2	0.13	MDP0000184653 RAB GTPase homolog E1B
7	4	Malus-JGI	MDP0000256280	40	65364	11	5	5	3	0.16	MDP0000256280 alcohol dehydrogenase 1
8	1	Malus-JGI	MDP0000797759	653	16877	47	35	7	6	2.59	MDP0000797759 cold, circadian rhythm, and RNA binding 1
8	2	Malus-JGI	MDP0000260339	359	41515	20	19	4	3	0.26	MDP0000260339 cold, circadian rhythm, and rna binding 2
9	1	Malus-JGI	MDP0000904458	652	41674	52	41	7	5	0.58	MDP0000904458 FASCICLIN-like arabinogalactan 2
10	1	Malus-JGI	MDP0000153762	639	84795	80	63	17	14	0.7	MDP0000153762 Cobalamin-independent synthase family protein
10	2	Malus-JGI	MDP0000793077	631	84832	82	63	18	14	0.7	MDP0000793077 Cobalamin-independent synthase family protein
11	1	Malus-JGI	MDP0000757565	622	37085	66	46	12	11	1.79	MDP0000757565 glyceraldehyde-3-phosphate dehydrogenase C2
11	2	Malus-JGI	MDP0000645828	517	45950	48	32	10	8	0.87	MDP0000645828 glyceraldehyde-3-phosphate dehydrogenase C2
11	3	Malus-JGI	MDP0000165534	219	53195	33	20	4	4	0.27	MDP0000165534 glyceraldehyde-3-phosphate dehydrogenase of plastid 1
12	1	Malus-JGI	MDP0000298502	608	96066	50	36	14	8	0.35	MDP0000298502 chloroplast heat shock protein 70-2
12	2	Malus-JGI	MDP0000697285	548	79591	46	34	11	8	0.38	MDP0000697285 chloroplast heat shock protein 70-2
13	1	Malus-JGI	MDP0000525641	605	44045	37	31	6	5	0.54	MDP0000525641 FASCICLIN-like arabinogalactan 1
14	1	Malus-JGI	MDP0000325406	594	50278	44	31	12	10	0.89	MDP0000325406 Phosphoglycerate kinase family protein
14	2	Malus-JGI	MDP0000456708	105	42090	23	7	4	3	0.25	MDP0000456708 phosphoglycerate kinase
15	1	Malus-JGI	MDP0000221561	587	64938	70	42	15	14	1.2	MDP0000221561 NADP-malic enzyme 3
15	2	Malus-JGI	MDP0000268037	499	83345	86	45	17	15	0.93	MDP0000268037 NADP-malic enzyme 3
15	3	Malus-JGI	MDP0000568928	214	7035	39	19	4	3	2.43	MDP0000568928 NADP-malic enzyme 4
16	1	Malus-JGI	MDP0000350866	525	41757	33	28	7	4	0.36	MDP0000350866 NAD(P)-binding Rossmann-fold superfamily protein
17	1	Malus-JGI	MDP0000527995	517	43250	34	18	7	4	0.44	MDP0000527995 glyceraldehyde 3-phosphate dehydrogenase A subunit 2
18	1	Malus-JGI	MDP0000319081	483	93597	40	31	10	6	0.41	MDP0000319081 tubulin beta-1 chain
18	2	Malus-JGI	MDP0000487384	416	50952	32	28	8	6	0.87	MDP0000487384 tubulin beta 8
18	3	Malus-JGI	MDP0000238557	248	69940	16	12	7	4	0.2	MDP0000238557 tubulin beta-9 chain
19	1	Malus-JGI	MDP0000245693	470	64503	39	21	10	6	0.35	MDP0000245693 Protein of unknown function, DUF642
19	2	Malus-JGI	MDP0000414898	395	52439	29	17	9	5	0.36	MDP0000414898 Protein of unknown function, DUF642
19	3	Malus-JGI	MDP0000130864	129	28540	7	5	3	2	0.25	MDP0000130864 RAN GTPase 3
20	1	Malus-JGI	MDP0000294406	462	34675	26	22	6	4	0.44	MDP0000294406 fibrillin
21	1	Malus-JGI	MDP0000658332	450	43156	33	23	7	5	0.45	MDP0000658332 FASCICLIN-like arabinogalactan-protein 10
22	1	Malus-JGI	MDP0000309425	440	28224	33	23	6	5	0.95	MDP0000309425 light-harvesting chlorophyll-protein complex II subunit B1
22	2	Malus-JGI	MDP0000235175	390	28138	34	25	5	5	0.96	MDP0000235175 light-harvesting chlorophyll-protein complex II subunit B1
23	1	Malus-JGI	MDP0000301576	422	50328	50	27	8	4	0.37	MDP0000301576 Eukaryotic aspartyl protease family protein
24	1	Malus-JGI	MDP0000657053	410	50180	29	20	11	8	0.77	MDP0000657053 Tubulin/FtsZ family protein
24	2	Malus-JGI	MDP0000681201	236	51486	25	16	11	8	0.64	MDP0000681201 tubulin alpha-4 chain
25	1	Malus-JGI	MDP0000323036	409	51931	35	22	14	10	0.85	MDP0000323036 UDP-glucose pyrophosphorylase 2
26	1	Malus-JGI	MDP0000231146	365	35939	25	20	6	4	0.42	MDP0000231146 40s ribosomal protein SA B
26	2	Malus-JGI	MDP0000260722	358	32705	25	20	6	4	0.47	MDP0000260722 40s ribosomal protein SA B
27	1	Malus-JGI	MDP0000834339	365	56879	28	21	7	4	0.4	MDP0000834339 Insulinase (Peptidase family M16) protein
28	1	Malus-JGI	MDP0000322220	360	119658	41	20	9	7	0.27	MDP0000322220 heat shock cognate protein 70-1
29	1	Malus-JGI	MDP0000909457	352	45308	20	14	6	4	0.33	MDP0000909457 Tubulin/FtsZ family protein
30	1	Malus-JGI	MDP0000488361	349	45331	22	18	9	7	0.64	MDP0000488361 root hair specific 19
31	1	Malus-JGI	MDP0000262811	348	79604	25	22	5	4	0.18	MDP0000262811 Ran BP2/NZF zinc finger-like superfamily protein
32	1	Malus-JGI	MDP0000146698	347	48763	39	15	10	5	0.48	MDP0000146698 general regulatory factor 3
32	2	Malus-JGI	MDP0000166687	108	46632	30	9	9	4	0.31	MDP0000166687 general regulatory factor 8
32	3	Malus-JGI	MDP0000137688	63	29752	30	5	10	4	0.53	MDP0000137688 general regulatory factor 2
32	4	Malus-JGI	MDP0000220423	56	78595	21	5	9	4	0.18	MDP0000220423 general regulatory factor 9
32	5	Malus-JGI	MDP0000483514	51	22701	13	3	4	2	0.32	MDP0000483514 G-box regulating factor 6
33	1	Malus-JGI	MDP0000597996	339	25258	24	14	6	2	0.28	MDP0000597996 ribulose-bisphosphate carboxylases
34	1	Malus-JGI	MDP0000255806	327	120039	24	16	8	5	0.14	MDP0000255806 CLPC homologue 1
34	2	Malus-JGI	MDP0000755970	189	101063	53	19	18	9	0.33	MDP0000755970 heat shock protein 101
34	3	Malus-JGI	MDP0000168167	41	114306	13	3	7	3	0.09	MDP0000168167 casein lytic proteinase B3
35	1	Malus-JGI	MDP0000242247	324	68729	30	18	7	7	0.39	MDP0000242247 fructose-bisphosphate aldolase 2
35	2	Malus-JGI	MDP0000151849	252	77119	30	17	8	7	0.34	MDP0000151849 fructose-bisphosphate aldolase 2
36	1	Malus-JGI	MDP0000361338	314	32549	43	24	9	6	0.79	MDP0000361338 photosystem II subunit P-1
36	2	Malus-JGI	MDP0000419318	80	28785	20	7	6	4	0.55	MDP0000419318 photosystem II subunit P-1
37	1	Malus-JGI	MDP0000316189	311	72141	26	17	7	5	0.25	MDP0000316189 Aldolase superfamily protein
37	2	Malus-JGI	MDP0000120450	108	35573	13	8	3	3	0.31	MDP0000120450 Aldolase superfamily protein
38	1	Malus-JGI	MDP0000197620	310	51995	55	22	11	6	0.54	MDP0000197620 Lactate/malate dehydrogenase family protein
38	2	Malus-JGI	MDP0000174740	306	50627	43	21	10	6	0.56	MDP0000174740 Lactate/malate dehydrogenase family protein
39	1	Malus-JGI	MDP0000319969	276	24426	10	7	3	1	0.14	MDP0000319969 photosynthetic electron transfer C
40	1	Malus-JGI	MDP0000382190	275	51617	16	10	3	3	0.2	MDP0000382190 metacaspase 4
41	1	Malus-JGI	MDP0000181929	275	77434	37	22	9	5	0.28	MDP0000181929 HEAT SHOCK PROTEIN 81.4
41	2	Malus-JGI	MDP0000254260	100	81015	21	5	7	3	0.13	MDP0000254260 heat shock protein 90.1
42	1	Malus-JGI	MDP0000710761	274	35663	23	13	9	6	0.71	MDP0000710761 Lactate/malate dehydrogenase family protein
42	2	Malus-JGI	MDP0000426029	157	43756	12	8	4	3	0.24	MDP0000426029 malate dehydrogenase
43	1	Malus-JGI	MDP0000248920	271	35288	55	35	9	9	1.24	MDP0000248920 photosystem II subunit O-2
44	1	Malus-JGI	MDP0000142098	267	80854	33	19	9	6	0.27	MDP0000142098 Transketolase
45	1	Malus-JGI	MDP0000162904	261	69452	17	14	3	2	0.15	MDP0000162904 pectin methylesterase 3
46	1	Malus-JGI	MDP0000233921	260	31052	28	22	4	3	0.36	MDP0000233921 light harvesting complex of photosystem II 5
47	1	Malus-JGI	MDP0000316685	260	74179	15	9	7	7	0.35	MDP0000316685 Aldolase-type TIM barrel family protein
48	1	Malus-JGI	MDP0000645731	255	42058	10	9	4	3	0.25	MDP0000645731 Serine protease inhibitor (SERPIN) family protein
49	1	Malus-JGI	MDP0000477969	255	38023	29	15	6	3	0.4	MDP0000477969 Plastid-lipid associated protein PAP / fibrillin family protein
51	1	Malus-JGI	MDP0000814329	252	75939	16	13	7	4	0.18	MDP0000814329 ATP-citrate lyase B-1
52	1	Malus-JGI	MDP0000198451	245	49621	19	11	4	3	0.21	MDP0000198451 GTP binding Elongation factor Tu family protein
53	1	Malus-JGI	MDP0000138249	244	66975	8	7	2	2	0.1	MDP0000138249 Thiamine pyrophosphate dependent pyruvate decarboxylase family protein
54	1	Malus-JGI	MDP0000492744	241	31580	17	10	3	1	0.11	MDP0000492744 light harvesting complex photosystem II
55	1	Malus-JGI	MDP0000236317	240	46450	18	14	6	5	0.41	MDP0000236317 calcium sensing receptor
56	1	Malus-JGI	MDP0000319112	235	39970	24	11	8	4	0.37	MDP0000319112 glyoxalase I homolog
56	2	Malus-JGI	MDP0000254594	192	22339	11	8	3	3	0.52	MDP0000254594 glyoxalase I homolog
57	1	Malus-JGI	MDP0000095637	234	69158	28	15	8	4	0.2	MDP0000095637 UDP-Glycosyltransferase superfamily protein
58	1	Malus-JGI	MDP0000176436	232	42760	22	12	7	4	0.45	MDP0000176436 Peroxidase superfamily protein
59	1	Malus-JGI	MDP0000210966	232	26631	15	10	2	2	0.27	MDP0000210966 Glucose-methanol-choline (GMC) oxidoreductase family protein
60	1	Malus-JGI	MDP0000179036	231	47936	47	23	9	8	0.82	MDP0000179036 Enolase
60	2	Malus-JGI	MDP0000238942	98	49880	32	13	5	5	0.38	MDP0000238942 Enolase
61	1	Malus-JGI	MDP0000235230	226	32462	7	7	2	2	0.34	MDP0000235230 6-phosphogluconate dehydrogenase family protein
62	1	Malus-JGI	MDP0000119597	225	58457	18	11	6	4	0.24	MDP0000119597 ubiquitin family protein
64	1	Malus-JGI	MDP0000728753	219	37127	14	11	4	4	0.41	MDP0000728753 polygalacturonase inhibiting protein 1
65	1	Malus-JGI	MDP0000844729	218	69052	17	12	5	4	0.2	MDP0000844729 vacuolar ATP synthase subunit A
66	1	Malus-JGI	MDP0000292492	215	162110	18	8	5	3	0.06	MDP0000292492 Subtilase family protein
67	1	Malus-JGI	MDP0000209598	206	36512	14	12	5	5	0.54	MDP0000209598 lysm domain GPI-anchored protein 2 precursor
68	1	Malus-JGI	MDP0000325786	197	41194	16	11	4	3	0.26	MDP0000325786 cysteine synthase C1
69	1	Malus-JGI	MDP0000281786	197	231188	30	14	12	6	0.09	MDP0000281786 alpha-amylase-like 3
70	1	Malus-JGI	MDP0000456916	192	35059	6	5	3	3	0.31	MDP0000456916 early nodulin-like protein 1
71	1	Malus-JGI	MDP0000132475	191	53367	11	8	5	3	0.2	MDP0000132475 UDP-glucose 6-dehydrogenase family protein
72	1	Malus-JGI	MDP0000173059	189	63331	34	15	8	4	0.22	MDP0000173059
73	1	Malus-JGI	MDP0000183350	188	43004	6	5	2	2	0.16	MDP0000183350 ubiquitin C-terminal hydrolase 3
74	1	Malus-JGI	MDP0000229126	188	47304	31	14	6	4	0.31	MDP0000229126 Eukaryotic aspartyl protease family protein
75	1	Malus-JGI	MDP0000142037	187	62167	13	9	3	3	0.17	MDP0000142037 Insulinase (Peptidase family M16) protein
76	1	Malus-JGI	MDP0000214824	185	36991	11	9	4	3	0.29	MDP0000214824 Ribosomal protein L11 family protein
77	1	Malus-JGI	MDP0000523734	180	47337	9	8	4	3	0.22	MDP0000523734 non-ATPase subunit 9
80	1	Malus-JGI	MDP0000170872	174	27082	12	8	3	3	0.42	MDP0000170872 Aluminium induced protein with YGL and LRDR motifs
81	1	Malus-JGI	MDP0000165130	171	23461	11	7	3	1	0.14	MDP0000165130 translationally controlled tumor protein
82	1	Malus-JGI	MDP0000631455	170	62058	12	8	6	4	0.23	MDP0000631455 chaperonin-60alpha
83	1	Malus-JGI	MDP0000598262	168	60238	11	7	6	3	0.17	MDP0000598262 Cytosol aminopeptidase family protein
84	1	Malus-JGI	MDP0000223905	164	54605	19	11	9	6	0.42	MDP0000223905 rubisco activase
85	1	Malus-JGI	MDP0000151829	158	17513	31	16	7	6	1.88	MDP0000151829 MLP-like protein 423
85	2	Malus-JGI	MDP0000942516	123	17528	37	14	5	5	1.41	MDP0000942516 MLP-like protein 423
86	1	Malus-JGI	MDP0000266398	152	70140	10	8	3	3	0.15	MDP0000266398 Cupredoxin superfamily protein
87	1	Malus-JGI	MDP0000279981	151	34184	10	7	5	4	0.45	MDP0000279981 Translation elongation factor EF1B/ribosomal protein S6 family protein
88	1	Malus-JGI	MDP0000120885	150	116310	9	4	7	2	0.06	MDP0000120885
89	1	Malus-JGI	MDP0000137271	149	18883	6	5	2	1	0.18	MDP0000137271 photosystem I reaction center subunit PSI-N, chloroplast, putative / PSI-N, putative (PSAN)
90	1	Malus-JGI	MDP0000219684	146	77019	13	8	4	4	0.18	MDP0000219684 purple acid phosphatase 24
91	1	Malus-JGI	MDP0000204234	143	31871	21	9	3	3	0.35	MDP0000204234 light harvesting complex photosystem II subunit 6
92	1	Malus-JGI	MDP0000946923	142	44173	8	6	3	2	0.16	MDP0000946923 Rad23 UV excision repair protein family
93	1	Malus-JGI	MDP0000949486	138	63208	22	13	8	6	0.36	MDP0000949486 D-3-phosphoglycerate dehydrogenase
93	2	Malus-JGI	MDP0000911918	119	58955	22	12	8	6	0.39	MDP0000911918 D-3-phosphoglycerate dehydrogenase
94	1	Malus-JGI	MDP0000229305	138	27433	19	9	5	2	0.26	MDP0000229305 20S proteasome alpha subunit C1
95	1	Malus-JGI	MDP0000185254	133	33196	8	6	4	3	0.33	MDP0000185254 N-terminal nucleophile aminohydrolases (Ntn hydrolases) superfamily protein
96	1	Malus-JGI	MDP0000427722	133	16963	14	10	5	4	1.07	MDP0000427722 MLP-like protein 423
98	1	Malus-JGI	MDP0000146411	133	44554	7	5	3	2	0.15	MDP0000146411 Transketolase family protein
99	1	Malus-JGI	MDP0000223568	132	17485	22	12	5	3	0.7	MDP0000223568 HSP20-like chaperones superfamily protein
99	2	Malus-JGI	MDP0000247652	93	17897	17	9	3	3	0.68	MDP0000247652 HSP20-like chaperones superfamily protein
100	1	Malus-JGI	MDP0000217438	131	39881	10	8	3	2	0.17	MDP0000217438 Inositol monophosphatase family protein
101	1	Malus-JGI	MDP0000624350	129	23502	12	7	4	2	0.3	MDP0000624350 photosystem I subunit D-1
102	1	Malus-JGI	MDP0000539299	125	35417	6	6	2	2	0.31	MDP0000539299 peroxidase 2
103	1	Malus-JGI	MDP0000231266	124	47748	8	2	4	1	0.07	MDP0000231266 homolog of bacterial cytokinesis Z-ring protein FTSZ 1-1
104	1	Malus-JGI	MDP0000889408	124	192586	5	3	2	1	0.02	MDP0000889408 HOPM interactor 7
105	1	Malus-JGI	MDP0000248778	123	20875	9	8	3	2	0.35	MDP0000248778 endoribonuclease L-PSP family protein
106	1	Malus-JGI	MDP0000316281	122	53861	6	6	2	2	0.13	MDP0000316281 serine hydroxymethyltransferase 4
107	1	Malus-JGI	MDP0000785544	121	53317	18	9	5	3	0.2	MDP0000785544 O-Glycosyl hydrolases family 17 protein
107	2	Malus-JGI	MDP0000073810	108	110789	17	10	6	4	0.12	MDP0000073810 phosphoenolpyruvate carboxylase 1
108	1	Malus-JGI	MDP0000218595	118	32937	33	9	7	2	0.21	MDP0000218595 chloroplast RNA-binding protein 31B
109	1	Malus-JGI	MDP0000594227	117	48512	13	5	3	1	0.07	MDP0000594227 cysteine proteinase1
110	1	Malus-JGI	MDP0000174316	116	44003	9	7	3	2	0.16	MDP0000174316 PLC-like phosphodiesterases superfamily protein
111	1	Malus-JGI	MDP0000337156	116	13642	9	8	3	2	0.56	MDP0000337156 Domain of unknown function (DUF543)
112	1	Malus-JGI	MDP0000211540	115	22957	7	5	2	2	0.31	MDP0000211540 germin-like protein 10
113	1	Malus-JGI	MDP0000322020	113	39365	7	5	3	1	0.08	MDP0000322020 ADP/ATP carrier 2
114	1	Malus-JGI	MDP0000319827	113	29324	10	7	3	2	0.24	MDP0000319827 Reticulon family protein
114	2	Malus-JGI	MDP0000259250	67	32368	10	7	2	2	0.22	MDP0000259250 VIRB2-interacting protein 2
115	1	Malus-JGI	MDP0000150162	112	29430	12	7	5	5	0.71	MDP0000150162 chaperonin 20
115	2	Malus-JGI	MDP0000685137	36	26346	5	3	3	3	0.43	MDP0000685137 chaperonin 20
116	1	Malus-JGI	MDP0000249675	112	199588	13	3	6	1	0.02	MDP0000249675 splicing factor-related
117	1	Malus-JGI	MDP0000315645	112	10819	7	3	2	1	0.32	MDP0000315645 cystatin B
119	1	Malus-JGI	MDP0000182578	110	23527	7	3	3	1	0.14	MDP0000182578 H(+)-ATPase 7
120	1	Malus-JGI	MDP0000295473	109	94463	8	4	5	1	0.03	MDP0000295473 TCP-1/cpn60 chaperonin family protein
122	1	Malus-JGI	MDP0000321541	108	63459	20	9	9	5	0.29	MDP0000321541 Phosphoglucomutase/phosphomannomutase family protein
123	1	Malus-JGI	MDP0000126058	108	126417	8	5	4	2	0.05	MDP0000126058 Glycosyl hydrolase superfamily protein
124	1	Malus-JGI	MDP0000199002	107	18142	15	6	5	2	0.41	MDP0000199002 alpha/beta-Hydrolases superfamily protein
124	2	Malus-JGI	MDP0000134514	47	16249	17	2	9	2	0.46	MDP0000134514
124	3	Malus-JGI	MDP0000127521	45	38262	13	2	2	1	0.09	MDP0000127521 myb domain protein 17
126	1	Malus-JGI	MDP0000524809	105	20317	55	18	6	5	1.15	MDP0000524809 Ribulose bisphosphate carboxylase (small chain) family protein
126	2	Malus-JGI	MDP0000185022	102	20604	37	14	5	4	0.83	MDP0000185022 Ribulose bisphosphate carboxylase (small chain) family protein
127	1	Malus-JGI	MDP0000179031	105	18560	15	7	3	3	0.65	MDP0000179031 Protein of unknown function, DUF538
128	1	Malus-JGI	MDP0000231084	104	51101	22	11	7	6	0.46	MDP0000231084 acetoacetyl-CoA thiolase 2
128	2	Malus-JGI	MDP0000235454	100	55270	18	11	9	6	0.41	MDP0000235454 Thiolase family protein
130	1	Malus-JGI	MDP0000275000	103	17912	6	5	2	2	0.41	MDP0000275000 outer plastid envelope protein 16-1
131	1	Malus-JGI	MDP0000200810	103	29844	13	7	3	2	0.37	MDP0000200810 2-cysteine peroxiredoxin B
132	1	Malus-JGI	MDP0000236092	103	134676	6	2	4	1	0.02	MDP0000236092 COBRA-like protein 11 precursor
133	1	Malus-JGI	MDP0000315498	102	39725	17	9	5	3	0.27	MDP0000315498 Leucine-rich repeat (LRR) family protein
134	1	Malus-JGI	MDP0000152585	101	39118	5	4	3	2	0.18	MDP0000152585 membrane-associated progesterone binding protein 3
136	1	Malus-JGI	MDP0000151031	97	29242	5	2	4	1	0.11	MDP0000151031 ubiquitin C-terminal hydrolase 3
137	1	Malus-JGI	MDP0000191398	96	54070	12	8	5	5	0.34	MDP0000191398 6-phosphogluconate dehydrogenase family protein
137	2	Malus-JGI	MDP0000250354	69	54052	13	6	5	5	0.34	MDP0000250354 6-phosphogluconate dehydrogenase family protein
137	3	Malus-JGI	MDP0000314543	40	124077	8	2	2	2	0.05	MDP0000314543 6-phosphogluconate dehydrogenase family protein
138	1	Malus-JGI	MDP0000686419	95	19967	10	6	3	1	0.17	MDP0000686419 Thioredoxin superfamily protein
139	1	Malus-JGI	MDP0000213737	95	38672	17	6	4	2	0.18	MDP0000213737 ankyrin repeat-containing 2B
140	1	Malus-JGI	MDP0000715912	94	25852	15	7	6	3	0.63	MDP0000715912 photosystem II subunit Q-2
141	1	Malus-JGI	MDP0000297664	93	32100	8	5	5	2	0.22	MDP0000297664 Mitochondrial substrate carrier family protein
143	1	Malus-JGI	MDP0000193489	91	40048	7	6	3	2	0.17	MDP0000193489 triosephosphate isomerase
144	1	Malus-JGI	MDP0000128030	90	41911	10	4	5	1	0.08	MDP0000128030 Co-chaperone GrpE family protein
146	1	Malus-JGI	MDP0000303254	89	50864	7	4	4	1	0.06	MDP0000303254 ATP citrate lyase (ACL) family protein
148	1	Malus-JGI	MDP0000251264	89	120000	10	3	3	1	0.03	MDP0000251264 regulatory particle non-ATPase 10
149	1	Malus-JGI	MDP0000679173	89	53719	14	9	6	4	0.27	MDP0000679173 S-adenosyl-l-homocysteine (SAH) hydrolase 2
150	1	Malus-JGI	MDP0000752720	88	34481	12	4	5	3	0.32	MDP0000752720 Oxidoreductase, zinc-binding dehydrogenase family protein
153	1	Malus-JGI	MDP0000162064	86	43574	9	7	2	2	0.16	MDP0000162064 Leucine-rich repeat (LRR) family protein
154	1	Malus-JGI	MDP0000150729	86	29888	16	7	3	2	0.24	MDP0000150729 photosystem I light harvesting complex gene 3
157	1	Malus-JGI	MDP0000581661	84	26892	7	7	2	2	0.26	MDP0000581661 Aconitase/3-isopropylmalate dehydratase protein
158	1	Malus-JGI	MDP0000303061	83	67766	16	6	6	3	0.15	MDP0000303061 microtubule-associated proteins 65-1
159	1	Malus-JGI	MDP0000866748	83	70852	9	6	5	3	0.15	MDP0000866748 phosphoglucomutase
160	1	Malus-JGI	MDP0000307124	82	70476	9	3	4	1	0.05	MDP0000307124 NAD(P)-binding Rossmann-fold superfamily protein
161	1	Malus-JGI	MDP0000187697	81	35709	8	6	3	2	0.19	MDP0000187697 Calcium-dependent phosphotriesterase superfamily protein
162	1	Malus-JGI	MDP0000137452	80	113504	18	5	6	3	0.09	MDP0000137452 EPS15 homology domain 1
163	1	Malus-JGI	MDP0000525119	80	65512	6	4	2	1	0.05	MDP0000525119 ribosomal protein L5 B
165	1	Malus-JGI	MDP0000181339	78	81089	15	7	4	2	0.08	MDP0000181339 Pentatricopeptide repeat (PPR) superfamily protein
166	1	Malus-JGI	MDP0000122917	78	74311	7	4	4	2	0.09	MDP0000122917 Phosphoglycerate mutase, 2,3-bisphosphoglycerate-independent
167	1	Malus-JGI	MDP0000320612	77	47732	6	5	3	2	0.22	MDP0000320612 2-cysteine peroxiredoxin B
168	1	Malus-JGI	MDP0000635271	76	25901	5	2	4	1	0.13	MDP0000635271 glycine-rich RNA-binding protein 3
170	1	Malus-JGI	MDP0000289661	76	28798	12	4	5	3	0.39	MDP0000289661 Chlorophyll A-B binding family protein
171	1	Malus-JGI	MDP0000283457	75	114355	13	6	7	5	0.15	MDP0000283457 TCP-1/cpn60 chaperonin family protein
172	1	Malus-JGI	MDP0000223079	74	44151	6	3	2	1	0.07	MDP0000223079 Zinc-binding dehydrogenase family protein
173	1	Malus-JGI	MDP0000239946	74	37814	10	4	4	2	0.18	MDP0000239946 NmrA-like negative transcriptional regulator family protein
174	1	Malus-JGI	MDP0000129346	73	114159	14	3	6	2	0.06	MDP0000129346 Glycosyl transferase, family 35
176	1	Malus-JGI	MDP0000302761	73	46834	6	5	3	3	0.23	MDP0000302761 amidase 1
177	1	Malus-JGI	MDP0000155347	73	153393	9	2	4	1	0.02	MDP0000155347 histidine kinase 3
178	1	Malus-JGI	MDP0000271553	72	40693	8	5	4	3	0.26	MDP0000271553 NAD(P)-binding Rossmann-fold superfamily protein
181	1	Malus-JGI	MDP0000859313	70	61475	5	2	4	1	0.05	MDP0000859313 heat shock protein 60
182	1	Malus-JGI	MDP0000240422	69	34217	11	4	4	3	0.32	MDP0000240422 Ribosomal protein L10 family protein
183	1	Malus-JGI	MDP0000127723	68	40726	7	3	2	1	0.08	MDP0000127723 nodulin-related protein 1
185	1	Malus-JGI	MDP0000312397	68	126375	15	4	3	1	0.03	MDP0000312397 lipoxygenase 1
186	1	Malus-JGI	MDP0000175169	68	33393	6	3	2	1	0.1	MDP0000175169 12-oxophytodienoate reductase 2
187	1	Malus-JGI	MDP0000455477	67	103779	7	2	3	2	0.06	MDP0000455477 alpha-xylosidase 1
188	1	Malus-JGI	MDP0000753221	67	34506	12	7	4	3	0.32	MDP0000753221 GDSL-like Lipase/Acylhydrolase superfamily protein
188	2	Malus-JGI	MDP0000173732	61	42617	13	5	6	3	0.25	MDP0000173732 GDSL-like Lipase/Acylhydrolase superfamily protein
189	1	Malus-JGI	MDP0000405151	67	20982	9	4	2	1	0.35	MDP0000405151 Late embryogenesis abundant (LEA) hydroxyproline-rich glycoprotein family
190	1	Malus-JGI	MDP0000305826	66	83017	12	2	6	1	0.04	MDP0000305826 Uncharacterized protein
191	1	Malus-JGI	MDP0000132452	64	47874	5	2	4	2	0.14	MDP0000132452 catalase 2
191	2	Malus-JGI	MDP0000147628	32	79129	9	3	4	2	0.08	MDP0000147628 catalase 2
192	1	Malus-JGI	MDP0000150587	64	104090	11	4	2	1	0.03	MDP0000150587 aconitase 1
194	1	Malus-JGI	MDP0000929055	64	25363	13	7	2	2	0.45	MDP0000929055 ATP synthase subunit 1
195	1	Malus-JGI	MDP0000122785	63	43052	6	3	3	2	0.16	MDP0000122785 alpha/beta-Hydrolases superfamily protein
197	1	Malus-JGI	MDP0000052862	62	54081	18	9	6	5	0.34	MDP0000052862 UDP-glucosyl transferase 88A1
199	1	Malus-JGI	MDP0000289110	61	73875	6	4	4	2	0.09	MDP0000289110 FtsH extracellular protease family
200	1	Malus-JGI	MDP0000217006	60	24044	9	2	3	2	0.3	MDP0000217006 RAB GTPase 11C
201	1	Malus-JGI	MDP0000406860	60	57670	5	3	2	1	0.06	MDP0000406860 aldehyde dehydrogenase 3I1
202	1	Malus-JGI	MDP0000145423	60	41341	9	3	4	2	0.17	MDP0000145423 Protein of unknown function (DUF3411)
203	1	Malus-JGI	MDP0000194474	60	161396	6	5	2	1	0.02	MDP0000194474 O-fucosyltransferase family protein
207	1	Malus-JGI	MDP0000146639	58	48205	6	2	3	2	0.14	MDP0000146639 reversibly glycosylated polypeptide 3
208	1	Malus-JGI	MDP0000315021	58	221801	6	3	3	1	0.01	MDP0000315021 protein serine/threonine kinases;protein tyrosine kinases;ATP binding;protein kinases
209	1	Malus-JGI	MDP0000142616	58	46934	5	3	2	2	0.15	MDP0000142616 Protein kinase superfamily protein
210	1	Malus-JGI	MDP0000322896	58	54654	13	1	7	1	0.06	MDP0000322896 phosphoribulokinase
212	1	Malus-JGI	MDP0000264412	57	51863	7	2	3	2	0.13	MDP0000264412 geranylgeranyl reductase
214	1	Malus-JGI	MDP0000211088	56	35095	9	3	2	2	0.2	MDP0000211088 Late embryogenesis abundant protein, group 2
215	1	Malus-JGI	MDP0000328601	56	98922	9	1	4	1	0.03	MDP0000328601 26S proteasome regulatory subunit S2 1A
216	1	Malus-JGI	MDP0000204690	55	14502	8	5	3	2	0.52	MDP0000204690 homolog of anti-oxidant 1
218	1	Malus-JGI	MDP0000626628	54	20378	13	5	6	1	0.16	MDP0000626628 thioredoxin M-type 4
219	1	Malus-JGI	MDP0000319220	54	88833	11	4	3	1	0.04	MDP0000319220 PLC-like phosphodiesterase family protein
221	1	Malus-JGI	MDP0000258717	52	22804	11	3	3	2	0.32	MDP0000258717 copper/zinc superoxide dismutase 2
223	1	Malus-JGI	MDP0000303909	52	94330	11	3	5	2	0.07	MDP0000303909 villin 2
224	1	Malus-JGI	MDP0000729532	51	59366	15	5	5	3	0.18	MDP0000729532 TCP-1/cpn60 chaperonin family protein
224	2	Malus-JGI	MDP0000213543	37	21992	6	4	3	2	0.33	MDP0000213543 TCP-1/cpn60 chaperonin family protein
227	1	Malus-JGI	MDP0000279463	50	88099	7	5	3	2	0.08	MDP0000279463 serine hydroxymethyltransferase 2
228	1	Malus-JGI	MDP0000311319	50	73874	12	4	6	2	0.09	MDP0000311319 Protein of unknown function (DUF1191)
229	1	Malus-JGI	MDP0000279446	50	67945	10	2	5	2	0.1	MDP0000279446 dehydroquinate dehydratase, putative / shikimate dehydrogenase, putative
230	1	Malus-JGI	MDP0000294178	50	66190	9	6	3	2	0.1	MDP0000294178 PDI-like 1-4
231	1	Malus-JGI	MDP0000923305	50	52191	8	3	4	2	0.13	MDP0000923305 Leucine-rich repeat (LRR) family protein
233	1	Malus-JGI	MDP0000222043	49	25818	12	3	4	1	0.13	MDP0000222043 coenzyme Q biosynthesis Coq4 family protein / ubiquinone biosynthesis Coq4 family protein
234	1	Malus-JGI	MDP0000163211	49	274519	15	3	8	1	0.01	MDP0000163211 ARF-GAP domain 1
235	1	Malus-JGI	MDP0000179295	48	38115	5	2	3	2	0.18	MDP0000179295 mercaptopyruvate sulfurtransferase 1
239	1	Malus-JGI	MDP0000241771	47	67290	6	1	3	1	0.05	MDP0000241771 aspartate aminotransferase
241	1	Malus-JGI	MDP0000570507	47	118117	5	1	4	1	0.03	MDP0000570507 Zincin-like metalloproteases family protein
242	1	Malus-JGI	MDP0000191908	46	45111	23	5	2	1	0.07	MDP0000191908 Protein kinase superfamily protein
244	1	Malus-JGI	MDP0000813713	45	14206	5	3	2	2	0.54	MDP0000813713 Cystatin/monellin superfamily protein
247	1	Malus-JGI	MDP0000231799	44	65797	7	2	5	2	0.1	MDP0000231799 lipoamide dehydrogenase 1
248	1	Malus-JGI	MDP0000428265	44	137802	13	1	4	1	0.02	MDP0000428265 Ribosomal protein S5/Elongation factor G/III/V family protein
250	1	Malus-JGI	MDP0000145669	44	23893	6	2	3	1	0.14	MDP0000145669 GroES-like family protein
253	1	Malus-JGI	MDP0000731105	43	8118	13	1	5	1	0.43	MDP0000731105 Ribosomal L38e protein family
255	1	Malus-JGI	MDP0000417422	43	13625	17	5	7	1	0.25	MDP0000417422 ribosomal protein 5B
258	1	Malus-JGI	MDP0000251679	42	224139	11	4	4	2	0.03	MDP0000251679 Protein of unknown function (DUF3414)
259	1	Malus-JGI	MDP0000364547	42	18496	9	2	5	1	0.18	MDP0000364547 Histone superfamily protein
263	1	Malus-JGI	MDP0000228499	41	37597	6	2	2	1	0.09	MDP0000228499 NAD(P)-linked oxidoreductase superfamily protein
266	1	Malus-JGI	MDP0000297722	41	83052	11	1	4	1	0.04	MDP0000297722 pol-like 5
267	1	Malus-JGI	MDP0000313704	41	155601	9	1	3	1	0.02	MDP0000313704 coatomer gamma-2 subunit, putative / gamma-2 coat protein, putative / gamma-2 COP, putative
268	1	Malus-JGI	MDP0000312266	41	66364	10	2	5	1	0.05	MDP0000312266 RNA-binding KH domain-containing protein
270	1	Malus-JGI	MDP0000152873	40	128547	5	1	4	1	0.03	MDP0000152873 guanyl-nucleotide exchange factors;GTPase binding;GTP binding
271	1	Malus-JGI	MDP0000257303	40	40999	7	1	3	1	0.08	MDP0000257303 Aldolase-type TIM barrel family protein
273	1	Malus-JGI	MDP0000951901	40	95137	12	3	2	1	0.03	MDP0000951901 mitogen-activated protein kinase phosphatase 1
277	1	Malus-JGI	MDP0000772832	39	17186	9	1	3	1	0.2	MDP0000772832 Ribosomal protein S19e family protein
278	1	Malus-JGI	MDP0000128456	39	41704	7	2	2	1	0.08	MDP0000128456 Protein of unknown function (DUF1350)
279	1	Malus-JGI	MDP0000172255	39	48184	7	2	6	1	0.07	MDP0000172255 Translation elongation factor EF1B, gamma chain
280	1	Malus-JGI	MDP0000297875	39	54726	34	2	16	1	0.06	MDP0000297875 ACT domain-containing small subunit of acetolactate synthase protein
284	1	Malus-JGI	MDP0000222212	38	28047	11	2	4	2	0.25	MDP0000222212 alpha-galactosidase 1
286	1	Malus-JGI	MDP0000727481	38	31776	13	2	3	1	0.1	MDP0000727481 Glucose-methanol-choline (GMC) oxidoreductase family protein
287	1	Malus-JGI	MDP0000317763	38	30687	15	1	4	1	0.11	MDP0000317763 Mitochondrial substrate carrier family protein
289	1	Malus-JGI	MDP0000273588	37	52481	8	1	4	1	0.06	MDP0000273588 Glutathione S-transferase family protein
290	1	Malus-JGI	MDP0000605612	37	30673	10	4	4	2	0.23	MDP0000605612 photosynthetic electron transfer A
291	1	Malus-JGI	MDP0000161529	37	26392	5	2	4	1	0.13	MDP0000161529 Class II aminoacyl-tRNA and biotin synthetases superfamily protein
293	1	Malus-JGI	MDP0000478699	37	42650	8	4	4	2	0.16	MDP0000478699 PDI-like 1-1
295	1	Malus-JGI	MDP0000134203	36	12895	69	1	2	1	0.27	MDP0000134203 20S proteasome subunit PAA2
297	1	Malus-JGI	MDP0000258387	36	43390	8	1	4	1	0.08	MDP0000258387 S-adenosylmethionine synthetase 1
298	1	Malus-JGI	MDP0000147384	36	41396	9	1	4	1	0.08	MDP0000147384 copper ion binding;cobalt ion binding;zinc ion binding
299	1	Malus-JGI	MDP0000241866	36	30922	5	1	4	1	0.11	MDP0000241866 Remorin family protein
300	1	Malus-JGI	MDP0000397231	36	45051	5	1	3	1	0.07	MDP0000397231
304	1	Malus-JGI	MDP0000152497	35	53737	5	2	5	2	0.13	MDP0000152497 aldehyde dehydrogenase 11A3
305	1	Malus-JGI	MDP0000173414	35	87231	8	1	3	1	0.04	MDP0000173414 Disease resistance protein (CC-NBS-LRR class) family
306	1	Malus-JGI	MDP0000303542	35	39875	12	2	4	1	0.08	MDP0000303542 Leucine-rich receptor-like protein kinase family protein
309	1	Malus-JGI	MDP0000805520	35	67553	8	2	6	2	0.1	MDP0000805520 TCP-1/cpn60 chaperonin family protein
310	1	Malus-JGI	MDP0000281525	34	108854	11	1	5	1	0.03	MDP0000281525 lipoxygenase 2
311	1	Malus-JGI	MDP0000302917	34	26277	10	1	4	1	0.13	MDP0000302917 glycine-rich RNA-binding protein 3
312	1	Malus-JGI	MDP0000722046	34	66151	15	1	4	1	0.05	MDP0000722046 ADP glucose pyrophosphorylase 1
314	1	Malus-JGI	MDP0000292367	34	173715	5	1	3	1	0.02	MDP0000292367 FTSH protease 10
317	1	Malus-JGI	MDP0000214090	33	80790	6	1	3	1	0.04	MDP0000214090
319	1	Malus-JGI	MDP0000141893	33	17195	25	4	6	2	0.43	MDP0000141893 related to ubiquitin 1
321	1	Malus-JGI	MDP0000192889	33	7562	26	1	7	1	0.47	MDP0000192889
324	1	Malus-JGI	MDP0000124883	33	58076	5	3	2	1	0.06	MDP0000124883 Pyruvate kinase family protein
325	1	Malus-JGI	MDP0000269941	33	60518	9	3	5	2	0.11	MDP0000269941 PLC-like phosphodiesterase family protein
327	1	Malus-JGI	MDP0000024484	32	10508	9	4	2	1	0.33	MDP0000024484 Histone superfamily protein
330	1	Malus-JGI	MDP0000327191	31	44181	5	1	3	1	0.07	MDP0000327191 beta-1,3-glucanase 3
331	1	Malus-JGI	MDP0000624197	31	28659	12	1	2	1	0.12	MDP0000624197 ATPase, F1 complex, delta/epsilon subunit
333	1	Malus-JGI	MDP0000301638	30	24159	6	3	2	1	0.14	MDP0000301638 ribosomal protein L18
334	1	Malus-JGI	MDP0000242696	30	42155	7	1	3	1	0.08	MDP0000242696 NAD(P)-linked oxidoreductase superfamily protein
336	1	Malus-JGI	MDP0000140237	30	100966	8	1	3	1	0.03	MDP0000140237 Adaptin family protein
337	1	Malus-JGI	MDP0000121193	30	133379	12	1	7	1	0.02	MDP0000121193 Spc97 / Spc98 family of spindle pole body (SBP) component
338	1	Malus-JGI	MDP0000735022	30	11730	6	1	3	1	0.29	MDP0000735022 photosystem II reaction center protein B
340	1	Malus-JGI	MDP0000469813	29	27628	6	1	2	1	0.12	MDP0000469813 allene oxide cyclase 4
341	1	Malus-JGI	MDP0000194425	28	42564	8	4	3	3	0.25	MDP0000194425 fumarylacetoacetase, putative
342	1	Malus-JGI	MDP0000295277	29	99091	15	1	8	1	0.03	MDP0000295277 lipoamide dehydrogenase 2
343	1	Malus-JGI	MDP0000162976	29	45939	13	1	6	1	0.07	MDP0000162976 Pectinacetylesterase family protein
344	1	Malus-JGI	MDP0000123893	28	27764	6	1	2	1	0.12	MDP0000123893 basic helix-loop-helix (bHLH) DNA-binding superfamily protein
348	1	Malus-JGI	MDP0000608985	28	121040	6	2	2	1	0.03	MDP0000608985 ARM repeat superfamily protein
349	1	Malus-JGI	MDP0000312519	28	83633	11	1	4	1	0.04	MDP0000312519 nascent polypeptide-associated complex subunit alpha-like protein 2
350	1	Malus-JGI	MDP0000456821	27	147684	19	1	10	1	0.02	MDP0000456821 Transducin/WD40 repeat-like superfamily protein
354	1	Malus-JGI	MDP0000233649	27	54953	71	1	2	1	0.06	MDP0000233649
355	1	Malus-JGI	MDP0000260135	26	323937	9	1	5	1	0.01	MDP0000260135 protein kinase family protein / C-type lectin domain-containing protein
358	1	Malus-JGI	MDP0000678574	26	32082	7	1	2	1	0.1	MDP0000678574 GroES-like zinc-binding alcohol dehydrogenase family protein
359	1	Malus-JGI	MDP0000306321	26	107942	9	1	7	1	0.03	MDP0000306321 alpha/beta-Hydrolases superfamily protein
360	1	Malus-JGI	MDP0000284209	26	35885	6	1	4	1	0.09	MDP0000284209 vacuolar ATP synthase subunit D (VATD) / V-ATPase D subunit / vacuolar proton pump D subunit (VATPD)
363	1	Malus-JGI	MDP0000223447	25	42476	8	1	2	1	0.08	MDP0000223447 thylakoid rhodanese-like
364	1	Malus-JGI	MDP0000440622	25	52820	5	1	3	1	0.06	MDP0000440622 UDP-Glycosyltransferase superfamily protein
365	1	Malus-JGI	MDP0000269094	25	124389	10	1	7	1	0.03	MDP0000269094 Frigida-like protein
366	1	Malus-JGI	MDP0000750318	25	65222	15	1	8	1	0.05	MDP0000750318 phosphoglucose isomerase 1
368	1	Malus-JGI	MDP0000211714	25	38461	6	1	4	1	0.09	MDP0000211714 membrane-anchored ubiquitin-fold protein 4 precursor
370	1	Malus-JGI	MDP0000248086	24	179837	16	1	5	1	0.02	MDP0000248086 Tudor/PWWP/MBT superfamily protein
371	1	Malus-JGI	MDP0000216428	24	65714	22	1	6	1	0.05	MDP0000216428 NB-ARC domain-containing disease resistance protein
372	1	Malus-JGI	MDP0000213942	24	43886	5	1	2	1	0.08	MDP0000213942 Malectin/receptor-like protein kinase family protein
373	1	Malus-JGI	MDP0000164665	24	38143	5	2	3	2	0.18	MDP0000164665
377	1	Malus-JGI	MDP0000928674	23	53824	6	1	3	1	0.06	MDP0000928674 pfkB-like carbohydrate kinase family protein
378	1	Malus-JGI	MDP0000293904	23	91006	18	1	5	1	0.04	MDP0000293904 receptor like protein 12
384	1	Malus-JGI	MDP0000269061	21	29555	9	1	2	1	0.11	MDP0000269061 profilin 5
385	1	Malus-JGI	MDP0000119104	21	64208	5	1	2	1	0.05	MDP0000119104
389	1	Malus-JGI	MDP0000333103	21	7824	8	4	2	2	1.11	MDP0000333103
390	1	Malus-JGI	MDP0000924844	21	40057	5	1	3	1	0.08	MDP0000924844 thioredoxin family protein
391	1	Malus-JGI	MDP0000296350	20	167233	8	1	3	1	0.02	MDP0000296350 Transcription factor jumonji (jmjC) domain-containing protein
394	1	Malus-JGI	MDP0000196555	20	34761	5	1	3	1	0.1	MDP0000196555 ATP synthase delta-subunit gene
395	1	Malus-JGI	MDP0000246881	20	155493	15	1	6	1	0.02	MDP0000246881 Plant regulator RWP-RK family protein
398	1	Malus-JGI	MDP0000149416	19	38218	7	1	4	1	0.09	MDP0000149416 PGR5-LIKE A
402	1	Malus-JGI	MDP0000235850	18	35060	11	1	5	1	0.09	MDP0000235850 mraW methylase family protein
404	1	Malus-JGI	MDP0000245688	18	22606	9	1	3	1	0.15	MDP0000245688 RING-box 1
406	1	Malus-JGI	MDP0000324584	17	17787	6	1	2	1	0.19	MDP0000324584 nuclear factor Y, subunit B13
408	1	Malus-JGI	MDP0000219783	17	50758	14	1	5	1	0.06	MDP0000219783
409	1	Malus-JGI	MDP0000376617	16	70687	10	1	5	1	0.05	MDP0000376617 Plant calmodulin-binding protein-related
414	1	Malus-JGI	MDP0000677023	14	27779	5	1	3	1	0.12	MDP0000677023 delta subunit of Mt ATP synthase
415	1	Malus-JGI	MDP0000315612	14	73398	15	1	3	1	0.04	MDP0000315612 Disease resistance protein (TIR-NBS-LRR class) family
416	1	Malus-JGI	MDP0000171920	14	133037	20	1	11	1	0.02	MDP0000171920 BRCT domain-containing DNA repair protein
418	1	Malus-JGI	MDP0000046978	13	67451	7	1	6	1	0.05	MDP0000046978 CDPK-related kinase

## Sheet: CB-78DAFB-rep2
User	CÃ©line			F122328
E-mail	celine.leclercq@list.lu
Search title	Subway
MS data file	C:\Program Files (x86)\Matrix Science\Mascot Daemon\data\71 Subway CB2-2\mascot_daemon_merge.mgf
Database	Malus-JGI
Timestamp	21 Mar 2016 at 09:11:28 GMT
Type of search	MS/MS Ion Search
Quantitation	Label-free CL (simple ratio, 3 files, label-free)
Enzyme	Trypsin
Fixed modifications	Carbamidomethyl (C)
Variable modifications	Acetyl (Protein N-term),Oxidation (M)
Mass values	Monoisotopic
Protein mass	Unrestricted
Peptide mass tolerance	20 ppm
Fragment mass tolerance	0.3 Da
Max missed cleavages	2
Instrument type	ESI-QUAD-TOF
Number of queries	14548
Significance threshold p<	0.05
Max. number of families	AUTO
Ions score or expect cut-off	0
Preferred taxonomy	All entries
Filters:	("Num. of matches" >= 5 AND "Num. of sequences" >= 2)
Family	Member	Database	Accession	Score	Mass	Num. of matches	Num. of significant matches	Num. of sequences	Num. of significant sequences	emPAI	Description
1	1	Malus-JGI	MDP0000285074	4234	11916	219	159	8	7	20.11	MDP0000285074 lipid transfer protein 3
1	2	Malus-JGI	MDP0000304369	848	10353	69	41	5	3	1.38	MDP0000304369 lipid transfer protein 3
2	1	Malus-JGI	MDP0000476415	3629	39975	167	147	16	16	5.74	MDP0000476415 Li-tolerant lipase 1
2	2	Malus-JGI	MDP0000496434	3542	39915	144	135	14	14	5.23	MDP0000496434 Li-tolerant lipase 1
3	1	Malus-JGI	MDP0000319048	2236	50898	154	101	15	14	2.09	MDP0000319048 Peroxidase superfamily protein
3	2	Malus-JGI	MDP0000283650	1580	101828	111	82	12	10	0.56	MDP0000283650 Peroxidase superfamily protein
3	3	Malus-JGI	MDP0000207215	1323	61686	122	91	11	8	0.68	MDP0000207215 Peroxidase superfamily protein
3	4	Malus-JGI	MDP0000209189	937	35155	62	48	10	8	1.46	MDP0000209189 Peroxidase superfamily protein
3	5	Malus-JGI	MDP0000208152	47	39938	6	4	2	2	0.17	MDP0000208152 peroxidase 2
3	6	Malus-JGI	MDP0000312095	47	55610	15	4	7	3	0.19	MDP0000312095 Peroxidase superfamily protein
4	1	Malus-JGI	MDP0000757565	1505	37085	121	90	13	12	2.93	MDP0000757565 glyceraldehyde-3-phosphate dehydrogenase C2
4	2	Malus-JGI	MDP0000645828	1302	45950	88	72	12	11	1.64	MDP0000645828 glyceraldehyde-3-phosphate dehydrogenase C2
4	3	Malus-JGI	MDP0000165534	296	53195	49	28	9	6	0.52	MDP0000165534 glyceraldehyde-3-phosphate dehydrogenase of plastid 1
5	1	Malus-JGI	MDP0000390327	1290	60170	64	51	13	9	0.8	MDP0000390327 ATP synthase alpha/beta family protein
6	1	Malus-JGI	MDP0000525641	1109	44045	64	54	5	5	0.54	MDP0000525641 FASCICLIN-like arabinogalactan 1
7	1	Malus-JGI	MDP0000217803	1043	63105	102	82	5	5	0.36	MDP0000217803 chitinase A
7	2	Malus-JGI	MDP0000888042	942	31725	99	78	6	6	1.22	MDP0000888042 chitinase A
8	1	Malus-JGI	MDP0000325406	1015	50278	55	45	15	15	1.76	MDP0000325406 Phosphoglycerate kinase family protein
8	2	Malus-JGI	MDP0000174843	972	55526	52	43	14	14	1.37	MDP0000174843 Phosphoglycerate kinase family protein
8	3	Malus-JGI	MDP0000456708	214	42090	24	13	6	5	0.57	MDP0000456708 phosphoglycerate kinase
9	1	Malus-JGI	MDP0000527995	881	43250	49	30	10	8	1.09	MDP0000527995 glyceraldehyde 3-phosphate dehydrogenase A subunit 2
9	2	Malus-JGI	MDP0000835914	640	48487	38	23	5	5	0.48	MDP0000835914 glyceraldehyde-3-phosphate dehydrogenase B subunit
10	1	Malus-JGI	MDP0000658332	879	43156	48	36	8	6	0.56	MDP0000658332 FASCICLIN-like arabinogalactan-protein 10
11	1	Malus-JGI	MDP0000298502	830	96066	70	48	19	15	0.77	MDP0000298502 chloroplast heat shock protein 70-2
11	2	Malus-JGI	MDP0000697285	754	79591	65	43	19	13	0.76	MDP0000697285 chloroplast heat shock protein 70-2
12	1	Malus-JGI	MDP0000904458	742	41674	44	38	8	7	0.84	MDP0000904458 FASCICLIN-like arabinogalactan 2
13	1	Malus-JGI	MDP0000316189	735	72141	43	35	7	7	0.37	MDP0000316189 Aldolase superfamily protein
13	2	Malus-JGI	MDP0000120450	166	35573	22	15	3	3	0.31	MDP0000120450 Aldolase superfamily protein
14	1	Malus-JGI	MDP0000214824	714	36991	34	28	7	4	0.54	MDP0000214824 Ribosomal protein L11 family protein
15	1	Malus-JGI	MDP0000942516	689	17528	95	51	10	8	3.88	MDP0000942516 MLP-like protein 423
15	2	Malus-JGI	MDP0000149794	463	17426	43	24	5	4	1.43	MDP0000149794 MLP-like protein 423
15	3	Malus-JGI	MDP0000103621	408	17716	73	31	9	6	2.38	MDP0000103621 MLP-like protein 423
15	4	Malus-JGI	MDP0000151829	329	17513	51	24	8	6	1.88	MDP0000151829 MLP-like protein 423
15	5	Malus-JGI	MDP0000750556	161	17511	34	19	8	3	0.7	MDP0000750556 MLP-like protein 423
15	6	Malus-JGI	MDP0000195610	56	17564	33	7	7	2	0.42	MDP0000195610 MLP-like protein 423
16	1	Malus-JGI	MDP0000245693	625	64503	64	37	13	9	0.56	MDP0000245693 Protein of unknown function, DUF642
16	2	Malus-JGI	MDP0000414898	429	52439	52	25	11	7	0.73	MDP0000414898 Protein of unknown function, DUF642
16	3	Malus-JGI	MDP0000130864	274	28540	12	10	3	2	0.25	MDP0000130864 RAN GTPase 3
17	1	Malus-JGI	MDP0000611170	619	93623	56	33	15	12	0.51	MDP0000611170 Chaperone protein htpG family protein
18	1	Malus-JGI	MDP0000157737	573	41952	39	25	9	7	0.83	MDP0000157737 actin-11
19	1	Malus-JGI	MDP0000294406	539	34675	28	24	7	5	0.58	MDP0000294406 fibrillin
20	1	Malus-JGI	MDP0000234133	532	31794	32	28	7	5	0.64	MDP0000234133 NAD(P)-binding Rossmann-fold superfamily protein
21	1	Malus-JGI	MDP0000150162	493	29430	24	17	6	4	0.54	MDP0000150162 chaperonin 20
21	2	Malus-JGI	MDP0000685137	264	26346	16	10	5	3	0.43	MDP0000685137 chaperonin 20
22	1	Malus-JGI	MDP0000208621	458	28265	41	28	7	5	1.18	MDP0000208621 photosystem II subunit Q-2
23	1	Malus-JGI	MDP0000127531	445	86472	26	21	6	4	0.25	MDP0000127531 Insulinase (Peptidase family M16) protein
23	2	Malus-JGI	MDP0000834339	430	56879	28	21	5	4	0.4	MDP0000834339 Insulinase (Peptidase family M16) protein
24	1	Malus-JGI	MDP0000293051	431	33450	24	18	5	5	0.61	MDP0000293051 chlorophyll A/B binding protein 1
24	2	Malus-JGI	MDP0000235175	295	28138	24	17	5	3	0.4	MDP0000235175 light-harvesting chlorophyll-protein complex II subunit B1
25	1	Malus-JGI	MDP0000162904	427	69452	22	19	3	2	0.15	MDP0000162904 pectin methylesterase 3
26	1	Malus-JGI	MDP0000142098	422	80854	23	19	6	6	0.27	MDP0000142098 Transketolase
27	1	Malus-JGI	MDP0000361338	417	32549	59	33	11	8	1.18	MDP0000361338 photosystem II subunit P-1
27	2	Malus-JGI	MDP0000419318	188	28785	31	11	7	5	0.73	MDP0000419318 photosystem II subunit P-1
28	1	Malus-JGI	MDP0000323036	390	51931	40	18	11	6	0.45	MDP0000323036 UDP-glucose pyrophosphorylase 2
29	1	Malus-JGI	MDP0000210966	388	26631	20	16	2	2	0.27	MDP0000210966 Glucose-methanol-choline (GMC) oxidoreductase family protein
30	1	Malus-JGI	MDP0000178426	374	30796	24	21	6	5	0.85	MDP0000178426 lysm domain GPI-anchored protein 2 precursor
30	2	Malus-JGI	MDP0000209598	369	36512	27	22	6	5	0.68	MDP0000209598 lysm domain GPI-anchored protein 2 precursor
31	1	Malus-JGI	MDP0000700880	373	23716	46	27	8	5	0.93	MDP0000700880 photosystem I subunit D-2
31	2	Malus-JGI	MDP0000624350	359	23502	41	24	8	4	0.7	MDP0000624350 photosystem I subunit D-1
32	1	Malus-JGI	MDP0000319112	366	39970	31	22	8	5	0.61	MDP0000319112 glyoxalase I homolog
32	2	Malus-JGI	MDP0000254594	109	22339	13	7	3	3	0.52	MDP0000254594 glyoxalase I homolog
33	1	Malus-JGI	MDP0000123096	344	37323	16	13	6	3	0.29	MDP0000123096 Tubulin/FtsZ family protein
34	1	Malus-JGI	MDP0000239946	343	37814	28	18	7	4	0.4	MDP0000239946 NmrA-like negative transcriptional regulator family protein
35	1	Malus-JGI	MDP0000197620	332	51995	39	19	9	5	0.36	MDP0000197620 Lactate/malate dehydrogenase family protein
36	1	Malus-JGI	MDP0000797759	329	16877	29	19	6	5	1.99	MDP0000797759 cold, circadian rhythm, and RNA binding 1
36	2	Malus-JGI	MDP0000260339	154	41515	10	10	3	3	0.26	MDP0000260339 cold, circadian rhythm, and rna binding 2
37	1	Malus-JGI	MDP0000810697	316	17404	48	32	6	4	1.03	MDP0000810697 HSP20-like chaperones superfamily protein
37	2	Malus-JGI	MDP0000247652	262	17897	40	23	6	3	0.68	MDP0000247652 HSP20-like chaperones superfamily protein
38	1	Malus-JGI	MDP0000751972	314	42353	22	17	7	6	0.57	MDP0000751972 Serine protease inhibitor (SERPIN) family protein
39	1	Malus-JGI	MDP0000728753	295	37127	15	14	5	4	0.41	MDP0000728753 polygalacturonase inhibiting protein 1
40	1	Malus-JGI	MDP0000262811	294	79604	26	20	5	4	0.18	MDP0000262811 Ran BP2/NZF zinc finger-like superfamily protein
41	1	Malus-JGI	MDP0000248920	294	35288	65	39	11	10	1.45	MDP0000248920 photosystem II subunit O-2
42	1	Malus-JGI	MDP0000292492	290	162110	28	13	8	5	0.1	MDP0000292492 Subtilase family protein
43	1	Malus-JGI	MDP0000456916	284	35059	7	6	3	2	0.2	MDP0000456916 early nodulin-like protein 1
44	1	Malus-JGI	MDP0000153355	266	61647	20	13	6	4	0.23	MDP0000153355 Insulinase (Peptidase family M16) protein
45	1	Malus-JGI	MDP0000153762	262	84795	47	31	15	12	0.58	MDP0000153762 Cobalamin-independent synthase family protein
46	1	Malus-JGI	MDP0000222212	256	28047	23	16	5	4	0.57	MDP0000222212 alpha-galactosidase 1
47	1	Malus-JGI	MDP0000283457	250	114355	38	19	9	6	0.18	MDP0000283457 TCP-1/cpn60 chaperonin family protein
47	2	Malus-JGI	MDP0000150489	34	60338	9	2	3	2	0.11	MDP0000150489 SKU5 similar 5
48	1	Malus-JGI	MDP0000488361	245	45331	12	9	6	5	0.42	MDP0000488361 root hair specific 19
49	1	Malus-JGI	MDP0000322220	242	119658	20	9	6	4	0.11	MDP0000322220 heat shock cognate protein 70-1
50	1	Malus-JGI	MDP0000219684	229	77019	16	12	6	4	0.18	MDP0000219684 purple acid phosphatase 24
51	1	Malus-JGI	MDP0000631455	228	62058	17	10	8	5	0.29	MDP0000631455 chaperonin-60alpha
52	1	Malus-JGI	MDP0000152242	222	27504	7	6	3	2	0.26	MDP0000152242 triosephosphate isomerase
53	1	Malus-JGI	MDP0000477969	219	38023	24	12	7	4	0.52	MDP0000477969 Plastid-lipid associated protein PAP / fibrillin family protein
55	1	Malus-JGI	MDP0000315645	200	10819	6	4	3	1	0.32	MDP0000315645 cystatin B
56	1	Malus-JGI	MDP0000319081	199	93597	14	8	6	4	0.19	MDP0000319081 tubulin beta-1 chain
56	2	Malus-JGI	MDP0000216501	126	50839	13	7	5	4	0.37	MDP0000216501 beta-6 tubulin
57	1	Malus-JGI	MDP0000607364	199	79721	26	11	9	4	0.18	MDP0000607364 HEAT SHOCK PROTEIN 81.4
57	2	Malus-JGI	MDP0000254260	77	81015	25	4	7	2	0.08	MDP0000254260 heat shock protein 90.1
58	1	Malus-JGI	MDP0000163790	197	16338	10	7	4	3	0.76	MDP0000163790 Ribosomal protein S11 family protein
59	1	Malus-JGI	MDP0000524809	196	20317	60	32	8	6	1.51	MDP0000524809 Ribulose bisphosphate carboxylase (small chain) family protein
59	2	Malus-JGI	MDP0000252890	93	20773	38	17	7	4	0.82	MDP0000252890 Ribulose bisphosphate carboxylase (small chain) family protein
60	1	Malus-JGI	MDP0000427722	194	16963	14	10	5	4	1.07	MDP0000427722 MLP-like protein 423
62	1	Malus-JGI	MDP0000242247	190	68729	19	12	6	6	0.32	MDP0000242247 fructose-bisphosphate aldolase 2
62	2	Malus-JGI	MDP0000151849	125	77119	17	11	6	6	0.28	MDP0000151849 fructose-bisphosphate aldolase 2
62	3	Malus-JGI	MDP0000273688	69	67338	23	7	6	4	0.21	MDP0000273688 Aldolase superfamily protein
64	1	Malus-JGI	MDP0000319772	189	75485	7	5	3	1	0.04	MDP0000319772 myb-like transcription factor family protein
65	1	Malus-JGI	MDP0000281786	188	231188	23	12	8	4	0.06	MDP0000281786 alpha-amylase-like 3
66	1	Malus-JGI	MDP0000236317	187	46450	15	8	8	5	0.41	MDP0000236317 calcium sensing receptor
68	1	Malus-JGI	MDP0000231146	182	35939	7	5	2	2	0.19	MDP0000231146 40s ribosomal protein SA B
68	2	Malus-JGI	MDP0000260722	111	32705	8	6	2	2	0.21	MDP0000260722 40s ribosomal protein SA B
69	1	Malus-JGI	MDP0000237102	182	37556	20	11	8	6	0.66	MDP0000237102 Leucine-rich repeat (LRR) family protein
69	2	Malus-JGI	MDP0000245569	88	20674	14	8	3	2	0.35	MDP0000245569 rotamase CYP 1
69	3	Malus-JGI	MDP0000124610	50	21893	12	4	5	2	0.33	MDP0000124610 cyclophilin 5
70	1	Malus-JGI	MDP0000201872	181	17764	13	9	4	4	1.01	MDP0000201872 eukaryotic elongation factor 5A-1
71	1	Malus-JGI	MDP0000293049	180	26988	10	9	2	2	0.26	MDP0000293049 Bifunctional inhibitor/lipid-transfer protein/seed storage 2S albumin superfamily protein
72	1	Malus-JGI	MDP0000173059	180	63331	35	14	11	5	0.35	MDP0000173059
73	1	Malus-JGI	MDP0000221561	180	64938	27	17	10	7	0.41	MDP0000221561 NADP-malic enzyme 3
73	2	Malus-JGI	MDP0000268037	114	83345	27	11	10	6	0.26	MDP0000268037 NADP-malic enzyme 3
73	3	Malus-JGI	MDP0000568928	46	7035	10	3	4	3	2.43	MDP0000568928 NADP-malic enzyme 4
74	1	Malus-JGI	MDP0000382190	180	51617	14	6	4	2	0.13	MDP0000382190 metacaspase 4
75	1	Malus-JGI	MDP0000203102	176	26665	14	10	6	5	0.8	MDP0000203102 Oxidoreductase, zinc-binding dehydrogenase family protein
76	1	Malus-JGI	MDP0000906138	173	31507	8	6	3	2	0.22	MDP0000906138 EXORDIUM like 2
77	1	Malus-JGI	MDP0000188253	172	18118	6	5	2	2	0.41	MDP0000188253
78	1	Malus-JGI	MDP0000597996	170	25258	14	10	4	2	0.28	MDP0000597996 ribulose-bisphosphate carboxylases
79	1	Malus-JGI	MDP0000301576	169	50328	39	15	9	5	0.37	MDP0000301576 Eukaryotic aspartyl protease family protein
80	1	Malus-JGI	MDP0000605874	166	47743	18	11	4	4	0.31	MDP0000605874 Eukaryotic aspartyl protease family protein
80	2	Malus-JGI	MDP0000229126	161	47304	20	11	5	4	0.31	MDP0000229126 Eukaryotic aspartyl protease family protein
81	1	Malus-JGI	MDP0000233921	165	31052	11	10	3	2	0.23	MDP0000233921 light harvesting complex of photosystem II 5
82	1	Malus-JGI	MDP0000939989	162	49804	36	17	11	7	0.67	MDP0000939989 Enolase
82	2	Malus-JGI	MDP0000238942	145	49880	23	12	6	4	0.29	MDP0000238942 Enolase
83	1	Malus-JGI	MDP0000235575	162	19881	15	10	4	4	0.87	MDP0000235575 Ribosomal protein S10p/S20e family protein
84	1	Malus-JGI	MDP0000273242	160	38224	16	13	6	5	0.52	MDP0000273242 Pectinacetylesterase family protein
84	2	Malus-JGI	MDP0000313863	151	40716	16	13	6	5	0.48	MDP0000313863 Pectinacetylesterase family protein
85	1	Malus-JGI	MDP0000275000	159	17912	8	7	2	2	0.41	MDP0000275000 outer plastid envelope protein 16-1
85	2	Malus-JGI	MDP0000194107	68	15538	5	4	2	2	0.48	MDP0000194107 outer plastid envelope protein 16-1
87	1	Malus-JGI	MDP0000124634	151	25093	18	11	6	3	0.46	MDP0000124634 nodulin-related protein 1
88	1	Malus-JGI	MDP0000152585	148	39118	5	4	3	2	0.18	MDP0000152585 membrane-associated progesterone binding protein 3
89	1	Malus-JGI	MDP0000911918	147	58955	20	10	8	4	0.24	MDP0000911918 D-3-phosphoglycerate dehydrogenase
89	2	Malus-JGI	MDP0000949486	124	63208	18	9	7	4	0.23	MDP0000949486 D-3-phosphoglycerate dehydrogenase
90	1	Malus-JGI	MDP0000240422	147	34217	21	11	7	5	0.59	MDP0000240422 Ribosomal protein L10 family protein
91	1	Malus-JGI	MDP0000264060	146	21949	5	4	2	2	0.33	MDP0000264060 Plant invertase/pectin methylesterase inhibitor superfamily protein
92	1	Malus-JGI	MDP0000176436	145	42760	8	6	6	5	0.45	MDP0000176436 Peroxidase superfamily protein
93	1	Malus-JGI	MDP0000277802	145	17828	22	10	7	4	1	MDP0000277802 Polyketide cyclase/dehydrase and lipid transport superfamily protein
95	1	Malus-JGI	MDP0000896377	141	23398	6	5	2	1	0.14	MDP0000896377 membrane-associated progesterone binding protein 3
96	1	Malus-JGI	MDP0000231799	140	65797	14	7	5	4	0.22	MDP0000231799 lipoamide dehydrogenase 1
97	1	Malus-JGI	MDP0000279055	139	86561	19	5	7	3	0.12	MDP0000279055 Ribosomal protein S3 family protein
99	1	Malus-JGI	MDP0000598262	137	60238	14	9	6	4	0.24	MDP0000598262 Cytosol aminopeptidase family protein
100	1	Malus-JGI	MDP0000710761	135	35663	19	7	7	4	0.43	MDP0000710761 Lactate/malate dehydrogenase family protein
100	2	Malus-JGI	MDP0000426029	79	43756	8	3	4	2	0.16	MDP0000426029 malate dehydrogenase
102	1	Malus-JGI	MDP0000753221	133	34506	11	7	3	3	0.32	MDP0000753221 GDSL-like Lipase/Acylhydrolase superfamily protein
102	2	Malus-JGI	MDP0000173732	117	42617	13	6	5	3	0.25	MDP0000173732 GDSL-like Lipase/Acylhydrolase superfamily protein
103	1	Malus-JGI	MDP0000214122	131	22872	8	6	2	2	0.31	MDP0000214122 Cystathionine beta-synthase (CBS) family protein
103	2	Malus-JGI	MDP0000124249	38	22711	7	3	4	2	0.32	MDP0000124249 Cystathionine beta-synthase (CBS) family protein
104	1	Malus-JGI	MDP0000478699	130	42650	15	9	7	5	0.45	MDP0000478699 PDI-like 1-1
105	1	Malus-JGI	MDP0000094255	128	50228	28	7	9	3	0.21	MDP0000094255 tubulin alpha-4 chain
106	1	Malus-JGI	MDP0000211088	125	35095	18	7	3	1	0.31	MDP0000211088 Late embryogenesis abundant protein, group 2
107	1	Malus-JGI	MDP0000322896	125	54654	20	9	7	3	0.19	MDP0000322896 phosphoribulokinase
108	1	Malus-JGI	MDP0000291704	124	14798	16	6	4	3	0.86	MDP0000291704 Ribosomal L22e protein family
108	2	Malus-JGI	MDP0000136109	62	5848	11	4	2	2	1.6	MDP0000136109 Ribosomal L22e protein family
108	3	Malus-JGI	MDP0000152410	50	8225	7	2	3	2	1.04	MDP0000152410 Ribosomal L22e protein family
108	4	Malus-JGI	MDP0000591836	28	7206	8	3	2	2	1.23	MDP0000591836 Ribosomal L22e protein family
109	1	Malus-JGI	MDP0000323987	123	34800	12	10	2	2	0.2	MDP0000323987 xyloglucan endotransglucosylase/hydrolase 5
110	1	Malus-JGI	MDP0000294178	122	66190	21	13	8	6	0.34	MDP0000294178 PDI-like 1-4
111	1	Malus-JGI	MDP0000184861	121	23112	15	8	6	4	0.72	MDP0000184861 ribosomal protein 5B
112	1	Malus-JGI	MDP0000193489	121	40048	5	4	2	2	0.17	MDP0000193489 triosephosphate isomerase
113	1	Malus-JGI	MDP0000316685	120	74179	9	3	4	2	0.09	MDP0000316685 Aldolase-type TIM barrel family protein
114	1	Malus-JGI	MDP0000095637	118	69158	20	7	6	2	0.15	MDP0000095637 UDP-Glycosyltransferase superfamily protein
115	1	Malus-JGI	MDP0000165130	115	23461	8	4	3	1	0.14	MDP0000165130 translationally controlled tumor protein
116	1	Malus-JGI	MDP0000218595	112	32937	33	13	5	3	0.33	MDP0000218595 chloroplast RNA-binding protein 31B
117	1	Malus-JGI	MDP0000340109	111	13531	9	6	4	2	0.57	MDP0000340109 CYTOCHROME C-1
119	1	Malus-JGI	MDP0000155698	107	29529	25	7	9	4	0.53	MDP0000155698 HAD superfamily, subfamily IIIB acid phosphatase
120	1	Malus-JGI	MDP0000242071	107	61296	10	7	2	1	0.05	MDP0000242071 glucuronidase 2
122	1	Malus-JGI	MDP0000261548	101	40106	13	5	7	3	0.27	MDP0000261548 Leucine-rich repeat (LRR) family protein
122	2	Malus-JGI	MDP0000125631	97	29421	6	4	4	3	0.38	MDP0000125631 Chlorophyll A-B binding family protein
124	1	Malus-JGI	MDP0000206118	99	88074	18	8	7	1	0.04	MDP0000206118 Ankyrin repeat family protein
125	1	Malus-JGI	MDP0000157828	98	27503	11	7	2	1	0.12	MDP0000157828 early nodulin-like protein 18
126	1	Malus-JGI	MDP0000279981	95	34184	8	5	5	4	0.45	MDP0000279981 Translation elongation factor EF1B/ribosomal protein S6 family protein
127	1	Malus-JGI	MDP0000305826	95	83017	9	2	4	1	0.04	MDP0000305826 Uncharacterized protein
128	1	Malus-JGI	MDP0000327191	95	44181	7	3	4	2	0.16	MDP0000327191 beta-1,3-glucanase 3
131	1	Malus-JGI	MDP0000209662	94	33903	20	10	4	3	0.32	MDP0000209662
135	1	Malus-JGI	MDP0000432497	90	26579	6	4	2	1	0.13	MDP0000432497 expansin A15
136	1	Malus-JGI	MDP0000137452	90	113504	21	4	4	3	0.09	MDP0000137452 EPS15 homology domain 1
137	1	Malus-JGI	MDP0000767927	89	20676	7	2	5	1	0.16	MDP0000767927 prohibitin 3
138	1	Malus-JGI	MDP0000416692	88	72791	5	3	3	2	0.09	MDP0000416692 mitochondrial HSO70 2
139	1	Malus-JGI	MDP0000165757	88	17626	14	2	2	1	0.19	MDP0000165757 Ribosomal protein S13/S18 family
140	1	Malus-JGI	MDP0000749622	88	32671	26	5	6	2	0.21	MDP0000749622 polyubiquitin 10
141	1	Malus-JGI	MDP0000185254	87	33196	5	4	4	3	0.33	MDP0000185254 N-terminal nucleophile aminohydrolases (Ntn hydrolases) superfamily protein
142	1	Malus-JGI	MDP0000159972	87	22901	5	4	2	1	0.15	MDP0000159972 ubiquitin-conjugating enzyme 35
144	1	Malus-JGI	MDP0000120008	86	66361	5	3	2	2	0.1	MDP0000120008 Cupredoxin superfamily protein
145	1	Malus-JGI	MDP0000371499	85	42281	5	3	3	1	0.08	MDP0000371499 NmrA-like negative transcriptional regulator family protein
149	1	Malus-JGI	MDP0000785544	83	53317	9	7	4	3	0.2	MDP0000785544 O-Glycosyl hydrolases family 17 protein
150	1	Malus-JGI	MDP0000292367	81	173715	7	3	3	1	0.02	MDP0000292367 FTSH protease 10
151	1	Malus-JGI	MDP0000469813	80	27628	20	10	4	4	0.58	MDP0000469813 allene oxide cyclase 4
151	2	Malus-JGI	MDP0000180004	48	29425	11	6	3	2	0.24	MDP0000180004 allene oxide cyclase 4
152	1	Malus-JGI	MDP0000211018	80	205145	20	6	10	3	0.05	MDP0000211018 Glycosyl hydrolase family 38 protein
152	2	Malus-JGI	MDP0000139458	60	114107	7	3	4	2	0.09	MDP0000139458 Glycosyl hydrolase family 38 protein
152	3	Malus-JGI	MDP0000163211	57	274519	18	5	9	2	0.02	MDP0000163211 ARF-GAP domain 1
152	4	Malus-JGI	MDP0000924309	40	60222	7	4	4	2	0.11	MDP0000924309 Glycosyl hydrolase family 38 protein
154	1	Malus-JGI	MDP0000127503	78	15333	13	7	3	2	0.49	MDP0000127503 Histone superfamily protein
155	1	Malus-JGI	MDP0000200810	76	29844	9	2	2	1	0.11	MDP0000200810 2-cysteine peroxiredoxin B
157	1	Malus-JGI	MDP0000146698	74	48763	12	5	5	2	0.14	MDP0000146698 general regulatory factor 3
158	1	Malus-JGI	MDP0000321541	73	63459	19	7	7	5	0.29	MDP0000321541 Phosphoglucomutase/phosphomannomutase family protein
159	1	Malus-JGI	MDP0000325786	73	41194	5	4	3	2	0.17	MDP0000325786 cysteine synthase C1
162	1	Malus-JGI	MDP0000697468	71	26882	6	4	2	1	0.12	MDP0000697468 Aconitase/3-isopropylmalate dehydratase protein
163	1	Malus-JGI	MDP0000258387	71	43390	18	4	5	1	0.08	MDP0000258387 S-adenosylmethionine synthetase 1
164	1	Malus-JGI	MDP0000223905	70	54605	17	9	9	5	0.34	MDP0000223905 rubisco activase
165	1	Malus-JGI	MDP0000327126	70	16060	22	7	6	3	0.77	MDP0000327126 Ribosomal protein S19e family protein
167	1	Malus-JGI	MDP0000311865	67	51386	10	4	2	2	0.13	MDP0000311865 dehydroascorbate reductase
168	1	Malus-JGI	MDP0000291397	67	166431	16	5	6	3	0.06	MDP0000291397 RAB GTPase homolog E1B
171	1	Malus-JGI	MDP0000260618	66	31980	11	6	5	3	0.35	MDP0000260618 ribosomal protein L4
172	1	Malus-JGI	MDP0000248778	66	20875	7	6	2	2	0.35	MDP0000248778 endoribonuclease L-PSP family protein
173	1	Malus-JGI	MDP0000179031	65	18560	8	4	3	3	0.65	MDP0000179031 Protein of unknown function, DUF538
173	2	Malus-JGI	MDP0000278260	61	18733	5	4	3	3	0.64	MDP0000278260 Protein of unknown function, DUF538
174	1	Malus-JGI	MDP0000303061	65	67766	10	3	6	2	0.1	MDP0000303061 microtubule-associated proteins 65-1
175	1	Malus-JGI	MDP0000929055	64	25363	9	5	3	1	0.28	MDP0000929055 ATP synthase subunit 1
176	1	Malus-JGI	MDP0000187590	63	47960	7	4	4	1	0.07	MDP0000187590 purple acid phosphatase 29
177	1	Malus-JGI	MDP0000299701	62	77087	10	3	7	3	0.13	MDP0000299701 TCP-1/cpn60 chaperonin family protein
178	1	Malus-JGI	MDP0000813713	61	14206	12	5	2	2	0.54	MDP0000813713 Cystatin/monellin superfamily protein
179	1	Malus-JGI	MDP0000287242	60	70359	8	3	4	1	0.05	MDP0000287242 Granulin repeat cysteine protease family protein
180	1	Malus-JGI	MDP0000315498	60	39725	7	3	4	1	0.08	MDP0000315498 Leucine-rich repeat (LRR) family protein
182	1	Malus-JGI	MDP0000661960	60	34739	13	4	5	1	0.1	MDP0000661960 xyloglucan endotransglucosylase/hydrolase 6
183	1	Malus-JGI	MDP0000321309	59	47809	7	4	5	3	0.22	MDP0000321309 ribosomal protein L5 B
184	1	Malus-JGI	MDP0000189978	59	11892	5	3	3	2	0.66	MDP0000189978 Disease resistance-responsive (dirigent-like protein) family protein
185	1	Malus-JGI	MDP0000155347	59	153393	6	2	2	1	0.02	MDP0000155347 histidine kinase 3
187	1	Malus-JGI	MDP0000244771	58	83833	8	2	6	2	0.08	MDP0000244771 sedoheptulose-bisphosphatase
189	1	Malus-JGI	MDP0000272510	57	101124	12	1	10	1	0.03	MDP0000272510
190	1	Malus-JGI	MDP0000405151	57	20982	10	3	2	1	0.16	MDP0000405151 Late embryogenesis abundant (LEA) hydroxyproline-rich glycoprotein family
192	1	Malus-JGI	MDP0000229305	53	27433	5	3	2	2	0.26	MDP0000229305 20S proteasome alpha subunit C1
193	1	Malus-JGI	MDP0000330039	56	23466	6	3	2	1	0.14	MDP0000330039 NADH-ubiquinone oxidoreductase-related
195	1	Malus-JGI	MDP0000710378	55	27180	8	2	4	1	0.12	MDP0000710378 HSP20-like chaperones superfamily protein
196	1	Malus-JGI	MDP0000605612	54	30673	13	6	6	4	0.51	MDP0000605612 photosynthetic electron transfer A
197	1	Malus-JGI	MDP0000162064	54	43574	5	2	3	2	0.16	MDP0000162064 Leucine-rich repeat (LRR) family protein
199	1	Malus-JGI	MDP0000228499	53	37597	7	1	5	1	0.09	MDP0000228499 NAD(P)-linked oxidoreductase superfamily protein
200	1	Malus-JGI	MDP0000278963	52	87343	5	2	2	1	0.04	MDP0000278963 U2 small nuclear ribonucleoprotein A
204	1	Malus-JGI	MDP0000301544	52	30714	6	3	3	2	0.23	MDP0000301544 voltage dependent anion channel 1
208	1	Malus-JGI	MDP0000880187	49	55621	9	2	4	2	0.12	MDP0000880187 plastid transcriptionally active 16
209	2	Malus-JGI	MDP0000231084	39	51101	8	3	3	2	0.13	MDP0000231084 acetoacetyl-CoA thiolase 2
212	1	Malus-JGI	MDP0000297959	48	64641	12	2	6	2	0.1	MDP0000297959 GTP binding Elongation factor Tu family protein
213	1	Malus-JGI	MDP0000552093	48	32514	6	2	5	1	0.1	MDP0000552093 Glycosyl hydrolase family protein
215	1	Malus-JGI	MDP0000222043	47	25818	10	2	7	1	0.13	MDP0000222043 coenzyme Q biosynthesis Coq4 family protein / ubiquinone biosynthesis Coq4 family protein
216	1	Malus-JGI	MDP0000271556	47	72357	13	2	7	1	0.05	MDP0000271556 Histone superfamily protein
217	1	Malus-JGI	MDP0000121016	47	17708	21	4	5	1	0.19	MDP0000121016 Histone superfamily protein
218	1	Malus-JGI	MDP0000213737	46	38672	10	3	4	2	0.18	MDP0000213737 ankyrin repeat-containing 2B
219	1	Malus-JGI	MDP0000257774	46	37997	5	2	4	1	0.09	MDP0000257774 SHV3-like 1
220	1	Malus-JGI	MDP0000181339	46	81089	10	2	5	1	0.04	MDP0000181339 Pentatricopeptide repeat (PPR) superfamily protein
221	1	Malus-JGI	MDP0000332596	46	56985	8	2	5	1	0.12	MDP0000332596 serine transhydroxymethyltransferase 1
222	1	Malus-JGI	MDP0000184487	46	70216	5	1	3	1	0.05	MDP0000184487 FASCICLIN-like arabinogalactan protein 17 precursor
224	1	Malus-JGI	MDP0000199002	45	18142	11	4	6	3	0.67	MDP0000199002 alpha/beta-Hydrolases superfamily protein
225	1	Malus-JGI	MDP0000269859	45	35545	8	3	2	1	0.09	MDP0000269859 photosystem I light harvesting complex gene 3
229	1	Malus-JGI	MDP0000145669	44	23893	6	1	5	1	0.14	MDP0000145669 GroES-like family protein
230	1	Malus-JGI	MDP0000321498	43	108988	5	2	2	1	0.03	MDP0000321498 Tetratricopeptide repeat (TPR)-like superfamily protein
232	1	Malus-JGI	MDP0000538071	43	20434	8	1	4	1	0.16	MDP0000538071 Glucose-methanol-choline (GMC) oxidoreductase family protein
234	1	Malus-JGI	MDP0000580900	37	29945	5	2	4	2	0.23	MDP0000580900 voltage dependent anion channel 2
238	1	Malus-JGI	MDP0000321003	42	154573	7	1	3	1	0.02	MDP0000321003 gamete expressed 2
239	1	Malus-JGI	MDP0000256280	42	65364	14	1	7	1	0.05	MDP0000256280 alcohol dehydrogenase 1
240	1	Malus-JGI	MDP0000319118	42	36082	6	1	3	1	0.09	MDP0000319118 CLP protease proteolytic subunit 2
242	1	Malus-JGI	MDP0000264715	41	44452	7	2	5	1	0.07	MDP0000264715 UDP-3-O-acyl N-acetylglycosamine deacetylase family protein
244	1	Malus-JGI	MDP0000304904	41	119500	18	1	9	1	0.03	MDP0000304904 cullin 1
246	1	Malus-JGI	MDP0000191908	40	45111	22	4	3	1	0.07	MDP0000191908 Protein kinase superfamily protein
249	1	Malus-JGI	MDP0000122917	39	74311	5	1	5	1	0.04	MDP0000122917 Phosphoglycerate mutase, 2,3-bisphosphoglycerate-independent
251	1	Malus-JGI	MDP0000785964	39	11962	5	2	2	2	0.66	MDP0000785964 ATPase, F1 complex, delta/epsilon subunit
253	1	Malus-JGI	MDP0000174316	39	44003	5	2	2	2	0.16	MDP0000174316 PLC-like phosphodiesterases superfamily protein
255	1	Malus-JGI	MDP0000340087	39	10880	7	1	3	1	0.32	MDP0000340087 Small nuclear ribonucleoprotein family protein
256	1	Malus-JGI	MDP0000132483	39	17695	12	1	4	1	0.19	MDP0000132483 basic transcription factor 3
259	1	Malus-JGI	MDP0000126058	38	126417	5	1	3	1	0.03	MDP0000126058 Glycosyl hydrolase superfamily protein
261	1	Malus-JGI	MDP0000281233	38	64361	8	1	3	1	0.05	MDP0000281233 gamma carbonic anhydrase 1
263	1	Malus-JGI	MDP0000269097	38	45142	6	2	4	1	0.07	MDP0000269097 NAD(P)-binding Rossmann-fold superfamily protein
265	1	Malus-JGI	MDP0000219975	38	255158	8	2	6	1	0.01	MDP0000219975 acetyl-CoA carboxylase 1
268	1	Malus-JGI	MDP0000300540	37	32162	8	3	5	2	0.22	MDP0000300540
270	1	Malus-JGI	MDP0000147610	37	19769	5	1	3	1	0.17	MDP0000147610 ATP synthase D chain, mitochondrial
271	1	Malus-JGI	MDP0000265859	37	43251	10	2	3	1	0.16	MDP0000265859 Ribosomal protein L14
273	1	Malus-JGI	MDP0000198078	37	40680	13	3	5	2	0.17	MDP0000198078 ferredoxin-NADP(+)-oxidoreductase 1
274	1	Malus-JGI	MDP0000258717	37	22804	11	3	3	1	0.15	MDP0000258717 copper/zinc superoxide dismutase 2
277	1	Malus-JGI	MDP0000291574	36	54593	35	1	14	1	0.06	MDP0000291574 ACT domain-containing small subunit of acetolactate synthase protein
278	1	Malus-JGI	MDP0000128925	36	44868	5	1	2	1	0.07	MDP0000128925 methionine aminopeptidase 1B
279	1	Malus-JGI	MDP0000249666	36	68296	13	2	3	2	0.1	MDP0000249666 SPFH/Band 7/PHB domain-containing membrane-associated protein family
280	1	Malus-JGI	MDP0000329639	35	14473	12	1	5	1	0.24	MDP0000329639 Ribosomal protein L7Ae/L30e/S12e/Gadd45 family protein
281	1	Malus-JGI	MDP0000899206	35	18693	5	2	2	1	0.18	MDP0000899206 photosystem II family protein
282	1	Malus-JGI	MDP0000184046	35	23345	12	2	5	1	0.14	MDP0000184046 photosystem I subunit l
284	1	Malus-JGI	MDP0000281865	34	228141	27	1	8	1	0.01	MDP0000281865 Ataxia telangiectasia-mutated and RAD3-related
285	1	Malus-JGI	MDP0000223447	34	42476	9	3	4	2	0.16	MDP0000223447 thylakoid rhodanese-like
287	1	Malus-JGI	MDP0000290088	34	69672	13	2	6	2	0.1	MDP0000290088 F-box family protein
288	1	Malus-JGI	MDP0000201559	34	23495	6	2	4	2	0.3	MDP0000201559 plasma-membrane associated cation-binding protein 1
290	1	Malus-JGI	MDP0000139844	34	21334	15	3	3	1	0.34	MDP0000139844 Disease resistance-responsive (dirigent-like protein) family protein
292	1	Malus-JGI	MDP0000305782	33	94785	11	1	4	1	0.03	MDP0000305782 ARID/BRIGHT DNA-binding domain-containing protein
294	1	Malus-JGI	MDP0000206447	33	404433	21	4	6	2	0.02	MDP0000206447 ubiquitin-protein ligase 1
295	1	Malus-JGI	MDP0000265046	30	93134	5	2	5	2	0.07	MDP0000265046 beta-galactosidase 8
296	1	Malus-JGI	MDP0000147384	33	41396	7	1	3	1	0.08	MDP0000147384 copper ion binding;cobalt ion binding;zinc ion binding
299	1	Malus-JGI	MDP0000511061	33	41812	13	1	6	1	0.08	MDP0000511061 TTF-type zinc finger protein with HAT dimerisation domain
300	1	Malus-JGI	MDP0000192889	32	7562	18	1	4	1	0.47	MDP0000192889
302	1	Malus-JGI	MDP0000406860	32	57670	5	1	4	1	0.06	MDP0000406860 aldehyde dehydrogenase 3I1
305	1	Malus-JGI	MDP0000185634	32	56913	6	1	6	1	0.06	MDP0000185634 Subtilase family protein
308	1	Malus-JGI	MDP0000174381	32	63498	5	1	2	1	0.05	MDP0000174381 receptor-like protein kinase 1
309	1	Malus-JGI	MDP0000174414	31	83022	6	1	4	1	0.04	MDP0000174414 Subtilisin-like serine endopeptidase family protein
312	1	Malus-JGI	MDP0000134203	31	12895	54	1	2	1	0.27	MDP0000134203 20S proteasome subunit PAA2
313	1	Malus-JGI	MDP0000311319	31	73874	15	1	8	1	0.04	MDP0000311319 Protein of unknown function (DUF1191)
314	1	Malus-JGI	MDP0000157449	30	44139	11	1	6	1	0.07	MDP0000157449 cyclic nucleotide gated channel 1
316	1	Malus-JGI	MDP0000703640	30	28395	7	1	3	1	0.12	MDP0000703640 cyclophilin 20-2
317	1	Malus-JGI	MDP0000129677	30	24852	8	1	3	1	0.13	MDP0000129677 Ribosomal protein L1p/L10e family
319	1	Malus-JGI	MDP0000232369	30	26864	8	2	4	1	0.12	MDP0000232369 Ribosomal protein S4
321	1	Malus-JGI	MDP0000214814	30	35202	9	1	3	1	0.09	MDP0000214814 Duplicated homeodomain-like superfamily protein
322	1	Malus-JGI	MDP0000128789	29	15537	6	2	3	2	0.48	MDP0000128789 photosystem I subunit E-2
324	1	Malus-JGI	MDP0000386723	29	41909	6	1	6	1	0.08	MDP0000386723 NAD(P)-binding Rossmann-fold superfamily protein
326	1	Malus-JGI	MDP0000142702	29	34311	8	1	3	1	0.1	MDP0000142702 Pentatricopeptide repeat (PPR) superfamily protein
327	1	Malus-JGI	MDP0000295277	29	99091	9	1	6	1	0.03	MDP0000295277 lipoamide dehydrogenase 2
330	1	Malus-JGI	MDP0000210336	28	62543	7	1	4	1	0.05	MDP0000210336 isopropylmalate dehydrogenase 2
331	1	Malus-JGI	MDP0000208161	28	112151	10	2	6	2	0.06	MDP0000208161 alpha-xylosidase 1
336	1	Malus-JGI	MDP0000302917	28	26277	6	1	5	1	0.13	MDP0000302917 glycine-rich RNA-binding protein 3
340	1	Malus-JGI	MDP0000231430	27	15156	13	1	4	1	0.22	MDP0000231430 Ribosomal protein L14p/L23e family protein
341	1	Malus-JGI	MDP0000130821	26	33851	5	2	2	2	0.21	MDP0000130821 pyrophosphorylase 6
343	1	Malus-JGI	MDP0000138791	26	23722	9	1	5	1	0.14	MDP0000138791 NmrA-like negative transcriptional regulator family protein
345	1	Malus-JGI	MDP0000226218	26	37153	9	1	3	1	0.09	MDP0000226218 prohibitin 6
346	1	Malus-JGI	MDP0000272225	25	35280	16	1	2	1	0.09	MDP0000272225 cellulose synthase like G2
347	1	Malus-JGI	MDP0000165286	25	121619	12	1	4	1	0.03	MDP0000165286 Disease resistance protein (TIR-NBS-LRR class) family
350	1	Malus-JGI	MDP0000305808	24	163767	8	1	6	1	0.02	MDP0000305808 beta-ketoacyl reductase 1
352	1	Malus-JGI	MDP0000122785	23	43052	5	1	2	1	0.08	MDP0000122785 alpha/beta-Hydrolases superfamily protein
354	1	Malus-JGI	MDP0000137142	23	27272	10	1	6	1	0.12	MDP0000137142
356	1	Malus-JGI	MDP0000182972	23	44130	8	1	6	1	0.07	MDP0000182972 20S proteasome alpha subunit G1
358	1	Malus-JGI	MDP0000296631	22	92751	36	1	9	1	0.04	MDP0000296631 Pentatricopeptide repeat (PPR-like) superfamily protein
369	1	Malus-JGI	MDP0000441260	19	13565	9	1	3	1	0.25	MDP0000441260
370	1	Malus-JGI	MDP0000049514	19	38757	15	1	2	1	0.09	MDP0000049514 uridine 5\'-monophosphate synthase / UMP synthase (PYRE-F) (UMPS)
372	1	Malus-JGI	MDP0000261612	19	64167	17	1	3	1	0.05	MDP0000261612 NB-ARC domain-containing disease resistance protein
373	1	Malus-JGI	MDP0000321445	19	38392	8	1	4	1	0.09	MDP0000321445 Mitochondrial substrate carrier family protein
374	1	Malus-JGI	MDP0000336462	18	14361	5	1	3	1	0.24	MDP0000336462 Histone superfamily protein
376	1	Malus-JGI	MDP0000142413	17	49207	6	3	3	1	0.07	MDP0000142413 Oxidoreductase, zinc-binding dehydrogenase family protein
378	1	Malus-JGI	MDP0000774306	16	44167	9	1	2	1	0.07	MDP0000774306 RNI-like superfamily protein
382	1	Malus-JGI	MDP0000666223	15	22455	7	1	2	1	0.15	MDP0000666223 Tetratricopeptide repeat (TPR)-like superfamily protein
384	1	Malus-JGI	MDP0000328020	15	23310	21	1	3	1	0.15	MDP0000328020
386	1	Malus-JGI	MDP0000256187	13	25776	8	1	4	1	0.13	MDP0000256187 Subtilase family protein

## Sheet: CB-78DAFB-rep3
User	CÃ©line			F122330
E-mail	celine.leclercq@list.lu
Search title	Subway
MS data file	C:\Program Files (x86)\Matrix Science\Mascot Daemon\data\73 Subway CB2-3\mascot_daemon_merge.mgf
Database	Malus-JGI
Timestamp	21 Mar 2016 at 09:10:54 GMT
Type of search	MS/MS Ion Search
Quantitation	Label-free CL (simple ratio, 3 files, label-free)
Enzyme	Trypsin
Fixed modifications	Carbamidomethyl (C)
Variable modifications	Acetyl (Protein N-term),Oxidation (M)
Mass values	Monoisotopic
Protein mass	Unrestricted
Peptide mass tolerance	20 ppm
Fragment mass tolerance	0.3 Da
Max missed cleavages	2
Instrument type	ESI-QUAD-TOF
Number of queries	10651
Significance threshold p<	0.05
Max. number of families	AUTO
Ions score or expect cut-off	0
Preferred taxonomy	All entries
Filters:	("Num. of matches" >= 5 AND "Num. of sequences" >= 2)
Family	Member	Database	Accession	Score	Mass	Num. of matches	Num. of significant matches	Num. of sequences	Num. of significant sequences	emPAI	Description
1	1	Malus-JGI	MDP0000285074	2430	11916	125	95	7	7	11.7	MDP0000285074 lipid transfer protein 3
2	1	Malus-JGI	MDP0000360515	1874	54860	93	79	14	11	1.4	MDP0000360515 ATP synthase alpha/beta family protein
3	1	Malus-JGI	MDP0000319048	1644	50898	111	72	13	11	1.4	MDP0000319048 Peroxidase superfamily protein
3	2	Malus-JGI	MDP0000209189	1526	35155	95	70	12	11	2.22	MDP0000209189 Peroxidase superfamily protein
3	3	Malus-JGI	MDP0000283650	1331	101828	111	74	11	9	0.51	MDP0000283650 Peroxidase superfamily protein
3	4	Malus-JGI	MDP0000207215	1172	61686	132	81	12	8	0.68	MDP0000207215 Peroxidase superfamily protein
3	5	Malus-JGI	MDP0000306867	247	50335	51	22	6	3	0.29	MDP0000306867 Peroxidase superfamily protein
3	6	Malus-JGI	MDP0000301828	237	35937	30	23	3	3	0.3	MDP0000301828 peroxidase 2
3	7	Malus-JGI	MDP0000208152	95	39938	14	9	2	2	0.17	MDP0000208152 peroxidase 2
4	1	Malus-JGI	MDP0000611170	1432	93623	112	76	25	21	1.13	MDP0000611170 Chaperone protein htpG family protein
4	2	Malus-JGI	MDP0000181929	111	77434	21	7	10	4	0.18	MDP0000181929 HEAT SHOCK PROTEIN 81.4
4	3	Malus-JGI	MDP0000254260	55	81015	10	3	2	2	0.08	MDP0000254260 heat shock protein 90.1
5	1	Malus-JGI	MDP0000174843	1082	55526	68	54	12	11	1	MDP0000174843 Phosphoglycerate kinase family protein
5	2	Malus-JGI	MDP0000784808	212	42392	30	15	5	4	0.46	MDP0000784808 phosphoglycerate kinase
6	1	Malus-JGI	MDP0000184619	1070	43068	53	47	12	10	1.25	MDP0000184619 Li-tolerant lipase 1
7	1	Malus-JGI	MDP0000242247	883	68729	54	40	8	7	0.39	MDP0000242247 fructose-bisphosphate aldolase 2
7	2	Malus-JGI	MDP0000151849	766	77119	52	38	8	7	0.34	MDP0000151849 fructose-bisphosphate aldolase 2
7	3	Malus-JGI	MDP0000273688	148	67338	34	17	6	6	0.33	MDP0000273688 Aldolase superfamily protein
8	1	Malus-JGI	MDP0000921834	854	41858	51	37	14	10	1.31	MDP0000921834 actin 3
8	2	Malus-JGI	MDP0000774288	845	41941	51	37	14	10	1.3	MDP0000774288 actin 7
9	1	Malus-JGI	MDP0000631455	834	62058	51	27	16	10	0.68	MDP0000631455 chaperonin-60alpha
9	2	Malus-JGI	MDP0000752314	125	25804	9	4	5	2	0.28	MDP0000752314 heat shock protein 60
10	1	Malus-JGI	MDP0000697285	823	79591	72	50	14	13	0.76	MDP0000697285 chloroplast heat shock protein 70-2
10	2	Malus-JGI	MDP0000298502	822	96066	69	49	15	14	0.71	MDP0000298502 chloroplast heat shock protein 70-2
11	1	Malus-JGI	MDP0000527995	823	43250	38	24	7	6	0.67	MDP0000527995 glyceraldehyde 3-phosphate dehydrogenase A subunit 2
11	2	Malus-JGI	MDP0000835914	544	48487	33	19	6	4	0.39	MDP0000835914 glyceraldehyde-3-phosphate dehydrogenase B subunit
12	1	Malus-JGI	MDP0000234133	798	31794	45	38	9	7	1.01	MDP0000234133 NAD(P)-binding Rossmann-fold superfamily protein
13	1	Malus-JGI	MDP0000174740	678	50627	65	46	11	9	1.13	MDP0000174740 Lactate/malate dehydrogenase family protein
13	2	Malus-JGI	MDP0000197620	676	51995	76	44	12	9	1.09	MDP0000197620 Lactate/malate dehydrogenase family protein
14	1	Malus-JGI	MDP0000757565	668	37085	75	45	14	11	1.79	MDP0000757565 glyceraldehyde-3-phosphate dehydrogenase C2
14	2	Malus-JGI	MDP0000645828	559	45950	51	32	12	7	0.74	MDP0000645828 glyceraldehyde-3-phosphate dehydrogenase C2
14	3	Malus-JGI	MDP0000165534	262	53195	41	23	6	5	0.35	MDP0000165534 glyceraldehyde-3-phosphate dehydrogenase of plastid 1
15	1	Malus-JGI	MDP0000323036	656	51931	60	33	12	10	0.85	MDP0000323036 UDP-glucose pyrophosphorylase 2
16	1	Malus-JGI	MDP0000221561	648	64938	60	36	12	9	0.72	MDP0000221561 NADP-malic enzyme 3
16	2	Malus-JGI	MDP0000268037	299	83345	54	21	12	7	0.31	MDP0000268037 NADP-malic enzyme 3
16	3	Malus-JGI	MDP0000568928	130	7035	27	6	4	3	2.43	MDP0000568928 NADP-malic enzyme 4
17	1	Malus-JGI	MDP0000797759	631	16877	52	36	7	7	3.32	MDP0000797759 cold, circadian rhythm, and RNA binding 1
17	2	Malus-JGI	MDP0000260339	277	41515	21	18	4	4	0.36	MDP0000260339 cold, circadian rhythm, and rna binding 2
18	1	Malus-JGI	MDP0000255806	622	120039	35	29	9	7	0.24	MDP0000255806 CLPC homologue 1
18	2	Malus-JGI	MDP0000755970	291	101063	53	20	15	7	0.33	MDP0000755970 heat shock protein 101
18	3	Malus-JGI	MDP0000168167	97	114306	7	3	3	2	0.06	MDP0000168167 casein lytic proteinase B3
19	1	Malus-JGI	MDP0000793077	612	84832	92	55	22	15	0.77	MDP0000793077 Cobalamin-independent synthase family protein
19	2	Malus-JGI	MDP0000153762	571	84795	88	53	21	15	0.77	MDP0000153762 Cobalamin-independent synthase family protein
20	1	Malus-JGI	MDP0000316189	605	72141	41	33	10	7	0.37	MDP0000316189 Aldolase superfamily protein
20	2	Malus-JGI	MDP0000249686	363	68408	10	9	4	3	0.15	MDP0000249686 uridine kinase-like 4
20	3	Malus-JGI	MDP0000120450	211	35573	19	18	3	3	0.31	MDP0000120450 Aldolase superfamily protein
21	1	Malus-JGI	MDP0000217803	516	63105	65	50	5	4	0.29	MDP0000217803 chitinase A
21	2	Malus-JGI	MDP0000192511	515	31717	60	47	6	6	1.22	MDP0000192511 chitinase A
22	1	Malus-JGI	MDP0000909457	547	45308	25	22	7	7	0.64	MDP0000909457 Tubulin/FtsZ family protein
23	1	Malus-JGI	MDP0000294406	529	34675	33	30	7	6	0.73	MDP0000294406 fibrillin
24	1	Malus-JGI	MDP0000245693	529	64503	76	39	12	9	0.56	MDP0000245693 Protein of unknown function, DUF642
24	2	Malus-JGI	MDP0000414898	510	52439	70	33	11	9	0.73	MDP0000414898 Protein of unknown function, DUF642
25	1	Malus-JGI	MDP0000146698	528	48763	47	21	10	6	0.58	MDP0000146698 general regulatory factor 3
25	2	Malus-JGI	MDP0000137688	180	29752	41	12	11	7	1.1	MDP0000137688 general regulatory factor 2
25	3	Malus-JGI	MDP0000166687	81	46632	34	7	9	4	0.31	MDP0000166687 general regulatory factor 8
25	4	Malus-JGI	MDP0000253447	60	29490	28	4	7	3	0.38	MDP0000253447 general regulatory factor 2
25	5	Malus-JGI	MDP0000220423	58	78595	20	6	6	3	0.13	MDP0000220423 general regulatory factor 9
26	1	Malus-JGI	MDP0000361338	513	32549	59	34	8	7	0.97	MDP0000361338 photosystem II subunit P-1
26	2	Malus-JGI	MDP0000419318	201	28785	36	16	6	5	0.73	MDP0000419318 photosystem II subunit P-1
26	3	Malus-JGI	MDP0000131730	56	90324	8	5	2	1	0.04	MDP0000131730 Ankyrin repeat family protein
27	1	Malus-JGI	MDP0000279981	503	34184	23	21	6	6	0.74	MDP0000279981 Translation elongation factor EF1B/ribosomal protein S6 family protein
27	2	Malus-JGI	MDP0000279710	262	27130	14	11	4	4	0.59	MDP0000279710 Translation elongation factor EF1B/ribosomal protein S6 family protein
28	1	Malus-JGI	MDP0000219684	500	77019	39	26	10	7	0.34	MDP0000219684 purple acid phosphatase 24
28	2	Malus-JGI	MDP0000631555	395	101496	26	17	6	4	0.14	MDP0000631555 purple acid phosphatase 27
29	1	Malus-JGI	MDP0000751972	500	42353	35	25	8	6	0.57	MDP0000751972 Serine protease inhibitor (SERPIN) family protein
30	1	Malus-JGI	MDP0000904458	499	41674	31	31	5	5	0.58	MDP0000904458 FASCICLIN-like arabinogalactan 2
31	1	Malus-JGI	MDP0000488361	491	45331	23	20	6	6	0.76	MDP0000488361 root hair specific 19
32	1	Malus-JGI	MDP0000834339	482	56879	33	27	6	5	0.48	MDP0000834339 Insulinase (Peptidase family M16) protein
32	2	Malus-JGI	MDP0000127531	468	86472	31	25	7	4	0.25	MDP0000127531 Insulinase (Peptidase family M16) protein
33	1	Malus-JGI	MDP0000710761	469	35663	41	19	8	7	1.04	MDP0000710761 Lactate/malate dehydrogenase family protein
33	2	Malus-JGI	MDP0000426029	201	43756	17	13	6	4	0.44	MDP0000426029 malate dehydrogenase
34	1	Malus-JGI	MDP0000487384	426	50952	38	31	7	6	0.99	MDP0000487384 tubulin beta 8
34	2	Malus-JGI	MDP0000192830	420	51044	29	25	6	5	0.76	MDP0000192830 tubulin beta-1 chain
34	3	Malus-JGI	MDP0000238557	113	69940	9	6	5	3	0.15	MDP0000238557 tubulin beta-9 chain
35	1	Malus-JGI	MDP0000248920	424	35288	82	49	11	10	1.45	MDP0000248920 photosystem II subunit O-2
36	1	Malus-JGI	MDP0000598262	402	60238	37	24	10	8	0.53	MDP0000598262 Cytosol aminopeptidase family protein
36	2	Malus-JGI	MDP0000293458	340	59234	32	19	10	8	0.54	MDP0000293458 Cytosol aminopeptidase family protein
37	1	Malus-JGI	MDP0000152242	401	27504	12	10	3	2	0.41	MDP0000152242 triosephosphate isomerase
38	1	Malus-JGI	MDP0000236317	395	46450	30	21	9	7	0.62	MDP0000236317 calcium sensing receptor
39	1	Malus-JGI	MDP0000805520	374	67553	34	19	10	8	0.46	MDP0000805520 TCP-1/cpn60 chaperonin family protein
40	1	Malus-JGI	MDP0000292492	355	162110	31	14	8	5	0.1	MDP0000292492 Subtilase family protein
41	1	Malus-JGI	MDP0000657053	352	50180	38	25	8	7	0.56	MDP0000657053 Tubulin/FtsZ family protein
42	1	Malus-JGI	MDP0000281786	343	231188	37	21	8	7	0.1	MDP0000281786 alpha-amylase-like 3
43	1	Malus-JGI	MDP0000769597	335	46853	18	12	5	3	0.23	MDP0000769597 Transketolase family protein
44	1	Malus-JGI	MDP0000223905	334	54605	54	30	16	11	0.9	MDP0000223905 rubisco activase
44	2	Malus-JGI	MDP0000944409	233	51989	45	23	12	8	0.64	MDP0000944409 rubisco activase
45	1	Malus-JGI	MDP0000162904	329	69452	19	16	2	2	0.15	MDP0000162904 pectin methylesterase 3
46	1	Malus-JGI	MDP0000142098	319	80854	21	13	6	4	0.17	MDP0000142098 Transketolase
47	1	Malus-JGI	MDP0000525641	319	44045	16	14	3	3	0.34	MDP0000525641 FASCICLIN-like arabinogalactan 1
48	1	Malus-JGI	MDP0000238942	296	49880	50	21	8	7	0.57	MDP0000238942 Enolase
48	2	Malus-JGI	MDP0000939989	263	49804	58	25	12	8	0.78	MDP0000939989 Enolase
48	3	Malus-JGI	MDP0000039653	73	53162	24	10	7	4	0.27	MDP0000039653 enolase 1
49	1	Malus-JGI	MDP0000316685	291	74179	19	11	8	7	0.35	MDP0000316685 Aldolase-type TIM barrel family protein
50	1	Malus-JGI	MDP0000185254	289	33196	19	15	4	4	0.46	MDP0000185254 N-terminal nucleophile aminohydrolases (Ntn hydrolases) superfamily protein
51	1	Malus-JGI	MDP0000239946	287	37814	19	15	7	4	0.4	MDP0000239946 NmrA-like negative transcriptional regulator family protein
51	2	Malus-JGI	MDP0000371499	217	42281	16	12	6	5	0.46	MDP0000371499 NmrA-like negative transcriptional regulator family protein
51	3	Malus-JGI	MDP0000254022	211	53790	17	14	6	4	0.27	MDP0000254022 NmrA-like negative transcriptional regulator family protein
51	4	Malus-JGI	MDP0000053005	54	17767	7	5	5	5	1.39	MDP0000053005 NmrA-like negative transcriptional regulator family protein
52	1	Malus-JGI	MDP0000605874	283	47743	29	17	5	5	0.4	MDP0000605874 Eukaryotic aspartyl protease family protein
52	2	Malus-JGI	MDP0000229126	243	47304	31	18	5	5	0.4	MDP0000229126 Eukaryotic aspartyl protease family protein
53	1	Malus-JGI	MDP0000382190	279	51617	15	10	4	3	0.2	MDP0000382190 metacaspase 4
54	1	Malus-JGI	MDP0000456916	267	35059	6	5	2	1	0.09	MDP0000456916 early nodulin-like protein 1
55	1	Malus-JGI	MDP0000188497	257	25037	11	5	3	1	0.13	MDP0000188497 photosynthetic electron transfer C
56	1	Malus-JGI	MDP0000427722	251	16963	16	12	6	4	1.07	MDP0000427722 MLP-like protein 423
57	1	Malus-JGI	MDP0000217438	249	39881	16	14	2	2	0.17	MDP0000217438 Inositol monophosphatase family protein
58	1	Malus-JGI	MDP0000235230	248	32462	8	7	3	2	0.34	MDP0000235230 6-phosphogluconate dehydrogenase family protein
59	1	Malus-JGI	MDP0000170872	246	27082	13	11	3	3	0.42	MDP0000170872 Aluminium induced protein with YGL and LRDR motifs
60	1	Malus-JGI	MDP0000223243	229	66007	7	6	2	1	0.05	MDP0000223243 Thiamine pyrophosphate dependent pyruvate decarboxylase family protein
61	1	Malus-JGI	MDP0000231146	225	35939	13	10	2	2	0.19	MDP0000231146 40s ribosomal protein SA B
61	2	Malus-JGI	MDP0000260722	222	32705	16	12	4	2	0.21	MDP0000260722 40s ribosomal protein SA B
62	1	Malus-JGI	MDP0000658332	224	43156	14	12	3	2	0.16	MDP0000658332 FASCICLIN-like arabinogalactan-protein 10
63	1	Malus-JGI	MDP0000248778	220	20875	14	10	4	2	0.35	MDP0000248778 endoribonuclease L-PSP family protein
64	1	Malus-JGI	MDP0000150162	219	29430	15	9	5	4	0.54	MDP0000150162 chaperonin 20
64	2	Malus-JGI	MDP0000685137	109	26346	9	5	5	3	0.43	MDP0000685137 chaperonin 20
65	1	Malus-JGI	MDP0000524809	218	20317	76	33	9	6	1.92	MDP0000524809 Ribulose bisphosphate carboxylase (small chain) family protein
65	2	Malus-JGI	MDP0000252890	164	20773	55	26	8	4	0.82	MDP0000252890 Ribulose bisphosphate carboxylase (small chain) family protein
65	3	Malus-JGI	MDP0000185022	112	20604	42	19	5	3	0.57	MDP0000185022 Ribulose bisphosphate carboxylase (small chain) family protein
66	1	Malus-JGI	MDP0000176436	211	42760	15	8	5	3	0.25	MDP0000176436 Peroxidase superfamily protein
67	1	Malus-JGI	MDP0000231266	211	47748	10	5	6	2	0.14	MDP0000231266 homolog of bacterial cytokinesis Z-ring protein FTSZ 1-1
68	1	Malus-JGI	MDP0000193489	205	40048	8	7	3	2	0.17	MDP0000193489 triosephosphate isomerase
69	1	Malus-JGI	MDP0000325786	202	41194	19	10	4	3	0.26	MDP0000325786 cysteine synthase C1
70	1	Malus-JGI	MDP0000322220	198	119658	30	11	7	5	0.18	MDP0000322220 heat shock cognate protein 70-1
71	1	Malus-JGI	MDP0000844729	195	69052	15	11	6	4	0.2	MDP0000844729 vacuolar ATP synthase subunit A
72	1	Malus-JGI	MDP0000229305	191	27433	19	12	5	4	0.58	MDP0000229305 20S proteasome alpha subunit C1
73	1	Malus-JGI	MDP0000752720	189	34481	20	8	6	5	0.58	MDP0000752720 Oxidoreductase, zinc-binding dehydrogenase family protein
74	1	Malus-JGI	MDP0000911918	188	58955	33	20	11	7	0.46	MDP0000911918 D-3-phosphoglycerate dehydrogenase
74	2	Malus-JGI	MDP0000949486	161	63208	32	19	9	7	0.43	MDP0000949486 D-3-phosphoglycerate dehydrogenase
76	1	Malus-JGI	MDP0000810697	174	17404	23	13	5	3	0.7	MDP0000810697 HSP20-like chaperones superfamily protein
76	2	Malus-JGI	MDP0000247652	96	17897	15	7	4	3	0.68	MDP0000247652 HSP20-like chaperones superfamily protein
77	1	Malus-JGI	MDP0000211540	168	22957	5	5	2	2	0.31	MDP0000211540 germin-like protein 10
78	1	Malus-JGI	MDP0000283457	168	114355	29	15	7	6	0.18	MDP0000283457 TCP-1/cpn60 chaperonin family protein
78	2	Malus-JGI	MDP0000214159	120	61823	11	8	2	2	0.11	MDP0000214159 SKU5 similar 4
79	1	Malus-JGI	MDP0000275000	168	17912	8	8	2	2	0.41	MDP0000275000 outer plastid envelope protein 16-1
80	1	Malus-JGI	MDP0000165130	167	23461	14	8	2	1	0.14	MDP0000165130 translationally controlled tumor protein
81	1	Malus-JGI	MDP0000321236	164	84308	26	14	12	7	0.31	MDP0000321236 ATP citrate lyase (ACL) family protein
82	1	Malus-JGI	MDP0000319107	164	76040	15	5	4	1	0.04	MDP0000319107 aspartate aminotransferase
84	1	Malus-JGI	MDP0000209598	160	36512	16	11	5	4	0.42	MDP0000209598 lysm domain GPI-anchored protein 2 precursor
85	1	Malus-JGI	MDP0000605612	156	30673	15	8	6	4	0.51	MDP0000605612 photosynthetic electron transfer A
87	1	Malus-JGI	MDP0000321541	154	63459	21	9	9	5	0.29	MDP0000321541 Phosphoglucomutase/phosphomannomutase family protein
88	1	Malus-JGI	MDP0000320612	154	47732	11	9	3	2	0.31	MDP0000320612 2-cysteine peroxiredoxin B
90	1	Malus-JGI	MDP0000295473	146	94463	14	7	4	2	0.07	MDP0000295473 TCP-1/cpn60 chaperonin family protein
91	1	Malus-JGI	MDP0000301544	146	30714	12	9	3	3	0.36	MDP0000301544 voltage dependent anion channel 1
92	1	Malus-JGI	MDP0000199002	144	18142	16	8	4	3	0.67	MDP0000199002 alpha/beta-Hydrolases superfamily protein
92	2	Malus-JGI	MDP0000123818	83	34819	16	7	4	2	0.2	MDP0000123818 SGNH hydrolase-type esterase superfamily protein
92	3	Malus-JGI	MDP0000127521	42	38262	8	3	2	1	0.09	MDP0000127521 myb domain protein 17
93	1	Malus-JGI	MDP0000319772	144	75485	5	4	2	1	0.04	MDP0000319772 myb-like transcription factor family protein
94	1	Malus-JGI	MDP0000200810	144	29844	16	10	3	2	0.37	MDP0000200810 2-cysteine peroxiredoxin B
95	1	Malus-JGI	MDP0000906138	140	31507	5	4	3	2	0.22	MDP0000906138 EXORDIUM like 2
96	1	Malus-JGI	MDP0000477969	140	38023	23	8	7	3	0.28	MDP0000477969 Plastid-lipid associated protein PAP / fibrillin family protein
97	1	Malus-JGI	MDP0000095637	137	69158	17	11	4	3	0.26	MDP0000095637 UDP-Glycosyltransferase superfamily protein
98	1	Malus-JGI	MDP0000235175	137	28138	12	10	3	3	0.4	MDP0000235175 light-harvesting chlorophyll-protein complex II subunit B1
98	2	Malus-JGI	MDP0000293051	112	33450	11	9	3	3	0.33	MDP0000293051 chlorophyll A/B binding protein 1
99	1	Malus-JGI	MDP0000478699	136	42650	12	8	6	5	0.45	MDP0000478699 PDI-like 1-1
100	1	Malus-JGI	MDP0000137452	135	113504	17	6	6	4	0.12	MDP0000137452 EPS15 homology domain 1
101	1	Malus-JGI	MDP0000785544	129	53317	9	7	2	2	0.13	MDP0000785544 O-Glycosyl hydrolases family 17 protein
101	2	Malus-JGI	MDP0000073810	115	110789	7	5	3	2	0.06	MDP0000073810 phosphoenolpyruvate carboxylase 1
102	1	Malus-JGI	MDP0000243194	128	40678	16	14	4	4	0.37	MDP0000243194 NAD(P)-binding Rossmann-fold superfamily protein
103	1	Malus-JGI	MDP0000523734	128	47337	8	6	3	3	0.22	MDP0000523734 non-ATPase subunit 9
105	1	Malus-JGI	MDP0000319112	126	39970	15	6	7	3	0.27	MDP0000319112 glyoxalase I homolog
105	2	Malus-JGI	MDP0000254594	65	22339	10	3	3	2	0.32	MDP0000254594 glyoxalase I homolog
106	1	Malus-JGI	MDP0000210966	124	26631	11	8	2	2	0.27	MDP0000210966 Glucose-methanol-choline (GMC) oxidoreductase family protein
107	1	Malus-JGI	MDP0000132475	124	53367	12	5	6	4	0.27	MDP0000132475 UDP-glucose 6-dehydrogenase family protein
108	1	Malus-JGI	MDP0000597996	124	25258	12	7	3	2	0.28	MDP0000597996 ribulose-bisphosphate carboxylases
109	1	Malus-JGI	MDP0000218595	120	32937	31	16	5	4	0.47	MDP0000218595 chloroplast RNA-binding protein 31B
110	1	Malus-JGI	MDP0000240422	119	34217	12	5	4	2	0.2	MDP0000240422 Ribosomal protein L10 family protein
111	1	Malus-JGI	MDP0000728753	118	37127	8	7	2	2	0.19	MDP0000728753 polygalacturonase inhibiting protein 1
112	1	Malus-JGI	MDP0000236092	118	134676	8	6	3	3	0.07	MDP0000236092 COBRA-like protein 11 precursor
113	1	Malus-JGI	MDP0000142037	117	62167	11	8	3	3	0.17	MDP0000142037 Insulinase (Peptidase family M16) protein
114	1	Malus-JGI	MDP0000233921	116	31052	8	7	2	2	0.23	MDP0000233921 light harvesting complex of photosystem II 5
115	1	Malus-JGI	MDP0000753221	116	34506	16	12	5	2	0.2	MDP0000753221 GDSL-like Lipase/Acylhydrolase superfamily protein
117	1	Malus-JGI	MDP0000223079	114	44151	7	3	2	1	0.07	MDP0000223079 Zinc-binding dehydrogenase family protein
118	1	Malus-JGI	MDP0000222212	113	28047	20	9	4	3	0.4	MDP0000222212 alpha-galactosidase 1
119	1	Malus-JGI	MDP0000266398	112	70140	14	7	4	2	0.1	MDP0000266398 Cupredoxin superfamily protein
120	1	Malus-JGI	MDP0000322020	111	39365	6	3	4	1	0.08	MDP0000322020 ADP/ATP carrier 2
121	1	Malus-JGI	MDP0000301576	110	50328	26	10	4	3	0.21	MDP0000301576 Eukaryotic aspartyl protease family protein
123	1	Malus-JGI	MDP0000244771	107	83833	17	7	8	4	0.17	MDP0000244771 sedoheptulose-bisphosphatase
124	1	Malus-JGI	MDP0000896377	106	23398	6	5	2	1	0.14	MDP0000896377 membrane-associated progesterone binding protein 3
125	1	Malus-JGI	MDP0000271281	105	29460	12	9	3	3	0.38	MDP0000271281 voltage dependent anion channel 2
125	2	Malus-JGI	MDP0000580900	70	29945	8	6	3	3	0.37	MDP0000580900 voltage dependent anion channel 2
126	1	Malus-JGI	MDP0000231076	102	28819	10	5	2	1	0.12	MDP0000231076 NAD(P)-binding Rossmann-fold superfamily protein
127	1	Malus-JGI	MDP0000303061	102	67766	14	9	5	4	0.21	MDP0000303061 microtubule-associated proteins 65-1
129	1	Malus-JGI	MDP0000292367	96	173715	10	3	4	1	0.02	MDP0000292367 FTSH protease 10
131	1	Malus-JGI	MDP0000315645	94	10819	6	2	2	1	0.32	MDP0000315645 cystatin B
132	1	Malus-JGI	MDP0000405151	94	20982	17	6	3	1	0.16	MDP0000405151 Late embryogenesis abundant (LEA) hydroxyproline-rich glycoprotein family
133	1	Malus-JGI	MDP0000248508	94	45940	10	5	3	2	0.15	MDP0000248508 Aldolase-type TIM barrel family protein
133	2	Malus-JGI	MDP0000753637	62	53976	8	4	3	2	0.13	MDP0000753637 Aldolase-type TIM barrel family protein
134	1	Malus-JGI	MDP0000322880	93	18663	7	5	2	1	0.18	MDP0000322880 Nucleoside diphosphate kinase family protein
135	1	Malus-JGI	MDP0000406860	91	57670	11	5	5	2	0.12	MDP0000406860 aldehyde dehydrogenase 3I1
136	1	Malus-JGI	MDP0000322896	91	54654	19	5	7	4	0.26	MDP0000322896 phosphoribulokinase
138	1	Malus-JGI	MDP0000294178	87	66190	15	7	5	3	0.16	MDP0000294178 PDI-like 1-4
140	1	Malus-JGI	MDP0000697468	85	26882	9	5	2	1	0.12	MDP0000697468 Aconitase/3-isopropylmalate dehydratase protein
141	1	Malus-JGI	MDP0000181339	84	81089	13	7	5	1	0.04	MDP0000181339 Pentatricopeptide repeat (PPR) superfamily protein
142	1	Malus-JGI	MDP0000126058	84	126417	13	6	9	4	0.11	MDP0000126058 Glycosyl hydrolase superfamily protein
142	2	Malus-JGI	MDP0000223447	46	42476	5	2	5	2	0.16	MDP0000223447 thylakoid rhodanese-like
143	1	Malus-JGI	MDP0000305826	83	83017	8	4	2	1	0.04	MDP0000305826 Uncharacterized protein
144	1	Malus-JGI	MDP0000813713	81	14206	15	7	2	1	0.24	MDP0000813713 Cystatin/monellin superfamily protein
149	1	Malus-JGI	MDP0000929055	78	25363	18	10	2	2	0.45	MDP0000929055 ATP synthase subunit 1
150	1	Malus-JGI	MDP0000235454	78	55270	14	9	5	5	0.34	MDP0000235454 Thiolase family protein
150	2	Malus-JGI	MDP0000231084	36	51101	10	3	4	3	0.21	MDP0000231084 acetoacetyl-CoA thiolase 2
151	1	Malus-JGI	MDP0000189047	78	23926	8	5	4	2	0.3	MDP0000189047 Glutathione S-transferase, C-terminal-like;Translation elongation factor EF1B/ribosomal protein S6
152	1	Malus-JGI	MDP0000239328	78	73997	5	5	2	2	0.09	MDP0000239328 aldehyde dehydrogenase 6B2
153	1	Malus-JGI	MDP0000942516	77	17528	32	8	5	4	1.02	MDP0000942516 MLP-like protein 423
153	2	Malus-JGI	MDP0000151829	75	17513	13	6	4	2	0.42	MDP0000151829 MLP-like protein 423
153	3	Malus-JGI	MDP0000103621	39	17716	28	6	5	4	1.01	MDP0000103621 MLP-like protein 423
154	1	Malus-JGI	MDP0000176374	77	57394	12	5	7	4	0.25	MDP0000176374 dehydroquinate dehydratase, putative / shikimate dehydrogenase, putative
154	2	Malus-JGI	MDP0000124277	59	45584	7	2	2	2	0.15	MDP0000124277 dehydroquinate dehydratase, putative / shikimate dehydrogenase, putative
155	1	Malus-JGI	MDP0000923305	77	52191	21	7	9	5	0.36	MDP0000923305 Leucine-rich repeat (LRR) family protein
156	1	Malus-JGI	MDP0000231799	77	65797	13	5	5	3	0.16	MDP0000231799 lipoamide dehydrogenase 1
157	1	Malus-JGI	MDP0000128721	75	32380	5	3	2	1	0.1	MDP0000128721 NAD(P)-binding Rossmann-fold superfamily protein
161	1	Malus-JGI	MDP0000214824	74	36991	7	3	3	1	0.09	MDP0000214824 Ribosomal protein L11 family protein
165	1	Malus-JGI	MDP0000235425	71	38639	8	2	3	1	0.09	MDP0000235425 Zinc-binding dehydrogenase family protein
167	1	Malus-JGI	MDP0000508911	69	25868	5	4	2	1	0.13	MDP0000508911 light harvesting complex photosystem II
168	1	Malus-JGI	MDP0000417422	69	13625	10	5	4	3	0.95	MDP0000417422 ribosomal protein 5B
171	1	Malus-JGI	MDP0000291397	67	166431	8	4	3	1	0.02	MDP0000291397 RAB GTPase homolog E1B
172	1	Malus-JGI	MDP0000315498	67	39725	14	5	4	2	0.17	MDP0000315498 Leucine-rich repeat (LRR) family protein
173	1	Malus-JGI	MDP0000253475	67	117638	9	1	5	1	0.03	MDP0000253475 Proteasome component (PCI) domain protein
175	1	Malus-JGI	MDP0000258387	66	43390	13	5	4	1	0.08	MDP0000258387 S-adenosylmethionine synthetase 1
176	1	Malus-JGI	MDP0000251679	65	224139	9	6	3	2	0.03	MDP0000251679 Protein of unknown function (DUF3414)
177	1	Malus-JGI	MDP0000128030	64	41911	6	3	4	1	0.08	MDP0000128030 Co-chaperone GrpE family protein
178	1	Malus-JGI	MDP0000173059	64	63331	15	5	7	2	0.11	MDP0000173059
179	1	Malus-JGI	MDP0000250354	64	54052	11	2	2	1	0.06	MDP0000250354 6-phosphogluconate dehydrogenase family protein
180	1	Malus-JGI	MDP0000213737	64	38672	18	7	6	3	0.28	MDP0000213737 ankyrin repeat-containing 2B
182	1	Malus-JGI	MDP0000191398	62	54070	13	2	4	1	0.06	MDP0000191398 6-phosphogluconate dehydrogenase family protein
184	1	Malus-JGI	MDP0000250286	62	22280	12	5	2	1	0.15	MDP0000250286 copper/zinc superoxide dismutase 2
186	1	Malus-JGI	MDP0000269467	61	32308	5	2	3	2	0.22	MDP0000269467 NAD(P)-binding Rossmann-fold superfamily protein
187	1	Malus-JGI	MDP0000145084	61	26536	10	4	3	1	0.13	MDP0000145084 20S proteasome alpha subunit E1
189	1	Malus-JGI	MDP0000261821	59	47084	9	4	5	2	0.15	MDP0000261821 monodehydroascorbate reductase 1
190	1	Malus-JGI	MDP0000337156	58	13642	5	3	2	1	0.25	MDP0000337156 Domain of unknown function (DUF543)
192	1	Malus-JGI	MDP0000144348	57	50856	6	1	2	1	0.06	MDP0000144348 Trypsin family protein with PDZ domain
193	1	Malus-JGI	MDP0000259250	57	32368	6	5	3	2	0.22	MDP0000259250 VIRB2-interacting protein 2
193	2	Malus-JGI	MDP0000319827	47	29324	5	3	3	2	0.24	MDP0000319827 Reticulon family protein
196	1	Malus-JGI	MDP0000174316	56	44003	5	2	2	2	0.16	MDP0000174316 PLC-like phosphodiesterases superfamily protein
198	1	Malus-JGI	MDP0000686419	56	19967	10	7	3	3	0.59	MDP0000686419 Thioredoxin superfamily protein
199	1	Malus-JGI	MDP0000287242	56	70359	9	4	2	1	0.05	MDP0000287242 Granulin repeat cysteine protease family protein
203	1	Malus-JGI	MDP0000236472	55	128892	5	1	4	1	0.03	MDP0000236472 ARM repeat superfamily protein
205	1	Malus-JGI	MDP0000624350	54	23502	10	3	4	1	0.14	MDP0000624350 photosystem I subunit D-1
206	1	Malus-JGI	MDP0000145669	54	23893	11	4	5	2	0.3	MDP0000145669 GroES-like family protein
208	1	Malus-JGI	MDP0000264412	53	51863	11	3	5	2	0.13	MDP0000264412 geranylgeranyl reductase
210	1	Malus-JGI	MDP0000327191	52	44181	8	3	5	3	0.24	MDP0000327191 beta-1,3-glucanase 3
211	1	Malus-JGI	MDP0000262811	52	79604	12	4	2	1	0.04	MDP0000262811 Ran BP2/NZF zinc finger-like superfamily protein
212	1	Malus-JGI	MDP0000144960	52	33959	6	5	3	2	0.2	MDP0000144960 DNA-damage-repair/toleration protein (DRT102)
213	1	Malus-JGI	MDP0000261253	52	65894	6	2	4	1	0.05	MDP0000261253 cell division control 6
215	1	Malus-JGI	MDP0000150877	51	49318	8	4	3	2	0.14	MDP0000150877 2-oxoacid dehydrogenases acyltransferase family protein
216	1	Malus-JGI	MDP0000502845	52	26217	8	1	3	1	0.13	MDP0000502845 D6 protein kinase like 2
218	1	Malus-JGI	MDP0000204690	51	14502	13	7	3	3	0.88	MDP0000204690 homolog of anti-oxidant 1
220	1	Malus-JGI	MDP0000155347	50	153393	9	2	3	1	0.02	MDP0000155347 histidine kinase 3
221	1	Malus-JGI	MDP0000194474	50	161396	7	4	4	1	0.02	MDP0000194474 O-fucosyltransferase family protein
223	1	Malus-JGI	MDP0000198451	50	49621	13	3	5	2	0.14	MDP0000198451 GTP binding Elongation factor Tu family protein
227	1	Malus-JGI	MDP0000293164	49	30322	8	1	3	1	0.11	MDP0000293164 Ribose 5-phosphate isomerase, type A protein
230	1	Malus-JGI	MDP0000211088	48	35095	10	4	3	2	0.2	MDP0000211088 Late embryogenesis abundant protein, group 2
232	1	Malus-JGI	MDP0000320052	47	51668	6	3	3	1	0.06	MDP0000320052 cyclophilin 38
233	1	Malus-JGI	MDP0000312397	47	126375	9	3	3	1	0.03	MDP0000312397 lipoxygenase 1
234	1	Malus-JGI	MDP0000143958	47	58298	5	1	2	1	0.06	MDP0000143958 Aluminium induced protein with YGL and LRDR motifs
235	1	Malus-JGI	MDP0000311319	46	73874	14	5	7	2	0.09	MDP0000311319 Protein of unknown function (DUF1191)
236	1	Malus-JGI	MDP0000222043	46	25818	11	2	3	1	0.13	MDP0000222043 coenzyme Q biosynthesis Coq4 family protein / ubiquinone biosynthesis Coq4 family protein
239	1	Malus-JGI	MDP0000147698	46	33398	6	3	3	2	0.21	MDP0000147698 Plastid-lipid associated protein PAP / fibrillin family protein
241	1	Malus-JGI	MDP0000124883	46	58076	7	1	3	1	0.06	MDP0000124883 Pyruvate kinase family protein
246	1	Malus-JGI	MDP0000731105	43	8118	5	1	3	1	0.43	MDP0000731105 Ribosomal L38e protein family
250	1	Malus-JGI	MDP0000750535	42	27320	5	3	2	1	0.12	MDP0000750535 ATP synthase delta-subunit gene
251	1	Malus-JGI	MDP0000244932	42	87154	25	1	10	1	0.04	MDP0000244932 Protein kinase superfamily protein
255	1	Malus-JGI	MDP0000211018	41	205145	11	3	6	2	0.03	MDP0000211018 Glycosyl hydrolase family 38 protein
255	2	Malus-JGI	MDP0000274500	27	80229	7	3	3	2	0.08	MDP0000274500 Glycosyl hydrolase family 38 protein
256	1	Malus-JGI	MDP0000261548	41	40106	5	2	4	2	0.17	MDP0000261548 Leucine-rich repeat (LRR) family protein
258	1	Malus-JGI	MDP0000163211	41	274519	15	2	4	1	0.01	MDP0000163211 ARF-GAP domain 1
259	1	Malus-JGI	MDP0000246992	41	163490	8	1	5	1	0.02	MDP0000246992 Alanyl-tRNA synthetase
261	1	Malus-JGI	MDP0000278168	40	172617	16	1	7	1	0.02	MDP0000278168 Pentatricopeptide repeat (PPR-like) superfamily protein
263	1	Malus-JGI	MDP0000256280	40	65364	12	4	3	2	0.1	MDP0000256280 alcohol dehydrogenase 1
264	1	Malus-JGI	MDP0000128456	40	41704	8	3	2	1	0.08	MDP0000128456 Protein of unknown function (DUF1350)
265	1	Malus-JGI	MDP0000155698	40	29529	6	3	2	2	0.24	MDP0000155698 HAD superfamily, subfamily IIIB acid phosphatase
266	1	Malus-JGI	MDP0000327126	40	16060	7	1	5	1	0.21	MDP0000327126 Ribosomal protein S19e family protein
267	1	Malus-JGI	MDP0000249675	40	199588	10	3	3	1	0.02	MDP0000249675 splicing factor-related
269	1	Malus-JGI	MDP0000710378	40	27180	11	2	6	1	0.12	MDP0000710378 HSP20-like chaperones superfamily protein
270	1	Malus-JGI	MDP0000685087	39	93011	5	1	2	1	0.04	MDP0000685087 Disease resistance protein (TIR-NBS-LRR class) family
271	1	Malus-JGI	MDP0000297664	39	32100	7	2	5	1	0.1	MDP0000297664 Mitochondrial substrate carrier family protein
275	1	Malus-JGI	MDP0000263713	39	50529	21	3	4	2	0.13	MDP0000263713 ubiquitin 6
276	1	Malus-JGI	MDP0000264715	39	44452	5	1	4	1	0.07	MDP0000264715 UDP-3-O-acyl N-acetylglycosamine deacetylase family protein
278	1	Malus-JGI	MDP0000206447	39	404433	19	3	4	2	0.02	MDP0000206447 ubiquitin-protein ligase 1
280	1	Malus-JGI	MDP0000303941	37	140395	9	1	6	1	0.02	MDP0000303941 Protein of unknown function DUF2359, transmembrane
283	1	Malus-JGI	MDP0000212365	37	58576	6	2	3	2	0.12	MDP0000212365 S-adenosyl-l-homocysteine (SAH) hydrolase 2
284	1	Malus-JGI	MDP0000129346	37	114159	6	1	5	1	0.03	MDP0000129346 Glycosyl transferase, family 35
285	1	Malus-JGI	MDP0000255780	37	177033	7	1	4	1	0.02	MDP0000255780 Transducin/WD40 repeat-like superfamily protein
287	1	Malus-JGI	MDP0000217006	36	24044	6	2	4	2	0.3	MDP0000217006 RAB GTPase 11C
287	2	Malus-JGI	MDP0000134679	32	27808	5	2	4	2	0.25	MDP0000134679 RAB GTPase homolog A3
289	1	Malus-JGI	MDP0000210336	36	62543	11	4	3	2	0.11	MDP0000210336 isopropylmalate dehydrogenase 2
299	1	Malus-JGI	MDP0000216076	34	21257	5	2	2	1	0.16	MDP0000216076 UDP-glucosyl transferase 88A1
300	1	Malus-JGI	MDP0000729532	34	59366	13	2	7	2	0.11	MDP0000729532 TCP-1/cpn60 chaperonin family protein
303	1	Malus-JGI	MDP0000311865	33	51386	9	2	2	1	0.06	MDP0000311865 dehydroascorbate reductase
305	1	Malus-JGI	MDP0000355003	33	9417	7	1	2	1	0.37	MDP0000355003
307	1	Malus-JGI	MDP0000142702	33	34311	8	1	3	1	0.1	MDP0000142702 Pentatricopeptide repeat (PPR) superfamily protein
308	1	Malus-JGI	MDP0000127077	33	34160	5	1	3	1	0.1	MDP0000127077 Tetratricopeptide repeat (TPR)-like superfamily protein
313	1	Malus-JGI	MDP0000198078	32	40680	7	3	4	2	0.17	MDP0000198078 ferredoxin-NADP(+)-oxidoreductase 1
314	1	Malus-JGI	MDP0000626628	32	20378	11	3	3	1	0.16	MDP0000626628 thioredoxin M-type 4
316	1	Malus-JGI	MDP0000191908	31	45111	31	2	3	1	0.07	MDP0000191908 Protein kinase superfamily protein
317	1	Malus-JGI	MDP0000289661	31	28798	6	1	4	1	0.12	MDP0000289661 Chlorophyll A-B binding family protein
322	1	Malus-JGI	MDP0000951901	31	95137	8	2	2	1	0.03	MDP0000951901 mitogen-activated protein kinase phosphatase 1
324	1	Malus-JGI	MDP0000208161	30	112151	5	1	3	1	0.03	MDP0000208161 alpha-xylosidase 1
326	1	Malus-JGI	MDP0000570507	30	118117	6	1	5	1	0.03	MDP0000570507 Zincin-like metalloproteases family protein
327	1	Malus-JGI	MDP0000139844	30	21334	5	1	2	1	0.16	MDP0000139844 Disease resistance-responsive (dirigent-like protein) family protein
329	1	Malus-JGI	MDP0000296482	29	47273	11	1	4	1	0.07	MDP0000296482 Single-stranded nucleic acid binding R3H protein
330	1	Malus-JGI	MDP0000317763	29	30687	20	2	5	1	0.11	MDP0000317763 Mitochondrial substrate carrier family protein
332	1	Malus-JGI	MDP0000235065	29	85407	8	1	6	1	0.04	MDP0000235065 LETM1-like protein
333	1	Malus-JGI	MDP0000165255	29	130275	13	1	6	1	0.03	MDP0000165255 FTSH protease 6
334	1	Malus-JGI	MDP0000247704	29	24908	7	1	3	1	0.13	MDP0000247704
340	1	Malus-JGI	MDP0000197462	28	82020	9	1	3	1	0.04	MDP0000197462 Copper amine oxidase family protein
341	1	Malus-JGI	MDP0000142937	28	53316	12	1	6	1	0.06	MDP0000142937 binding to TOMV RNA 1L (long form)
342	1	Malus-JGI	MDP0000332599	28	43966	14	1	7	1	0.08	MDP0000332599 Dihydrolipoamide succinyltransferase
344	1	Malus-JGI	MDP0000321050	28	60969	9	1	4	1	0.05	MDP0000321050 Thioredoxin superfamily protein
346	1	Malus-JGI	MDP0000441260	27	13565	12	1	4	1	0.25	MDP0000441260
348	1	Malus-JGI	MDP0000302917	27	26277	9	1	3	1	0.13	MDP0000302917 glycine-rich RNA-binding protein 3
350	1	Malus-JGI	MDP0000785964	27	11962	8	1	2	1	0.29	MDP0000785964 ATPase, F1 complex, delta/epsilon subunit
359	1	Malus-JGI	MDP0000162976	25	45939	9	1	3	1	0.07	MDP0000162976 Pectinacetylesterase family protein
361	1	Malus-JGI	MDP0000164429	24	63289	9	1	3	1	0.05	MDP0000164429 RNA 3\'-terminal phosphate cyclase/enolpyruvate transferase, alpha/beta
362	1	Malus-JGI	MDP0000248817	24	58060	6	1	4	1	0.06	MDP0000248817 Calcineurin-like metallo-phosphoesterase superfamily protein
364	1	Malus-JGI	MDP0000257774	24	37997	12	1	5	1	0.09	MDP0000257774 SHV3-like 1
365	1	Malus-JGI	MDP0000624197	23	28659	10	1	2	1	0.12	MDP0000624197 ATPase, F1 complex, delta/epsilon subunit
367	1	Malus-JGI	MDP0000202291	23	35854	5	1	3	1	0.09	MDP0000202291 nuclear encoded CLP protease 5
376	1	Malus-JGI	MDP0000724012	20	29000	5	1	3	1	0.11	MDP0000724012 GroES-like zinc-binding alcohol dehydrogenase family protein
378	1	Malus-JGI	MDP0000282499	19	132020	9	1	4	1	0.02	MDP0000282499 S-adenosyl-L-methionine-dependent methyltransferases superfamily protein
380	1	Malus-JGI	MDP0000242270	19	23846	5	1	2	1	0.14	MDP0000242270 CLP protease P4
381	1	Malus-JGI	MDP0000145760	18	146100	16	1	10	1	0.02	MDP0000145760 poly(ADP-ribose) polymerase 2
382	1	Malus-JGI	MDP0000223932	18	21706	8	1	4	1	0.15	MDP0000223932 Protein of unknown function (DUF1218)
384	1	Malus-JGI	MDP0000192889	18	7562	7	1	4	1	0.47	MDP0000192889
385	1	Malus-JGI	MDP0000309058	17	150126	27	1	4	1	0.02	MDP0000309058 carboxyl-terminal domain (ctd) phosphatase-like 2
387	1	Malus-JGI	MDP0000755159	17	112848	9	1	6	1	0.03	MDP0000755159 FAR1-related sequence 2
388	1	Malus-JGI	MDP0000408787	17	65876	5	1	3	1	0.05	MDP0000408787 Pentatricopeptide repeat (PPR) superfamily protein
395	1	Malus-JGI	MDP0000142413	13	49207	11	1	6	1	0.07	MDP0000142413 Oxidoreductase, zinc-binding dehydrogenase family protein

## Sheet: CB-99DAFB-rep1
User	CÃ©line			F122333
E-mail	celine.leclercq@list.lu
Search title	Subway
MS data file	C:\Program Files (x86)\Matrix Science\Mascot Daemon\data\74 Subway CB3-1\mascot_daemon_merge.mgf
Database	Malus-JGI
Timestamp	21 Mar 2016 at 09:26:03 GMT
Type of search	MS/MS Ion Search
Quantitation	Label-free CL (simple ratio, 3 files, label-free)
Enzyme	Trypsin
Fixed modifications	Carbamidomethyl (C)
Variable modifications	Acetyl (Protein N-term),Oxidation (M)
Mass values	Monoisotopic
Protein mass	Unrestricted
Peptide mass tolerance	20 ppm
Fragment mass tolerance	0.3 Da
Max missed cleavages	2
Instrument type	ESI-QUAD-TOF
Number of queries	13146
Significance threshold p<	0.05
Max. number of families	AUTO
Ions score or expect cut-off	0
Preferred taxonomy	All entries
Filters:	("Num. of matches" >= 5 AND "Num. of sequences" >= 2)
Family	Member	Database	Accession	Score	Mass	Num. of matches	Num. of significant matches	Num. of sequences	Num. of significant sequences	emPAI	Description
1	1	Malus-JGI	MDP0000285074	3095	11916	177	127	7	7	11.7	MDP0000285074 lipid transfer protein 3
1	2	Malus-JGI	MDP0000304369	580	10353	58	31	4	3	2.18	MDP0000304369 lipid transfer protein 3
2	1	Malus-JGI	MDP0000184619	1601	43068	69	60	9	9	1.09	MDP0000184619 Li-tolerant lipase 1
3	1	Malus-JGI	MDP0000319048	876	50898	68	45	10	7	0.55	MDP0000319048 Peroxidase superfamily protein
3	2	Malus-JGI	MDP0000209189	684	35155	44	38	8	7	0.88	MDP0000209189 Peroxidase superfamily protein
3	3	Malus-JGI	MDP0000207215	450	61686	57	39	7	5	0.3	MDP0000207215 Peroxidase superfamily protein
3	4	Malus-JGI	MDP0000283650	439	101828	42	32	8	6	0.25	MDP0000283650 Peroxidase superfamily protein
3	5	Malus-JGI	MDP0000301828	183	35937	15	10	2	2	0.19	MDP0000301828 peroxidase 2
4	1	Malus-JGI	MDP0000294406	583	34675	26	23	5	4	0.44	MDP0000294406 fibrillin
5	1	Malus-JGI	MDP0000217803	471	63105	36	34	4	4	0.23	MDP0000217803 chitinase A
5	2	Malus-JGI	MDP0000888042	332	31725	29	25	5	4	0.49	MDP0000888042 chitinase A
5	3	Malus-JGI	MDP0000218691	208	31708	23	19	3	2	0.22	MDP0000218691 chitinase A
6	1	Malus-JGI	MDP0000239701	464	41988	18	13	4	3	0.26	MDP0000239701 actin 7
7	1	Malus-JGI	MDP0000904458	419	41674	21	19	5	4	0.36	MDP0000904458 FASCICLIN-like arabinogalactan 2
8	1	Malus-JGI	MDP0000153762	374	84795	51	34	14	12	0.58	MDP0000153762 Cobalamin-independent synthase family protein
8	2	Malus-JGI	MDP0000793077	357	84832	46	32	13	11	0.52	MDP0000793077 Cobalamin-independent synthase family protein
9	1	Malus-JGI	MDP0000283675	355	49905	23	18	5	4	0.29	MDP0000283675
10	1	Malus-JGI	MDP0000360515	322	54860	13	11	3	2	0.12	MDP0000360515 ATP synthase alpha/beta family protein
11	1	Malus-JGI	MDP0000146698	321	48763	24	9	8	2	0.14	MDP0000146698 general regulatory factor 3
12	1	Malus-JGI	MDP0000658332	312	43156	25	17	6	4	0.34	MDP0000658332 FASCICLIN-like arabinogalactan-protein 10
13	1	Malus-JGI	MDP0000185254	303	33196	15	14	5	4	0.46	MDP0000185254 N-terminal nucleophile aminohydrolases (Ntn hydrolases) superfamily protein
14	1	Malus-JGI	MDP0000221561	301	64938	30	19	9	8	0.48	MDP0000221561 NADP-malic enzyme 3
14	2	Malus-JGI	MDP0000568928	50	7035	9	3	4	2	1.28	MDP0000568928 NADP-malic enzyme 4
15	1	Malus-JGI	MDP0000456916	277	35059	6	5	3	2	0.2	MDP0000456916 early nodulin-like protein 1
16	1	Malus-JGI	MDP0000151849	272	77119	17	10	7	5	0.23	MDP0000151849 fructose-bisphosphate aldolase 2
16	2	Malus-JGI	MDP0000242247	271	68729	17	10	7	5	0.26	MDP0000242247 fructose-bisphosphate aldolase 2
17	1	Malus-JGI	MDP0000728753	270	37127	14	13	3	3	0.29	MDP0000728753 polygalacturonase inhibiting protein 1
18	1	Malus-JGI	MDP0000645828	270	45950	25	20	7	6	0.52	MDP0000645828 glyceraldehyde-3-phosphate dehydrogenase C2
18	2	Malus-JGI	MDP0000757565	243	37085	24	17	8	6	0.67	MDP0000757565 glyceraldehyde-3-phosphate dehydrogenase C2
19	1	Malus-JGI	MDP0000174843	248	55526	19	15	5	4	0.26	MDP0000174843 Phosphoglycerate kinase family protein
19	2	Malus-JGI	MDP0000456708	59	42090	10	5	3	2	0.16	MDP0000456708 phosphoglycerate kinase
20	1	Malus-JGI	MDP0000835914	247	48487	9	6	3	2	0.22	MDP0000835914 glyceraldehyde-3-phosphate dehydrogenase B subunit
21	1	Malus-JGI	MDP0000293049	226	26988	11	11	2	2	0.26	MDP0000293049 Bifunctional inhibitor/lipid-transfer protein/seed storage 2S albumin superfamily protein
22	1	Malus-JGI	MDP0000255806	219	120039	18	15	8	6	0.18	MDP0000255806 CLPC homologue 1
23	1	Malus-JGI	MDP0000598262	217	60238	6	6	2	2	0.11	MDP0000598262 Cytosol aminopeptidase family protein
25	1	Malus-JGI	MDP0000210966	204	26631	11	8	2	2	0.27	MDP0000210966 Glucose-methanol-choline (GMC) oxidoreductase family protein
26	1	Malus-JGI	MDP0000220665	188	29432	7	7	2	2	0.38	MDP0000220665 peroxidase 2
27	1	Malus-JGI	MDP0000162904	184	69452	14	9	4	2	0.15	MDP0000162904 pectin methylesterase 3
28	1	Malus-JGI	MDP0000279981	170	34184	7	6	3	2	0.2	MDP0000279981 Translation elongation factor EF1B/ribosomal protein S6 family protein
29	1	Malus-JGI	MDP0000209598	164	36512	12	8	4	3	0.3	MDP0000209598 lysm domain GPI-anchored protein 2 precursor
30	1	Malus-JGI	MDP0000142098	163	80854	13	9	4	4	0.17	MDP0000142098 Transketolase
31	1	Malus-JGI	MDP0000426029	157	43756	10	6	3	2	0.16	MDP0000426029 malate dehydrogenase
32	1	Malus-JGI	MDP0000234480	155	48253	11	7	3	3	0.22	MDP0000234480 Aldolase-type TIM barrel family protein
33	1	Malus-JGI	MDP0000262811	145	79604	13	10	5	3	0.13	MDP0000262811 Ran BP2/NZF zinc finger-like superfamily protein
34	1	Malus-JGI	MDP0000245693	145	64503	17	10	6	4	0.22	MDP0000245693 Protein of unknown function, DUF642
35	1	Malus-JGI	MDP0000266003	141	68865	11	10	4	3	0.15	MDP0000266003 Aldolase superfamily protein
36	1	Malus-JGI	MDP0000151829	137	17513	17	12	4	2	0.42	MDP0000151829 MLP-like protein 423
36	2	Malus-JGI	MDP0000942516	86	17528	20	8	5	4	1.02	MDP0000942516 MLP-like protein 423
36	3	Malus-JGI	MDP0000103621	53	17716	12	2	4	2	0.42	MDP0000103621 MLP-like protein 423
37	1	Malus-JGI	MDP0000309425	137	28224	14	8	4	3	0.4	MDP0000309425 light-harvesting chlorophyll-protein complex II subunit B1
37	2	Malus-JGI	MDP0000235175	94	28138	13	8	3	3	0.4	MDP0000235175 light-harvesting chlorophyll-protein complex II subunit B1
38	1	Malus-JGI	MDP0000323036	136	51931	12	8	5	3	0.2	MDP0000323036 UDP-glucose pyrophosphorylase 2
41	1	Malus-JGI	MDP0000166687	134	46632	18	6	7	2	0.15	MDP0000166687 general regulatory factor 8
42	1	Malus-JGI	MDP0000597996	133	25258	12	10	3	2	0.28	MDP0000597996 ribulose-bisphosphate carboxylases
43	1	Malus-JGI	MDP0000176436	131	42760	11	5	6	3	0.25	MDP0000176436 Peroxidase superfamily protein
44	1	Malus-JGI	MDP0000611170	131	93623	12	8	6	6	0.23	MDP0000611170 Chaperone protein htpG family protein
45	1	Malus-JGI	MDP0000710761	126	35663	7	3	4	1	0.09	MDP0000710761 Lactate/malate dehydrogenase family protein
46	1	Malus-JGI	MDP0000797759	126	16877	8	8	3	3	0.73	MDP0000797759 cold, circadian rhythm, and RNA binding 1
47	1	Malus-JGI	MDP0000095637	123	69158	17	7	5	2	0.1	MDP0000095637 UDP-Glycosyltransferase superfamily protein
51	1	Malus-JGI	MDP0000322020	116	39365	5	3	3	1	0.08	MDP0000322020 ADP/ATP carrier 2
55	1	Malus-JGI	MDP0000248778	108	20875	9	8	2	2	0.35	MDP0000248778 endoribonuclease L-PSP family protein
56	1	Malus-JGI	MDP0000174316	105	44003	6	6	2	2	0.16	MDP0000174316 PLC-like phosphodiesterases superfamily protein
57	1	Malus-JGI	MDP0000214824	104	36991	6	4	2	2	0.19	MDP0000214824 Ribosomal protein L11 family protein
61	1	Malus-JGI	MDP0000547069	97	57644	7	6	2	2	0.12	MDP0000547069 O-Glycosyl hydrolases family 17 protein
62	1	Malus-JGI	MDP0000337156	97	13642	8	5	3	2	0.56	MDP0000337156 Domain of unknown function (DUF543)
63	1	Malus-JGI	MDP0000949486	96	63208	11	6	6	4	0.23	MDP0000949486 D-3-phosphoglycerate dehydrogenase
64	1	Malus-JGI	MDP0000170418	95	60810	21	9	6	4	0.23	MDP0000170418 Lactate/malate dehydrogenase family protein
64	2	Malus-JGI	MDP0000174740	91	50627	13	9	5	4	0.29	MDP0000174740 Lactate/malate dehydrogenase family protein
64	3	Malus-JGI	MDP0000201006	86	17027	12	8	4	3	0.72	MDP0000201006 Lactate/malate dehydrogenase family protein
65	1	Malus-JGI	MDP0000321541	93	63459	7	3	3	1	0.05	MDP0000321541 Phosphoglucomutase/phosphomannomutase family protein
67	1	Malus-JGI	MDP0000524809	88	20317	27	17	4	3	0.58	MDP0000524809 Ribulose bisphosphate carboxylase (small chain) family protein
68	1	Malus-JGI	MDP0000298502	87	96066	9	5	6	2	0.07	MDP0000298502 chloroplast heat shock protein 70-2
69	1	Malus-JGI	MDP0000322220	86	119658	11	3	4	3	0.08	MDP0000322220 heat shock cognate protein 70-1
70	1	Malus-JGI	MDP0000181929	84	77434	17	5	7	2	0.09	MDP0000181929 HEAT SHOCK PROTEIN 81.4
71	1	Malus-JGI	MDP0000257774	83	37997	11	5	4	1	0.09	MDP0000257774 SHV3-like 1
72	1	Malus-JGI	MDP0000231818	81	41613	9	3	4	2	0.17	MDP0000231818 homolog of bacterial cytokinesis Z-ring protein FTSZ 1-1
73	1	Malus-JGI	MDP0000137339	80	42325	5	3	3	2	0.16	MDP0000137339 GDSL-like Lipase/Acylhydrolase superfamily protein
74	1	Malus-JGI	MDP0000297664	80	32100	8	5	5	2	0.34	MDP0000297664 Mitochondrial substrate carrier family protein
75	1	Malus-JGI	MDP0000233921	79	31052	8	5	3	2	0.23	MDP0000233921 light harvesting complex of photosystem II 5
77	1	Malus-JGI	MDP0000142037	76	62167	5	3	2	1	0.05	MDP0000142037 Insulinase (Peptidase family M16) protein
78	1	Malus-JGI	MDP0000292492	76	162110	9	3	4	2	0.04	MDP0000292492 Subtilase family protein
82	1	Malus-JGI	MDP0000204690	74	14502	7	5	3	2	0.52	MDP0000204690 homolog of anti-oxidant 1
82	2	Malus-JGI	MDP0000201775	49	17764	5	3	2	2	0.42	MDP0000201775 homolog of anti-oxidant 1
84	1	Malus-JGI	MDP0000236317	72	46450	9	5	4	2	0.15	MDP0000236317 calcium sensing receptor
87	1	Malus-JGI	MDP0000218595	68	32937	25	7	4	3	0.33	MDP0000218595 chloroplast RNA-binding protein 31B
88	1	Malus-JGI	MDP0000213737	68	38672	8	3	3	1	0.09	MDP0000213737 ankyrin repeat-containing 2B
89	1	Malus-JGI	MDP0000094255	68	50228	23	4	6	1	0.07	MDP0000094255 tubulin alpha-4 chain
91	1	Malus-JGI	MDP0000165130	64	23461	6	2	3	1	0.14	MDP0000165130 translationally controlled tumor protein
92	1	Malus-JGI	MDP0000181339	62	81089	10	5	3	1	0.04	MDP0000181339 Pentatricopeptide repeat (PPR) superfamily protein
94	1	Malus-JGI	MDP0000315498	61	39725	11	2	5	1	0.08	MDP0000315498 Leucine-rich repeat (LRR) family protein
97	1	Malus-JGI	MDP0000813713	61	14206	9	4	2	2	0.54	MDP0000813713 Cystatin/monellin superfamily protein
98	1	Malus-JGI	MDP0000361338	61	32549	9	4	3	1	0.1	MDP0000361338 photosystem II subunit P-1
100	1	Malus-JGI	MDP0000223079	59	44151	5	3	3	1	0.07	MDP0000223079 Zinc-binding dehydrogenase family protein
103	1	Malus-JGI	MDP0000301576	59	50328	17	8	3	2	0.14	MDP0000301576 Eukaryotic aspartyl protease family protein
104	1	Malus-JGI	MDP0000157828	58	27503	6	3	2	1	0.12	MDP0000157828 early nodulin-like protein 18
105	1	Malus-JGI	MDP0000311319	56	73874	7	2	4	1	0.04	MDP0000311319 Protein of unknown function (DUF1191)
109	1	Malus-JGI	MDP0000179036	54	47936	11	7	4	2	0.14	MDP0000179036 Enolase
110	1	Malus-JGI	MDP0000291524	45	73480	5	2	3	2	0.09	MDP0000291524 non-ATPase subunit 9
111	1	Malus-JGI	MDP0000289661	50	28798	6	3	3	2	0.25	MDP0000289661 Chlorophyll A-B binding family protein
112	1	Malus-JGI	MDP0000319772	53	75485	5	2	3	1	0.04	MDP0000319772 myb-like transcription factor family protein
117	1	Malus-JGI	MDP0000229305	51	27433	7	5	4	3	0.41	MDP0000229305 20S proteasome alpha subunit C1
119	1	Malus-JGI	MDP0000137452	50	113504	12	2	3	2	0.06	MDP0000137452 EPS15 homology domain 1
122	1	Malus-JGI	MDP0000222043	49	25818	5	2	2	1	0.13	MDP0000222043 coenzyme Q biosynthesis Coq4 family protein / ubiquinone biosynthesis Coq4 family protein
123	1	Malus-JGI	MDP0000321498	48	108988	11	6	4	1	0.03	MDP0000321498 Tetratricopeptide repeat (TPR)-like superfamily protein
125	1	Malus-JGI	MDP0000173059	48	63331	8	3	5	2	0.11	MDP0000173059
127	1	Malus-JGI	MDP0000951901	47	95137	10	4	3	1	0.03	MDP0000951901 mitogen-activated protein kinase phosphatase 1
129	1	Malus-JGI	MDP0000303254	45	50864	5	2	2	1	0.06	MDP0000303254 ATP citrate lyase (ACL) family protein
130	1	Malus-JGI	MDP0000625137	44	63980	6	2	3	1	0.05	MDP0000625137 PDI-like 1-4
131	1	Malus-JGI	MDP0000294265	44	61284	8	2	5	2	0.11	MDP0000294265 GTP binding Elongation factor Tu family protein
132	1	Malus-JGI	MDP0000631455	43	62058	7	3	5	2	0.11	MDP0000631455 chaperonin-60alpha
135	1	Malus-JGI	MDP0000369361	42	19352	6	2	3	1	0.17	MDP0000369361 Ribosomal protein S19e family protein
138	1	Malus-JGI	MDP0000217438	41	39881	5	5	2	2	0.17	MDP0000217438 Inositol monophosphatase family protein
142	1	Malus-JGI	MDP0000364547	41	18496	8	1	6	1	0.18	MDP0000364547 Histone superfamily protein
143	1	Malus-JGI	MDP0000844729	34	69052	5	2	4	2	0.1	MDP0000844729 vacuolar ATP synthase subunit A
145	1	Malus-JGI	MDP0000124277	40	45584	9	1	7	1	0.07	MDP0000124277 dehydroquinate dehydratase, putative / shikimate dehydrogenase, putative
150	1	Malus-JGI	MDP0000148577	39	112499	5	1	3	1	0.03	MDP0000148577 general control non-repressible 3
151	1	Malus-JGI	MDP0000184046	39	23345	8	2	2	1	0.14	MDP0000184046 photosystem I subunit l
156	1	Malus-JGI	MDP0000477969	37	38023	7	2	3	2	0.18	MDP0000477969 Plastid-lipid associated protein PAP / fibrillin family protein
159	1	Malus-JGI	MDP0000123096	38	37323	5	1	2	1	0.09	MDP0000123096 Tubulin/FtsZ family protein
165	1	Malus-JGI	MDP0000144348	36	50856	7	1	3	1	0.06	MDP0000144348 Trypsin family protein with PDZ domain
167	1	Malus-JGI	MDP0000364277	36	13868	7	1	3	1	0.25	MDP0000364277 Ribosomal protein L7Ae/L30e/S12e/Gadd45 family protein
169	1	Malus-JGI	MDP0000406860	36	57670	5	2	2	1	0.06	MDP0000406860 aldehyde dehydrogenase 3I1
172	1	Malus-JGI	MDP0000269941	36	60518	5	3	3	2	0.11	MDP0000269941 PLC-like phosphodiesterase family protein
174	1	Malus-JGI	MDP0000710378	35	27180	6	1	2	1	0.12	MDP0000710378 HSP20-like chaperones superfamily protein
175	1	Malus-JGI	MDP0000264715	35	44452	5	2	2	1	0.07	MDP0000264715 UDP-3-O-acyl N-acetylglycosamine deacetylase family protein
177	1	Malus-JGI	MDP0000656663	35	39667	6	1	5	1	0.08	MDP0000656663 RNA-binding (RRM/RBD/RNP motifs) family protein
182	1	Malus-JGI	MDP0000312812	34	172096	7	1	6	1	0.02	MDP0000312812 NB-ARC domain-containing disease resistance protein
184	1	Malus-JGI	MDP0000231084	34	51101	8	4	2	1	0.06	MDP0000231084 acetoacetyl-CoA thiolase 2
186	1	Malus-JGI	MDP0000519318	34	54566	21	1	7	1	0.06	MDP0000519318 wall associated kinase 3
190	1	Malus-JGI	MDP0000192889	33	7562	15	1	5	1	0.47	MDP0000192889
191	1	Malus-JGI	MDP0000686419	33	19967	6	2	2	2	0.37	MDP0000686419 Thioredoxin superfamily protein
194	1	Malus-JGI	MDP0000332596	33	56985	7	1	5	1	0.06	MDP0000332596 serine transhydroxymethyltransferase 1
197	1	Malus-JGI	MDP0000233649	32	54953	52	1	5	1	0.06	MDP0000233649
198	1	Malus-JGI	MDP0000749622	32	32671	22	4	7	3	0.34	MDP0000749622 polyubiquitin 10
199	1	Malus-JGI	MDP0000247501	32	50304	5	1	2	1	0.07	MDP0000247501 B-cell receptor-associated protein 31-like
201	1	Malus-JGI	MDP0000785964	32	11962	10	3	2	2	0.66	MDP0000785964 ATPase, F1 complex, delta/epsilon subunit
201	2	Malus-JGI	MDP0000624197	29	28659	7	3	2	2	0.25	MDP0000624197 ATPase, F1 complex, delta/epsilon subunit
202	1	Malus-JGI	MDP0000253447	31	29490	13	1	5	1	0.11	MDP0000253447 general regulatory factor 2
213	1	Malus-JGI	MDP0000255086	28	217096	9	1	4	1	0.02	MDP0000255086 damaged DNA binding protein 1A
215	1	Malus-JGI	MDP0000405151	27	20982	8	1	2	1	0.16	MDP0000405151 Late embryogenesis abundant (LEA) hydroxyproline-rich glycoprotein family
217	1	Malus-JGI	MDP0000299701	27	77087	8	1	6	1	0.04	MDP0000299701 TCP-1/cpn60 chaperonin family protein
223	1	Malus-JGI	MDP0000167291	26	241001	12	1	6	1	0.01	MDP0000167291 SET domain protein 14
226	1	Malus-JGI	MDP0000317763	24	30687	10	2	5	1	0.11	MDP0000317763 Mitochondrial substrate carrier family protein
229	1	Malus-JGI	MDP0000280503	24	62007	20	1	2	1	0.05	MDP0000280503 elongation factor family protein
230	1	Malus-JGI	MDP0000223905	24	54605	12	1	5	1	0.06	MDP0000223905 rubisco activase
241	1	Malus-JGI	MDP0000228398	17	76111	5	1	3	1	0.04	MDP0000228398 Leucine-rich repeat protein kinase family protein
242	1	Malus-JGI	MDP0000154584	17	78150	7	2	2	1	0.04	MDP0000154584 LIM domain-containing protein
247	1	Malus-JGI	MDP0000231033	15	90173	13	1	6	1	0.04	MDP0000231033 Ribonuclease II/R family protein

## Sheet: CB-99DAFB-rep2
User	CÃ©line			F122332
E-mail	celine.leclercq@list.lu
Search title	Subway
MS data file	C:\Program Files (x86)\Matrix Science\Mascot Daemon\data\75 Subway CB3-2\mascot_daemon_merge.mgf
Database	Malus-JGI
Timestamp	21 Mar 2016 at 09:25:10 GMT
Type of search	MS/MS Ion Search
Quantitation	Label-free CL (simple ratio, 3 files, label-free)
Enzyme	Trypsin
Fixed modifications	Carbamidomethyl (C)
Variable modifications	Acetyl (Protein N-term),Oxidation (M)
Mass values	Monoisotopic
Protein mass	Unrestricted
Peptide mass tolerance	20 ppm
Fragment mass tolerance	0.3 Da
Max missed cleavages	2
Instrument type	ESI-QUAD-TOF
Number of queries	8973
Significance threshold p<	0.05
Max. number of families	AUTO
Ions score or expect cut-off	0
Preferred taxonomy	All entries
Filters:	("Num. of matches" >= 5 AND "Num. of sequences" >= 2)
Family	Member	Database	Accession	Score	Mass	Num. of matches	Num. of significant matches	Num. of sequences	Num. of significant sequences	emPAI	Description
1	1	Malus-JGI	MDP0000285074	4728	11916	256	188	7	7	11.7	MDP0000285074 lipid transfer protein 3
1	2	Malus-JGI	MDP0000304369	896	10353	83	43	3	2	1.38	MDP0000304369 lipid transfer protein 3
2	1	Malus-JGI	MDP0000184619	2393	43068	107	102	14	14	2.51	MDP0000184619 Li-tolerant lipase 1
2	2	Malus-JGI	MDP0000496434	2158	39915	88	88	13	13	2.57	MDP0000496434 Li-tolerant lipase 1
3	1	Malus-JGI	MDP0000319048	1734	50898	121	88	15	13	1.9	MDP0000319048 Peroxidase superfamily protein
3	2	Malus-JGI	MDP0000283650	1520	101828	107	80	12	11	0.61	MDP0000283650 Peroxidase superfamily protein
3	3	Malus-JGI	MDP0000207215	1368	61686	133	87	12	9	0.68	MDP0000207215 Peroxidase superfamily protein
3	4	Malus-JGI	MDP0000209189	1243	35155	76	61	10	10	1.95	MDP0000209189 Peroxidase superfamily protein
3	5	Malus-JGI	MDP0000301828	307	35937	28	24	3	3	0.3	MDP0000301828 peroxidase 2
3	6	Malus-JGI	MDP0000306867	210	50335	27	12	3	2	0.14	MDP0000306867 Peroxidase superfamily protein
3	7	Malus-JGI	MDP0000208152	77	39938	6	6	2	2	0.17	MDP0000208152 peroxidase 2
4	1	Malus-JGI	MDP0000217803	1488	63105	120	95	6	6	0.43	MDP0000217803 chitinase A
4	2	Malus-JGI	MDP0000192511	884	31717	76	63	6	5	0.82	MDP0000192511 chitinase A
5	1	Malus-JGI	MDP0000294406	866	34675	44	39	8	6	0.9	MDP0000294406 fibrillin
6	1	Malus-JGI	MDP0000904458	676	41674	44	35	7	6	0.71	MDP0000904458 FASCICLIN-like arabinogalactan 2
7	1	Malus-JGI	MDP0000234133	648	31794	40	32	7	6	0.82	MDP0000234133 NAD(P)-binding Rossmann-fold superfamily protein
8	1	Malus-JGI	MDP0000658332	622	43156	36	26	7	5	0.45	MDP0000658332 FASCICLIN-like arabinogalactan-protein 10
9	1	Malus-JGI	MDP0000360515	597	54860	32	27	9	6	0.42	MDP0000360515 ATP synthase alpha/beta family protein
10	1	Malus-JGI	MDP0000539299	535	35417	22	22	4	4	0.56	MDP0000539299 peroxidase 2
11	1	Malus-JGI	MDP0000728753	425	37127	21	19	4	4	0.41	MDP0000728753 polygalacturonase inhibiting protein 1
12	1	Malus-JGI	MDP0000262811	420	79604	31	27	4	4	0.18	MDP0000262811 Ran BP2/NZF zinc finger-like superfamily protein
13	1	Malus-JGI	MDP0000525641	387	44045	17	15	3	3	0.34	MDP0000525641 FASCICLIN-like arabinogalactan 1
14	1	Malus-JGI	MDP0000456916	379	35059	11	8	3	2	0.2	MDP0000456916 early nodulin-like protein 1
15	1	Malus-JGI	MDP0000123096	377	37323	16	12	4	3	0.29	MDP0000123096 Tubulin/FtsZ family protein
16	1	Malus-JGI	MDP0000834339	374	56879	27	20	6	5	0.4	MDP0000834339 Insulinase (Peptidase family M16) protein
17	1	Malus-JGI	MDP0000797759	367	16877	26	22	6	5	1.49	MDP0000797759 cold, circadian rhythm, and RNA binding 1
18	1	Malus-JGI	MDP0000477969	344	38023	42	18	8	6	0.79	MDP0000477969 Plastid-lipid associated protein PAP / fibrillin family protein
19	1	Malus-JGI	MDP0000279981	323	34184	18	14	4	4	0.45	MDP0000279981 Translation elongation factor EF1B/ribosomal protein S6 family protein
20	1	Malus-JGI	MDP0000157737	314	41952	16	9	4	3	0.26	MDP0000157737 actin-11
21	1	Malus-JGI	MDP0000942516	269	17528	66	34	6	6	1.88	MDP0000942516 MLP-like protein 423
21	2	Malus-JGI	MDP0000151829	264	17513	51	28	8	5	1.41	MDP0000151829 MLP-like protein 423
21	3	Malus-JGI	MDP0000750556	155	17511	41	23	7	3	0.7	MDP0000750556 MLP-like protein 423
21	4	Malus-JGI	MDP0000149794	136	17426	28	9	4	3	0.7	MDP0000149794 MLP-like protein 423
21	5	Malus-JGI	MDP0000103621	94	17716	42	10	6	4	1.01	MDP0000103621 MLP-like protein 423
24	1	Malus-JGI	MDP0000361338	255	32549	31	17	9	8	1.18	MDP0000361338 photosystem II subunit P-1
24	2	Malus-JGI	MDP0000419318	47	28785	15	4	6	3	0.39	MDP0000419318 photosystem II subunit P-1
25	1	Malus-JGI	MDP0000210966	255	26631	16	13	2	2	0.42	MDP0000210966 Glucose-methanol-choline (GMC) oxidoreductase family protein
26	1	Malus-JGI	MDP0000162064	244	43574	13	11	3	3	0.24	MDP0000162064 Leucine-rich repeat (LRR) family protein
27	1	Malus-JGI	MDP0000162904	242	69452	18	10	3	2	0.1	MDP0000162904 pectin methylesterase 3
28	1	Malus-JGI	MDP0000245693	223	64503	28	19	5	3	0.16	MDP0000245693 Protein of unknown function, DUF642
30	1	Malus-JGI	MDP0000710761	220	35663	15	8	6	4	0.43	MDP0000710761 Lactate/malate dehydrogenase family protein
30	2	Malus-JGI	MDP0000426029	109	43756	11	6	4	3	0.24	MDP0000426029 malate dehydrogenase
31	1	Malus-JGI	MDP0000298502	219	96066	22	13	8	4	0.14	MDP0000298502 chloroplast heat shock protein 70-2
32	1	Malus-JGI	MDP0000176436	217	42760	22	12	8	6	0.56	MDP0000176436 Peroxidase superfamily protein
33	1	Malus-JGI	MDP0000185254	214	33196	10	8	3	3	0.33	MDP0000185254 N-terminal nucleophile aminohydrolases (Ntn hydrolases) superfamily protein
34	1	Malus-JGI	MDP0000248920	210	35288	45	24	6	5	0.57	MDP0000248920 photosystem II subunit O-2
35	1	Malus-JGI	MDP0000197620	203	51995	18	11	5	3	0.2	MDP0000197620 Lactate/malate dehydrogenase family protein
36	1	Malus-JGI	MDP0000150162	186	29430	16	9	5	4	0.54	MDP0000150162 chaperonin 20
36	2	Malus-JGI	MDP0000685137	98	26346	8	4	3	3	0.43	MDP0000685137 chaperonin 20
37	1	Malus-JGI	MDP0000209598	185	36512	13	11	6	5	0.54	MDP0000209598 lysm domain GPI-anchored protein 2 precursor
38	1	Malus-JGI	MDP0000174843	177	55526	18	8	7	4	0.26	MDP0000174843 Phosphoglycerate kinase family protein
40	1	Malus-JGI	MDP0000631455	170	62058	15	8	7	5	0.29	MDP0000631455 chaperonin-60alpha
41	1	Malus-JGI	MDP0000293051	165	33450	18	12	4	4	0.46	MDP0000293051 chlorophyll A/B binding protein 1
41	2	Malus-JGI	MDP0000235175	147	28138	19	13	4	4	0.57	MDP0000235175 light-harvesting chlorophyll-protein complex II subunit B1
43	1	Malus-JGI	MDP0000218595	163	32937	41	17	7	3	0.33	MDP0000218595 chloroplast RNA-binding protein 31B
44	1	Malus-JGI	MDP0000237102	159	37556	20	10	6	4	0.4	MDP0000237102 Leucine-rich repeat (LRR) family protein
46	1	Malus-JGI	MDP0000292492	152	162110	13	6	4	2	0.04	MDP0000292492 Subtilase family protein
47	1	Malus-JGI	MDP0000316189	151	72141	12	10	4	4	0.19	MDP0000316189 Aldolase superfamily protein
47	2	Malus-JGI	MDP0000120450	79	35573	8	7	2	2	0.2	MDP0000120450 Aldolase superfamily protein
48	1	Malus-JGI	MDP0000223568	147	17485	18	10	5	3	0.7	MDP0000223568 HSP20-like chaperones superfamily protein
49	1	Malus-JGI	MDP0000152585	145	39118	5	5	2	2	0.18	MDP0000152585 membrane-associated progesterone binding protein 3
52	1	Malus-JGI	MDP0000217438	136	39881	9	7	2	2	0.17	MDP0000217438 Inositol monophosphatase family protein
53	1	Malus-JGI	MDP0000337156	133	13642	7	5	2	1	0.25	MDP0000337156 Domain of unknown function (DUF543)
54	1	Malus-JGI	MDP0000183350	132	43004	5	4	2	2	0.16	MDP0000183350 ubiquitin C-terminal hydrolase 3
56	1	Malus-JGI	MDP0000757565	129	37085	9	8	4	4	0.41	MDP0000757565 glyceraldehyde-3-phosphate dehydrogenase C2
58	1	Malus-JGI	MDP0000120022	128	29032	10	8	4	4	0.54	MDP0000120022 HAD superfamily, subfamily IIIB acid phosphatase
59	1	Malus-JGI	MDP0000222212	126	28047	16	8	4	2	0.25	MDP0000222212 alpha-galactosidase 1
61	1	Malus-JGI	MDP0000094255	124	50228	21	6	7	2	0.14	MDP0000094255 tubulin alpha-4 chain
62	1	Malus-JGI	MDP0000190405	124	20210	5	4	2	1	0.17	MDP0000190405 40s ribosomal protein SA B
63	1	Malus-JGI	MDP0000427722	122	16963	11	8	5	3	0.72	MDP0000427722 MLP-like protein 423
65	1	Malus-JGI	MDP0000248778	120	20875	14	9	4	2	0.35	MDP0000248778 endoribonuclease L-PSP family protein
66	1	Malus-JGI	MDP0000146698	118	48763	18	6	7	2	0.14	MDP0000146698 general regulatory factor 3
67	1	Malus-JGI	MDP0000281786	117	231188	7	4	4	2	0.03	MDP0000281786 alpha-amylase-like 3
68	1	Malus-JGI	MDP0000119597	110	58457	5	4	3	2	0.12	MDP0000119597 ubiquitin family protein
69	1	Malus-JGI	MDP0000239946	107	37814	6	5	2	2	0.18	MDP0000239946 NmrA-like negative transcriptional regulator family protein
70	1	Malus-JGI	MDP0000229305	105	27433	8	6	3	2	0.26	MDP0000229305 20S proteasome alpha subunit C1
71	1	Malus-JGI	MDP0000771647	99	42582	9	4	3	1	0.08	MDP0000771647 GDSL-like Lipase/Acylhydrolase superfamily protein
74	1	Malus-JGI	MDP0000291439	96	49086	7	6	2	2	0.14	MDP0000291439 Rad23 UV excision repair protein family
75	1	Malus-JGI	MDP0000291220	95	40685	8	6	2	1	0.08	MDP0000291220 Granulin repeat cysteine protease family protein
76	1	Malus-JGI	MDP0000323036	94	51931	9	4	3	1	0.06	MDP0000323036 UDP-glucose pyrophosphorylase 2
79	1	Malus-JGI	MDP0000524809	91	20317	27	17	5	4	0.85	MDP0000524809 Ribulose bisphosphate carboxylase (small chain) family protein
80	1	Malus-JGI	MDP0000121919	91	23162	6	5	3	2	0.31	MDP0000121919 copper/zinc superoxide dismutase 1
80	2	Malus-JGI	MDP0000188546	30	27441	8	3	2	2	0.26	MDP0000188546 copper/zinc superoxide dismutase 1
83	1	Malus-JGI	MDP0000813713	88	14206	19	8	3	2	0.54	MDP0000813713 Cystatin/monellin superfamily protein
84	1	Malus-JGI	MDP0000275000	88	17912	5	3	2	1	0.19	MDP0000275000 outer plastid envelope protein 16-1
85	1	Malus-JGI	MDP0000209662	87	33903	18	11	3	3	0.32	MDP0000209662
87	1	Malus-JGI	MDP0000296110	85	36818	7	3	2	1	0.09	MDP0000296110 target of rapamycin
88	1	Malus-JGI	MDP0000153762	81	84795	8	6	2	2	0.08	MDP0000153762 Cobalamin-independent synthase family protein
89	1	Malus-JGI	MDP0000211018	81	205145	14	6	6	3	0.05	MDP0000211018 Glycosyl hydrolase family 38 protein
89	2	Malus-JGI	MDP0000163211	34	274519	12	2	4	2	0.02	MDP0000163211 ARF-GAP domain 1
91	1	Malus-JGI	MDP0000128030	78	41911	7	4	3	1	0.08	MDP0000128030 Co-chaperone GrpE family protein
92	1	Malus-JGI	MDP0000137452	77	113504	21	6	5	4	0.12	MDP0000137452 EPS15 homology domain 1
97	1	Malus-JGI	MDP0000155347	71	153393	8	4	2	1	0.02	MDP0000155347 histidine kinase 3
98	1	Malus-JGI	MDP0000244771	71	83833	12	7	5	3	0.12	MDP0000244771 sedoheptulose-bisphosphatase
100	1	Malus-JGI	MDP0000164046	69	31233	5	2	2	1	0.11	MDP0000164046 translationally controlled tumor protein
101	1	Malus-JGI	MDP0000213737	66	38672	13	5	3	2	0.18	MDP0000213737 ankyrin repeat-containing 2B
102	1	Malus-JGI	MDP0000624350	65	23502	5	4	2	1	0.14	MDP0000624350 photosystem I subunit D-1
104	1	Malus-JGI	MDP0000488361	64	45331	5	3	3	2	0.24	MDP0000488361 root hair specific 19
106	1	Malus-JGI	MDP0000214824	63	36991	6	2	4	1	0.09	MDP0000214824 Ribosomal protein L11 family protein
107	1	Malus-JGI	MDP0000192889	62	7562	23	4	6	2	1.16	MDP0000192889
110	1	Malus-JGI	MDP0000147698	59	33398	6	5	2	2	0.21	MDP0000147698 Plastid-lipid associated protein PAP / fibrillin family protein
113	1	Malus-JGI	MDP0000624197	58	28659	13	6	2	2	0.25	MDP0000624197 ATPase, F1 complex, delta/epsilon subunit
116	1	Malus-JGI	MDP0000181339	56	81089	10	3	3	1	0.04	MDP0000181339 Pentatricopeptide repeat (PPR) superfamily protein
118	1	Malus-JGI	MDP0000918098	54	7446	7	5	2	1	0.48	MDP0000918098 ATP synthase epsilon chain
123	1	Malus-JGI	MDP0000250286	51	22280	15	3	2	1	0.15	MDP0000250286 copper/zinc superoxide dismutase 2
126	1	Malus-JGI	MDP0000538071	50	20434	16	6	3	2	0.36	MDP0000538071 Glucose-methanol-choline (GMC) oxidoreductase family protein
127	1	Malus-JGI	MDP0000321498	50	108988	7	3	3	1	0.03	MDP0000321498 Tetratricopeptide repeat (TPR)-like superfamily protein
128	1	Malus-JGI	MDP0000191908	50	45111	26	10	2	1	0.07	MDP0000191908 Protein kinase superfamily protein
131	1	Malus-JGI	MDP0000242247	48	68729	5	2	3	2	0.1	MDP0000242247 fructose-bisphosphate aldolase 2
136	1	Malus-JGI	MDP0000752720	47	34481	5	1	3	1	0.1	MDP0000752720 Oxidoreductase, zinc-binding dehydrogenase family protein
137	1	Malus-JGI	MDP0000200810	47	29844	6	2	2	1	0.11	MDP0000200810 2-cysteine peroxiredoxin B
138	1	Malus-JGI	MDP0000323987	46	34800	7	3	2	2	0.2	MDP0000323987 xyloglucan endotransglucosylase/hydrolase 5
139	1	Malus-JGI	MDP0000305826	46	83017	9	2	3	1	0.04	MDP0000305826 Uncharacterized protein
140	1	Malus-JGI	MDP0000204690	46	14502	12	4	3	2	0.52	MDP0000204690 homolog of anti-oxidant 1
140	2	Malus-JGI	MDP0000201775	43	17764	6	4	2	2	0.42	MDP0000201775 homolog of anti-oxidant 1
143	1	Malus-JGI	MDP0000145669	45	23893	6	2	3	1	0.14	MDP0000145669 GroES-like family protein
145	1	Malus-JGI	MDP0000211088	43	35095	7	4	2	2	0.2	MDP0000211088 Late embryogenesis abundant protein, group 2
147	1	Malus-JGI	MDP0000656663	43	39667	6	2	4	1	0.08	MDP0000656663 RNA-binding (RRM/RBD/RNP motifs) family protein
149	1	Malus-JGI	MDP0000264715	43	44452	8	2	3	1	0.07	MDP0000264715 UDP-3-O-acyl N-acetylglycosamine deacetylase family protein
151	1	Malus-JGI	MDP0000150729	41	29888	5	2	2	1	0.11	MDP0000150729 photosystem I light harvesting complex gene 3
152	1	Malus-JGI	MDP0000697468	41	26882	6	2	2	1	0.12	MDP0000697468 Aconitase/3-isopropylmalate dehydratase protein
153	1	Malus-JGI	MDP0000139844	41	21334	13	1	4	1	0.16	MDP0000139844 Disease resistance-responsive (dirigent-like protein) family protein
155	1	Malus-JGI	MDP0000294178	40	66190	6	4	2	1	0.05	MDP0000294178 PDI-like 1-4
156	1	Malus-JGI	MDP0000315920	40	28716	17	2	3	1	0.12	MDP0000315920 Ribosomal protein S27a / Ubiquitin family protein
157	1	Malus-JGI	MDP0000155698	40	29529	6	1	3	1	0.11	MDP0000155698 HAD superfamily, subfamily IIIB acid phosphatase
161	1	Malus-JGI	MDP0000312397	39	126375	6	1	2	1	0.03	MDP0000312397 lipoxygenase 1
162	1	Malus-JGI	MDP0000302917	39	26277	8	2	2	1	0.13	MDP0000302917 glycine-rich RNA-binding protein 3
163	1	Malus-JGI	MDP0000289661	31	28798	8	2	3	2	0.25	MDP0000289661 Chlorophyll A-B binding family protein
166	1	Malus-JGI	MDP0000311319	37	73874	10	2	5	2	0.09	MDP0000311319 Protein of unknown function (DUF1191)
172	1	Malus-JGI	MDP0000303103	35	68317	8	1	4	1	0.05	MDP0000303103 L-galactono-1,4-lactone dehydrogenase
173	1	Malus-JGI	MDP0000264412	35	51863	7	1	5	1	0.06	MDP0000264412 geranylgeranyl reductase
176	1	Malus-JGI	MDP0000337777	34	21265	5	1	2	1	0.16	MDP0000337777 RNA ligase/cyclic nucleotide phosphodiesterase family protein
178	1	Malus-JGI	MDP0000734523	32	40116	18	2	3	1	0.08	MDP0000734523 formin 8
188	1	Malus-JGI	MDP0000257774	30	37997	5	1	3	1	0.09	MDP0000257774 SHV3-like 1
190	1	Malus-JGI	MDP0000301576	30	50328	8	1	5	1	0.07	MDP0000301576 Eukaryotic aspartyl protease family protein
191	1	Malus-JGI	MDP0000233649	29	54953	86	2	3	1	0.06	MDP0000233649
192	1	Malus-JGI	MDP0000214814	29	35202	7	1	2	1	0.09	MDP0000214814 Duplicated homeodomain-like superfamily protein
196	1	Malus-JGI	MDP0000181929	28	77434	11	1	4	1	0.04	MDP0000181929 HEAT SHOCK PROTEIN 81.4
197	1	Malus-JGI	MDP0000284209	26	35885	5	1	2	1	0.09	MDP0000284209 vacuolar ATP synthase subunit D (VATD) / V-ATPase D subunit / vacuolar proton pump D subunit (VATPD)
200	1	Malus-JGI	MDP0000296631	26	92751	58	2	11	2	0.07	MDP0000296631 Pentatricopeptide repeat (PPR-like) superfamily protein
204	1	Malus-JGI	MDP0000236317	25	46450	9	2	4	2	0.15	MDP0000236317 calcium sensing receptor
205	1	Malus-JGI	MDP0000191455	25	35628	8	1	2	1	0.09	MDP0000191455 S-locus lectin protein kinase family protein
212	1	Malus-JGI	MDP0000179967	23	12852	5	1	3	1	0.27	MDP0000179967 photosystem I subunit E-2
213	1	Malus-JGI	MDP0000166687	22	46632	11	1	5	1	0.07	MDP0000166687 general regulatory factor 8
214	1	Malus-JGI	MDP0000266559	19	50385	7	1	5	1	0.07	MDP0000266559 DNA-binding bromodomain-containing protein
215	1	Malus-JGI	MDP0000241984	19	23309	7	2	3	2	0.31	MDP0000241984 Mitochondrial inner membrane translocase complex, subunit Tim44-related protein
219	1	Malus-JGI	MDP0000415439	17	13883	6	1	3	1	0.25	MDP0000415439 thioredoxin H-type 1
220	1	Malus-JGI	MDP0000231799	17	65797	8	1	5	1	0.05	MDP0000231799 lipoamide dehydrogenase 1
225	1	Malus-JGI	MDP0000388090	15	103331	7	1	4	1	0.03	MDP0000388090 ARF-GAP domain 8
226	1	Malus-JGI	MDP0000309058	13	150126	44	1	6	1	0.02	MDP0000309058 carboxyl-terminal domain (ctd) phosphatase-like 2

## Sheet: CB-99DAFB-rep3
User	CÃ©line			F122331
E-mail	celine.leclercq@list.lu
Search title	Subway
MS data file	C:\Program Files (x86)\Matrix Science\Mascot Daemon\data\76 Subway CB3-3\mascot_daemon_merge.mgf
Database	Malus-JGI
Timestamp	21 Mar 2016 at 09:24:46 GMT
Type of search	MS/MS Ion Search
Quantitation	Label-free CL (simple ratio, 3 files, label-free)
Enzyme	Trypsin
Fixed modifications	Carbamidomethyl (C)
Variable modifications	Acetyl (Protein N-term),Oxidation (M)
Mass values	Monoisotopic
Protein mass	Unrestricted
Peptide mass tolerance	20 ppm
Fragment mass tolerance	0.3 Da
Max missed cleavages	2
Instrument type	ESI-QUAD-TOF
Number of queries	9092
Significance threshold p<	0.05
Max. number of families	AUTO
Ions score or expect cut-off	0
Preferred taxonomy	All entries
Filters:	("Num. of matches" >= 5 AND "Num. of sequences" >= 2)
Family	Member	Database	Accession	Score	Mass	Num. of matches	Num. of significant matches	Num. of sequences	Num. of significant sequences	emPAI	Description
1	1	Malus-JGI	MDP0000285074	6047	11916	352	253	8	8	15.37	MDP0000285074 lipid transfer protein 3
1	2	Malus-JGI	MDP0000304369	969	10353	102	53	5	3	1.38	MDP0000304369 lipid transfer protein 3
2	1	Malus-JGI	MDP0000319048	2669	50898	161	112	14	11	1.56	MDP0000319048 Peroxidase superfamily protein
2	2	Malus-JGI	MDP0000283650	1648	101828	122	88	11	8	0.42	MDP0000283650 Peroxidase superfamily protein
2	3	Malus-JGI	MDP0000209189	1427	35155	79	65	11	10	1.69	MDP0000209189 Peroxidase superfamily protein
2	4	Malus-JGI	MDP0000207215	1374	61686	133	92	12	8	0.51	MDP0000207215 Peroxidase superfamily protein
2	5	Malus-JGI	MDP0000301828	403	35937	37	28	3	3	0.3	MDP0000301828 peroxidase 2
2	6	Malus-JGI	MDP0000306867	219	50335	30	15	3	2	0.14	MDP0000306867 Peroxidase superfamily protein
2	7	Malus-JGI	MDP0000208152	61	39938	9	6	2	2	0.17	MDP0000208152 peroxidase 2
3	1	Malus-JGI	MDP0000184619	2029	43068	97	87	11	11	1.61	MDP0000184619 Li-tolerant lipase 1
4	1	Malus-JGI	MDP0000360515	1597	54860	69	60	10	8	0.79	MDP0000360515 ATP synthase alpha/beta family protein
5	1	Malus-JGI	MDP0000294406	886	34675	41	36	4	4	0.44	MDP0000294406 fibrillin
6	1	Malus-JGI	MDP0000217803	873	63105	92	68	6	5	0.29	MDP0000217803 chitinase A
6	2	Malus-JGI	MDP0000888042	584	31725	79	56	6	5	0.64	MDP0000888042 chitinase A
7	1	Malus-JGI	MDP0000904458	807	41674	62	49	5	5	0.58	MDP0000904458 FASCICLIN-like arabinogalactan 2
8	1	Malus-JGI	MDP0000298502	755	96066	59	42	11	9	0.4	MDP0000298502 chloroplast heat shock protein 70-2
8	2	Malus-JGI	MDP0000175489	33	39503	20	2	5	1	0.08	MDP0000175489 Wall-associated kinase family protein
9	1	Malus-JGI	MDP0000234133	746	31794	49	47	7	6	0.82	MDP0000234133 NAD(P)-binding Rossmann-fold superfamily protein
10	1	Malus-JGI	MDP0000631455	541	62058	34	18	9	6	0.36	MDP0000631455 chaperonin-60alpha
11	1	Malus-JGI	MDP0000797759	532	16877	37	36	5	5	1.49	MDP0000797759 cold, circadian rhythm, and RNA binding 1
11	2	Malus-JGI	MDP0000260339	285	41515	17	17	3	3	0.26	MDP0000260339 cold, circadian rhythm, and rna binding 2
12	1	Malus-JGI	MDP0000176436	485	42760	37	24	8	7	0.81	MDP0000176436 Peroxidase superfamily protein
13	1	Malus-JGI	MDP0000323036	458	51931	35	25	9	7	0.54	MDP0000323036 UDP-glucose pyrophosphorylase 2
14	1	Malus-JGI	MDP0000525641	447	44045	14	13	2	2	0.24	MDP0000525641 FASCICLIN-like arabinogalactan 1
15	1	Malus-JGI	MDP0000197620	425	51995	45	25	10	6	0.45	MDP0000197620 Lactate/malate dehydrogenase family protein
15	2	Malus-JGI	MDP0000201006	190	17027	22	16	5	3	0.72	MDP0000201006 Lactate/malate dehydrogenase family protein
16	1	Malus-JGI	MDP0000774288	397	41941	27	15	8	5	0.46	MDP0000774288 actin 7
17	1	Malus-JGI	MDP0000210966	392	26631	24	19	2	2	0.42	MDP0000210966 Glucose-methanol-choline (GMC) oxidoreductase family protein
18	1	Malus-JGI	MDP0000162904	386	69452	23	19	3	2	0.15	MDP0000162904 pectin methylesterase 3
20	1	Malus-JGI	MDP0000319081	367	93597	22	18	5	4	0.19	MDP0000319081 tubulin beta-1 chain
20	2	Malus-JGI	MDP0000216501	210	50839	18	14	4	4	0.37	MDP0000216501 beta-6 tubulin
21	1	Malus-JGI	MDP0000361338	365	32549	45	32	8	7	0.97	MDP0000361338 photosystem II subunit P-1
21	2	Malus-JGI	MDP0000419318	64	28785	16	6	6	4	0.55	MDP0000419318 photosystem II subunit P-1
23	1	Malus-JGI	MDP0000245693	335	64503	35	25	9	6	0.35	MDP0000245693 Protein of unknown function, DUF642
23	2	Malus-JGI	MDP0000414898	319	52439	26	18	8	6	0.44	MDP0000414898 Protein of unknown function, DUF642
24	1	Malus-JGI	MDP0000645731	327	42058	16	14	5	4	0.35	MDP0000645731 Serine protease inhibitor (SERPIN) family protein
25	1	Malus-JGI	MDP0000752720	319	34481	16	9	4	2	0.32	MDP0000752720 Oxidoreductase, zinc-binding dehydrogenase family protein
26	1	Malus-JGI	MDP0000834339	314	56879	30	20	7	6	0.48	MDP0000834339 Insulinase (Peptidase family M16) protein
26	2	Malus-JGI	MDP0000127531	304	86472	26	19	6	5	0.25	MDP0000127531 Insulinase (Peptidase family M16) protein
27	1	Malus-JGI	MDP0000909457	310	45308	16	16	4	4	0.33	MDP0000909457 Tubulin/FtsZ family protein
29	1	Malus-JGI	MDP0000150162	291	29430	21	15	4	4	0.54	MDP0000150162 chaperonin 20
29	2	Malus-JGI	MDP0000685137	133	26346	10	7	3	3	0.43	MDP0000685137 chaperonin 20
30	1	Malus-JGI	MDP0000728753	281	37127	14	14	3	3	0.29	MDP0000728753 polygalacturonase inhibiting protein 1
31	1	Malus-JGI	MDP0000262811	281	79604	31	20	5	4	0.18	MDP0000262811 Ran BP2/NZF zinc finger-like superfamily protein
32	1	Malus-JGI	MDP0000598262	256	60238	14	11	6	6	0.38	MDP0000598262 Cytosol aminopeptidase family protein
33	1	Malus-JGI	MDP0000279981	252	34184	12	9	5	4	0.45	MDP0000279981 Translation elongation factor EF1B/ribosomal protein S6 family protein
34	1	Malus-JGI	MDP0000151829	246	17513	60	26	7	5	1.88	MDP0000151829 MLP-like protein 423
34	2	Malus-JGI	MDP0000942516	102	17528	34	11	6	5	1.41	MDP0000942516 MLP-like protein 423
35	1	Malus-JGI	MDP0000477969	242	38023	25	12	5	3	0.28	MDP0000477969 Plastid-lipid associated protein PAP / fibrillin family protein
36	1	Malus-JGI	MDP0000427722	224	16963	15	12	4	4	1.07	MDP0000427722 MLP-like protein 423
38	1	Malus-JGI	MDP0000316189	218	72141	17	15	6	5	0.25	MDP0000316189 Aldolase superfamily protein
38	2	Malus-JGI	MDP0000120450	98	35573	10	8	3	2	0.2	MDP0000120450 Aldolase superfamily protein
39	1	Malus-JGI	MDP0000153762	215	84795	33	21	6	5	0.21	MDP0000153762 Cobalamin-independent synthase family protein
40	1	Malus-JGI	MDP0000174843	212	55526	20	10	7	5	0.33	MDP0000174843 Phosphoglycerate kinase family protein
40	2	Malus-JGI	MDP0000456708	78	42090	18	4	4	3	0.25	MDP0000456708 phosphoglycerate kinase
41	1	Malus-JGI	MDP0000658332	207	43156	18	11	4	2	0.16	MDP0000658332 FASCICLIN-like arabinogalactan-protein 10
42	1	Malus-JGI	MDP0000220665	207	29432	6	6	2	2	0.38	MDP0000220665 peroxidase 2
43	1	Malus-JGI	MDP0000146698	206	48763	21	10	6	3	0.22	MDP0000146698 general regulatory factor 3
44	1	Malus-JGI	MDP0000315645	196	10819	8	6	3	1	0.32	MDP0000315645 cystatin B
45	1	Malus-JGI	MDP0000094255	195	50228	23	10	7	2	0.14	MDP0000094255 tubulin alpha-4 chain
46	1	Malus-JGI	MDP0000152242	193	27504	8	6	2	2	0.26	MDP0000152242 triosephosphate isomerase
49	1	Malus-JGI	MDP0000231146	182	35939	13	11	2	2	0.19	MDP0000231146 40s ribosomal protein SA B
49	2	Malus-JGI	MDP0000260722	166	32705	11	10	2	2	0.21	MDP0000260722 40s ribosomal protein SA B
50	1	Malus-JGI	MDP0000710761	175	35663	19	11	4	3	0.31	MDP0000710761 Lactate/malate dehydrogenase family protein
50	2	Malus-JGI	MDP0000426029	99	43756	14	5	4	3	0.24	MDP0000426029 malate dehydrogenase
51	1	Malus-JGI	MDP0000185254	172	33196	9	8	4	4	0.46	MDP0000185254 N-terminal nucleophile aminohydrolases (Ntn hydrolases) superfamily protein
53	1	Malus-JGI	MDP0000165130	169	23461	9	6	3	1	0.14	MDP0000165130 translationally controlled tumor protein
54	1	Malus-JGI	MDP0000157828	169	27503	9	8	2	1	0.12	MDP0000157828 early nodulin-like protein 18
56	1	Malus-JGI	MDP0000248920	164	35288	39	17	6	4	0.43	MDP0000248920 photosystem II subunit O-2
57	1	Malus-JGI	MDP0000488361	160	45331	12	6	5	4	0.42	MDP0000488361 root hair specific 19
58	1	Malus-JGI	MDP0000322220	159	119658	10	4	3	2	0.06	MDP0000322220 heat shock cognate protein 70-1
59	1	Malus-JGI	MDP0000382190	157	51617	10	4	2	1	0.06	MDP0000382190 metacaspase 4
60	1	Malus-JGI	MDP0000222212	156	28047	16	10	4	3	0.4	MDP0000222212 alpha-galactosidase 1
61	1	Malus-JGI	MDP0000209598	146	36512	8	6	4	3	0.3	MDP0000209598 lysm domain GPI-anchored protein 2 precursor
62	1	Malus-JGI	MDP0000597996	146	25258	5	5	2	2	0.28	MDP0000597996 ribulose-bisphosphate carboxylases
65	1	Malus-JGI	MDP0000911918	142	58955	17	9	7	3	0.18	MDP0000911918 D-3-phosphoglycerate dehydrogenase
65	2	Malus-JGI	MDP0000949486	82	63208	16	7	8	3	0.16	MDP0000949486 D-3-phosphoglycerate dehydrogenase
67	1	Malus-JGI	MDP0000221561	139	64938	23	15	5	4	0.22	MDP0000221561 NADP-malic enzyme 3
67	2	Malus-JGI	MDP0000568928	36	7035	11	3	4	3	2.43	MDP0000568928 NADP-malic enzyme 4
68	1	Malus-JGI	MDP0000146411	137	44554	6	6	2	2	0.15	MDP0000146411 Transketolase family protein
69	1	Malus-JGI	MDP0000292492	137	162110	18	6	5	3	0.06	MDP0000292492 Subtilase family protein
70	1	Malus-JGI	MDP0000611170	137	93623	25	11	9	5	0.19	MDP0000611170 Chaperone protein htpG family protein
71	1	Malus-JGI	MDP0000142098	136	80854	15	13	5	4	0.17	MDP0000142098 Transketolase
72	1	Malus-JGI	MDP0000757565	129	37085	17	11	6	4	0.41	MDP0000757565 glyceraldehyde-3-phosphate dehydrogenase C2
72	2	Malus-JGI	MDP0000165534	99	53195	16	7	5	2	0.13	MDP0000165534 glyceraldehyde-3-phosphate dehydrogenase of plastid 1
73	1	Malus-JGI	MDP0000151849	124	77119	16	7	6	3	0.13	MDP0000151849 fructose-bisphosphate aldolase 2
73	2	Malus-JGI	MDP0000242247	120	68729	15	6	6	3	0.15	MDP0000242247 fructose-bisphosphate aldolase 2
73	3	Malus-JGI	MDP0000273688	74	67338	18	4	5	3	0.15	MDP0000273688 Aldolase superfamily protein
74	1	Malus-JGI	MDP0000239946	120	37814	10	6	5	4	0.4	MDP0000239946 NmrA-like negative transcriptional regulator family protein
74	2	Malus-JGI	MDP0000371499	120	42281	9	5	6	3	0.25	MDP0000371499 NmrA-like negative transcriptional regulator family protein
75	1	Malus-JGI	MDP0000231799	118	65797	9	4	4	2	0.1	MDP0000231799 lipoamide dehydrogenase 1
76	1	Malus-JGI	MDP0000217438	117	39881	8	7	2	2	0.17	MDP0000217438 Inositol monophosphatase family protein
78	1	Malus-JGI	MDP0000281786	114	231188	18	13	7	4	0.06	MDP0000281786 alpha-amylase-like 3
79	1	Malus-JGI	MDP0000204690	114	14502	11	7	3	2	0.52	MDP0000204690 homolog of anti-oxidant 1
79	2	Malus-JGI	MDP0000201775	95	17764	9	7	2	2	0.42	MDP0000201775 homolog of anti-oxidant 1
81	1	Malus-JGI	MDP0000277811	106	66385	12	5	5	3	0.16	MDP0000277811 sedoheptulose-bisphosphatase
82	1	Malus-JGI	MDP0000170872	106	27082	8	5	2	2	0.26	MDP0000170872 Aluminium induced protein with YGL and LRDR motifs
84	1	Malus-JGI	MDP0000631555	104	101496	10	4	4	1	0.03	MDP0000631555 purple acid phosphatase 27
85	1	Malus-JGI	MDP0000299701	102	77087	15	4	8	2	0.09	MDP0000299701 TCP-1/cpn60 chaperonin family protein
87	1	Malus-JGI	MDP0000325786	100	41194	15	6	5	2	0.17	MDP0000325786 cysteine synthase C1
89	1	Malus-JGI	MDP0000235454	97	55270	8	6	4	3	0.19	MDP0000235454 Thiolase family protein
89	2	Malus-JGI	MDP0000231084	47	51101	11	4	4	3	0.21	MDP0000231084 acetoacetyl-CoA thiolase 2
90	1	Malus-JGI	MDP0000236317	97	46450	9	7	3	2	0.15	MDP0000236317 calcium sensing receptor
91	1	Malus-JGI	MDP0000229305	95	27433	12	7	3	2	0.26	MDP0000229305 20S proteasome alpha subunit C1
92	1	Malus-JGI	MDP0000179036	95	47936	23	9	5	3	0.22	MDP0000179036 Enolase
94	1	Malus-JGI	MDP0000237102	93	37556	13	7	4	3	0.29	MDP0000237102 Leucine-rich repeat (LRR) family protein
97	1	Malus-JGI	MDP0000147698	89	33398	7	5	3	3	0.33	MDP0000147698 Plastid-lipid associated protein PAP / fibrillin family protein
98	1	Malus-JGI	MDP0000248778	89	20875	11	5	4	2	0.35	MDP0000248778 endoribonuclease L-PSP family protein
99	1	Malus-JGI	MDP0000236092	89	134676	8	3	4	1	0.02	MDP0000236092 COBRA-like protein 11 precursor
100	1	Malus-JGI	MDP0000162064	88	43574	7	5	3	2	0.16	MDP0000162064 Leucine-rich repeat (LRR) family protein
102	1	Malus-JGI	MDP0000294178	83	66190	10	8	3	2	0.1	MDP0000294178 PDI-like 1-4
103	1	Malus-JGI	MDP0000524809	83	20317	36	15	3	3	0.58	MDP0000524809 Ribulose bisphosphate carboxylase (small chain) family protein
104	1	Malus-JGI	MDP0000305826	81	83017	6	2	2	1	0.04	MDP0000305826 Uncharacterized protein
105	1	Malus-JGI	MDP0000276724	80	58001	5	4	2	1	0.06	MDP0000276724 TCP-1/cpn60 chaperonin family protein
107	1	Malus-JGI	MDP0000173732	78	42617	13	3	7	2	0.16	MDP0000173732 GDSL-like Lipase/Acylhydrolase superfamily protein
108	1	Malus-JGI	MDP0000137452	78	113504	25	3	3	1	0.03	MDP0000137452 EPS15 homology domain 1
109	1	Malus-JGI	MDP0000362033	77	32376	10	7	2	2	0.34	MDP0000362033 glyceraldehyde 3-phosphate dehydrogenase A subunit 2
110	1	Malus-JGI	MDP0000275000	76	17912	7	4	2	2	0.41	MDP0000275000 outer plastid envelope protein 16-1
112	1	Malus-JGI	MDP0000813713	75	14206	15	8	3	2	0.54	MDP0000813713 Cystatin/monellin superfamily protein
113	1	Malus-JGI	MDP0000149067	75	31377	9	5	3	1	0.11	MDP0000149067 stress-inducible protein, putative
114	1	Malus-JGI	MDP0000337156	72	13642	8	3	3	2	0.56	MDP0000337156 Domain of unknown function (DUF543)
119	1	Malus-JGI	MDP0000581661	69	26892	8	4	2	1	0.12	MDP0000581661 Aconitase/3-isopropylmalate dehydratase protein
122	1	Malus-JGI	MDP0000322896	64	54654	12	2	5	1	0.06	MDP0000322896 phosphoribulokinase
124	1	Malus-JGI	MDP0000287242	64	70359	10	4	4	1	0.05	MDP0000287242 Granulin repeat cysteine protease family protein
125	1	Malus-JGI	MDP0000158520	63	17429	7	5	3	3	0.7	MDP0000158520 HSP20-like chaperones superfamily protein
126	1	Malus-JGI	MDP0000918098	62	7446	6	4	2	1	0.48	MDP0000918098 ATP synthase epsilon chain
128	1	Malus-JGI	MDP0000250286	59	22280	17	5	2	2	0.32	MDP0000250286 copper/zinc superoxide dismutase 2
130	1	Malus-JGI	MDP0000316685	58	74179	9	3	4	1	0.04	MDP0000316685 Aldolase-type TIM barrel family protein
131	1	Malus-JGI	MDP0000155347	57	153393	11	4	3	1	0.02	MDP0000155347 histidine kinase 3
132	1	Malus-JGI	MDP0000176374	57	57394	5	2	4	1	0.06	MDP0000176374 dehydroquinate dehydratase, putative / shikimate dehydrogenase, putative
133	1	Malus-JGI	MDP0000200810	56	29844	7	2	3	1	0.11	MDP0000200810 2-cysteine peroxiredoxin B
134	1	Malus-JGI	MDP0000218595	56	32937	30	6	7	2	0.21	MDP0000218595 chloroplast RNA-binding protein 31B
138	1	Malus-JGI	MDP0000315498	52	39725	5	3	2	1	0.08	MDP0000315498 Leucine-rich repeat (LRR) family protein
139	1	Malus-JGI	MDP0000119597	52	58457	10	9	3	3	0.18	MDP0000119597 ubiquitin family protein
141	1	Malus-JGI	MDP0000785964	51	11962	8	4	2	2	0.66	MDP0000785964 ATPase, F1 complex, delta/epsilon subunit
142	1	Malus-JGI	MDP0000321498	51	108988	7	2	3	1	0.03	MDP0000321498 Tetratricopeptide repeat (TPR)-like superfamily protein
144	1	Malus-JGI	MDP0000301576	50	50328	11	3	4	1	0.07	MDP0000301576 Eukaryotic aspartyl protease family protein
145	1	Malus-JGI	MDP0000211018	50	205145	10	5	5	4	0.07	MDP0000211018 Glycosyl hydrolase family 38 protein
145	2	Malus-JGI	MDP0000163211	40	274519	8	3	3	2	0.02	MDP0000163211 ARF-GAP domain 1
152	1	Malus-JGI	MDP0000174316	49	44003	6	3	2	2	0.16	MDP0000174316 PLC-like phosphodiesterases superfamily protein
154	1	Malus-JGI	MDP0000121149	48	34068	15	3	2	1	0.1	MDP0000121149 polyubiquitin 10
156	1	Malus-JGI	MDP0000264715	46	44452	6	3	2	1	0.07	MDP0000264715 UDP-3-O-acyl N-acetylglycosamine deacetylase family protein
157	1	Malus-JGI	MDP0000213737	46	38672	9	2	3	1	0.09	MDP0000213737 ankyrin repeat-containing 2B
161	1	Malus-JGI	MDP0000271281	44	29460	5	2	2	1	0.11	MDP0000271281 voltage dependent anion channel 2
162	1	Malus-JGI	MDP0000192889	44	7562	41	4	3	2	1.16	MDP0000192889
163	1	Malus-JGI	MDP0000223905	44	54605	12	2	5	2	0.12	MDP0000223905 rubisco activase
164	1	Malus-JGI	MDP0000320052	43	51668	6	1	3	1	0.06	MDP0000320052 cyclophilin 38
166	1	Malus-JGI	MDP0000244932	43	87154	27	2	11	1	0.04	MDP0000244932 Protein kinase superfamily protein
171	1	Malus-JGI	MDP0000190008	42	10395	8	2	4	2	0.77	MDP0000190008 GroES-like family protein
176	1	Malus-JGI	MDP0000302980	41	18121	5	1	3	1	0.19	MDP0000302980 S-adenosylmethionine synthetase family protein
177	1	Malus-JGI	MDP0000166687	41	46632	14	3	5	1	0.07	MDP0000166687 general regulatory factor 8
178	1	Malus-JGI	MDP0000188767	40	30510	5	1	3	1	0.11	MDP0000188767 prohibitin 3
183	1	Malus-JGI	MDP0000155698	39	29529	7	4	3	2	0.24	MDP0000155698 HAD superfamily, subfamily IIIB acid phosphatase
186	1	Malus-JGI	MDP0000239596	38	44631	8	2	3	1	0.07	MDP0000239596 Sterile alpha motif (SAM) domain-containing protein
188	1	Malus-JGI	MDP0000538071	38	20434	36	6	3	2	0.36	MDP0000538071 Glucose-methanol-choline (GMC) oxidoreductase family protein
193	1	Malus-JGI	MDP0000264412	36	51863	7	2	4	2	0.13	MDP0000264412 geranylgeranyl reductase
195	1	Malus-JGI	MDP0000191908	36	45111	37	4	3	1	0.07	MDP0000191908 Protein kinase superfamily protein
196	1	Malus-JGI	MDP0000277881	36	106193	7	2	2	1	0.03	MDP0000277881 H(+)-ATPase 11
197	1	Malus-JGI	MDP0000150587	35	104090	7	1	3	1	0.03	MDP0000150587 aconitase 1
198	1	Malus-JGI	MDP0000293843	35	199983	13	1	9	1	0.02	MDP0000293843 phosphoinositide binding
199	1	Malus-JGI	MDP0000095637	35	69158	5	1	2	1	0.05	MDP0000095637 UDP-Glycosyltransferase superfamily protein
201	1	Malus-JGI	MDP0000139844	34	21334	13	2	3	1	0.16	MDP0000139844 Disease resistance-responsive (dirigent-like protein) family protein
202	1	Malus-JGI	MDP0000126058	34	126417	7	1	5	1	0.03	MDP0000126058 Glycosyl hydrolase superfamily protein
204	1	Malus-JGI	MDP0000323561	34	14362	7	2	2	1	0.24	MDP0000323561 60S acidic ribosomal protein family
206	1	Malus-JGI	MDP0000208161	34	112151	8	2	3	1	0.03	MDP0000208161 alpha-xylosidase 1
208	1	Malus-JGI	MDP0000186561	34	96725	40	2	10	1	0.03	MDP0000186561 Cyclophilin-like peptidyl-prolyl cis-trans isomerase family protein
212	1	Malus-JGI	MDP0000307848	33	469101	19	1	5	1	0.01	MDP0000307848 ubiquitin-protein ligase 2
213	1	Malus-JGI	MDP0000209662	32	33903	7	1	2	1	0.1	MDP0000209662
217	1	Malus-JGI	MDP0000272625	30	21363	6	1	2	1	0.16	MDP0000272625 Ribosomal protein L7Ae/L30e/S12e/Gadd45 family protein
221	1	Malus-JGI	MDP0000142702	29	34311	6	1	2	1	0.1	MDP0000142702 Pentatricopeptide repeat (PPR) superfamily protein
226	1	Malus-JGI	MDP0000415439	28	13883	8	2	2	1	0.25	MDP0000415439 thioredoxin H-type 1
227	1	Malus-JGI	MDP0000311319	28	73874	10	1	3	1	0.04	MDP0000311319 Protein of unknown function (DUF1191)
238	1	Malus-JGI	MDP0000314385	24	140533	14	1	5	1	0.02	MDP0000314385
251	1	Malus-JGI	MDP0000266693	20	72620	45	1	5	1	0.05	MDP0000266693 Cytochrome b561/ferric reductase transmembrane with DOMON related domain
253	1	Malus-JGI	MDP0000441260	20	13565	7	1	3	1	0.25	MDP0000441260
256	1	Malus-JGI	MDP0000235850	18	35060	6	1	4	1	0.09	MDP0000235850 mraW methylase family protein
260	1	Malus-JGI	MDP0000189953	17	20219	10	2	2	1	0.17	MDP0000189953 dehydroquinate dehydratase, putative / shikimate dehydrogenase, putative
261	1	Malus-JGI	MDP0000258531	17	29345	6	1	3	1	0.11	MDP0000258531 DEAD box RNA helicase family protein
263	1	Malus-JGI	MDP0000161792	16	12024	14	1	3	1	0.29	MDP0000161792
264	1	Malus-JGI	MDP0000870539	16	89309	7	1	3	1	0.04	MDP0000870539 Calcium-dependent lipid-binding (CaLB domain) plant phosphoribosyltransferase family protein
267	1	Malus-JGI	MDP0000304327	16	121383	7	1	2	1	0.03	MDP0000304327 diacylglycerol kinase 5
268	1	Malus-JGI	MDP0000604518	15	100744	9	1	8	1	0.03	MDP0000604518 TTF-type zinc finger protein with HAT dimerisation domain

[truncated: 21 more sheets: CB-120DAFB-rep1, CB-120DAFB-rep2, CB-120DAFB-rep3, CB-150DAFB-rep1, CB-150DAFB-rep2, CB-150DAFB-rep3, CG-57DAFB-rep1, CG-57DAFB-rep2, CG-57DAFB-rep3, CG-78DAFB-rep1, CG-78DAFB-rep2, CG-78DAFB-rep3, CG-99DAFB-rep1, CG-99DAFB-rep2, CG-99DAFB-rep3, CG-120DAFB-rep1, CG-120DAFB-rep2, CG-120DAFB-rep3, CG-150DAFB-rep1, CG-150DAFB-rep2 …]
