# Supplementary material for: Identification of Novel Candidate Genes Involved in Apple Cuticle Integrity and Russeting-Associated Triterpene Synthesis Using Metabolomic, Proteomic, and Transcriptomic Data
Source: Plants (Basel). 2022 Jan 21;11(3):289. doi: 10.3390/plants11030289 (PMC8838389; doi:10.3390/plants11030289)
Supplement: Supplementary file 1 [file plants-11-00289-s001.zip › plants-1500021-supplementary/Supplementary materials/Table S4 Sequences filtering and mapping.xlsx]

## Sheet: SI Table 4 
Table S4: Transcriptomic data - overview of the sequencing, filtering and mapping statistics. The read number is expressed in million (M).
Library name	Raw reads number (M)	Remaining reads after trimming and filtering (M)	% of remaining reads removed after trimming and filtering	Number of reads mapped to the reference (M)	% reads mapped to the reference	Reads specifically mapped (M)	Reads with multiple hits (M)	% of reads specifically mapped
CB_57DAFB_Rep1	91.6504	83.0142	9.42308	61.5244	74.1131	47.4639	14.0604	57.1757
CB_57DAFB_Rep2	93.9462	84.4078	10.153	62.3481	73.8654	48.0809	14.2672	56.9626
CB_57DAFB_Rep3	91.6177	82.5428	9.90516	61.0029	73.9045	46.965	14.0379	56.8977
CB_78DAFB_Rep1	147.326	130.292	11.5622	96.3291	73.9333	74.779	21.5501	57.3934
CB_78DAFB_Rep2	115.381	105.577	8.49696	78.9298	74.7602	61.5785	17.3513	58.3255
CB_78DAFB_Rep3	110.926	100.941	9.00117	74.3135	73.6208	57.6732	16.6403	57.1356
CB_99DAFB_Rep1	90.3807	80.9395	10.4461	59.9566	74.0758	46.8859	13.0707	57.9271
CB_99DAFB_Rep2	93.7771	83.892	10.5411	62.271	74.2276	48.4879	13.7831	57.7981
CB_99DAFB_Rep3	100.808	90.9983	9.73108	67.2717	73.9263	52.4327	14.839	57.6194
CB_120DAFB_Rep1	108.614	97.5096	10.2235	72.0638	73.9043	55.5126	16.5512	56.9304
CB_120DAFB_Rep2	95.6823	88.5949	7.40716	64.7649	73.1023	49.9052	14.8597	56.3297
CB_120DAFB_Rep3	91.2481	83.9095	8.04243	60.6863	72.3235	46.6728	14.0135	55.6227
CB_150DAFB_Rep1	88.8021	81.9804	7.68189	59.9159	73.0857	46.6536	13.2624	56.9082
CB_150DAFB_Rep2	96.3521	84.9754	11.8074	60.5592	71.2667	47.0198	13.5394	55.3334
CB_150DAFB_Rep3	117.006	105.877	9.51123	76.2498	72.0171	59.1809	17.0689	55.8957
CG_57DAFB_Rep1	81.8863	73.3623	10.4095	54.1994	73.879	41.6267	12.5727	56.7413
CG_57DAFB_Rep2	87.6581	77.0576	12.093	56.4081	73.2026	43.5915	12.8166	56.5701
CG_57DAFB_Rep3	91.5314	82.0762	10.33	60.2425	73.3983	46.4267	13.8158	56.5654
CG_78DAFB_Rep1	88.4916	77.8708	12.002	56.4566	72.5004	43.7529	12.7038	56.1865
CG_78DAFB_Rep2	112.571	100.385	10.8246	72.0464	71.7698	55.5974	16.449	55.3839
CG_78DAFB_Rep3	109.331	97.7962	10.5502	71.6901	73.3056	55.5613	16.1289	56.8133
CG_99DAFB_Rep1	82.9774	70.2479	15.3409	51.0123	72.6176	39.4149	11.5974	56.1083
CG_99DAFB_Rep2	69.8877	61.4994	12.0026	44.4004	72.1965	34.3693	10.0311	55.8856
CG_99DAFB_Rep3	99.5307	86.5229	13.0691	62.7791	72.5578	48.8333	13.9458	56.4398
CG_120DAFB_Rep1	99.2071	88.6158	10.6759	62.8926	70.9722	48.925	13.9676	55.2103
CG_120DAFB_Rep2	107.308	96.3072	10.252	69.088	71.7371	53.6854	15.4026	55.744
CG_120DAFB_Rep3	109.844	98.2261	10.5767	70.3815	71.6526	54.6401	15.7415	55.6268
CG_150DAFB_Rep1	144.758	128.14	11.4795	90.1872	70.3817	69.8693	20.3179	54.5257
CG_150DAFB_Rep2	115.351	104.068	9.78129	74.159	71.2603	57.9122	16.2469	55.6485
CG_150DAFB_Rep3	122.592	107.197	12.5583	75.2377	70.1865	58.5647	16.673	54.6329
Total	3056.44	2734.82
