# Supplementary material for: Identification of Novel Candidate Genes Involved in Apple Cuticle Integrity and Russeting-Associated Triterpene Synthesis Using Metabolomic, Proteomic, and Transcriptomic Data
Source: Plants (Basel). 2022 Jan 21;11(3):289. doi: 10.3390/plants11030289 (PMC8838389; doi:10.3390/plants11030289)
Supplement: Supplementary file 1 [file plants-11-00289-s001.zip › plants-1500021-supplementary/Supplementary materials/Table S5 Full Transcriptomic data.xlsx]

## Sheet: SI Table 5
Table S5: Transcriptomic data - differentially expressed genes observed between Canada Gris and Canada Blanc, including cluster numbers, RPKM, and statistics.
Feature ID	Protein domains	EC number	GO biological process	TAIR code	Gene symbol	Annotation description	Contig Length	Cluster	57 Days after full bloom																							78 Days after full bloom
									Canada Blanc										Canada Gris										Statistical analysis			Canada Blanc										Canada Gris
									Biological rep1			Biological rep2			Biological rep3			Mean	Biological rep1			Biological rep2			Biological rep3			Mean				Biological rep1			Biological rep2			Biological rep3			Mean	Biological rep1			Biological rep2			Biological rep3
									Unique gene reads	Total gene reads	RPKM	Unique gene reads	Total gene reads	RPKM	Unique gene reads	Total gene reads	RPKM	RPKM	Unique gene reads	Total gene reads	RPKM	Unique gene reads	Total gene reads	RPKM	Unique gene reads	Total gene reads	RPKM	RPKM	CG/CB Fold change	LOG2 CG/CB Fold change	FDR corrected p-value	Unique gene reads	Total gene reads	RPKM	Unique gene reads	Total gene reads	RPKM	Unique gene reads	Total gene reads	RPKM	RPKM	Unique gene reads	Total gene reads	RPKM	Unique gene reads	Total gene reads	RPKM	Unique gene reads	Total gene reads
MDP0000647620				AT5G41761.1			564	C1	9	9	0.259368	18	18	0.511882	12	12	0.34878	0.373344	1	1	0.0327135	13	13	0.408623	13	13	0.382614	0.27465	-1.3792	-0.463834	1	24	24	0.441748	29	29	0.651445	25	25	0.596476	0.563223	38	39	1.22481	70	70	1.72269	42	42
MDP0000801521							204	C1	9	9	0.717076	14	14	1.10071	21	21	1.68748	1.16842	13	13	1.17576	9	9	0.782115	13	13	1.05782	1.00523	-1.16925	-0.225583	1	23	23	1.17042	7	7	0.434737	9	9	0.593669	0.732941	9	9	0.781443	17	17	1.15666	10	10
MDP0000810262							246	C1	51	51	3.36967	56	56	3.65115	52	52	3.46512	3.49531	33	33	2.47505	43	43	3.09879	37	37	2.49668	2.69017	-1.31189	-0.391647	1	10	10	0.421995	2	2	0.103004	3	3	0.164104	0.229701	11	11	0.792032	12	12	0.67707	14	14
MDP0000148686				AT3G52740.1			414	C1	35	35	1.37411	24	24	0.929796	26	26	1.02949	1.11113	42	42	1.87178	74	74	3.16876	45	45	1.8043	2.28161	2.03115	1.0223	1	4	4	0.1003	7	7	0.214218	4	4	0.130015	0.148178	9	9	0.385059	37	37	1.24048	28	28
MDP0000319417	PF00561			AT3G24420.1		alpha/beta-Hydrolases superfamily protein	858	C1	25	27	0.511481	38	38	0.710351	41	41	0.783333	0.668388	30	30	0.645118	68	68	1.40501	85	85	1.64448	1.23154	1.82394	0.867061	1	24	24	0.29038	31	32	0.472522	33	33	0.517558	0.42682	78	78	1.61025	105	105	1.69859	99	99
MDP0000267178	PF00010		GO:0030528,GO:0006355	AT1G72210.1		basic helix-loop-helix (bHLH) DNA-binding superfamily protein	963	C1	45	45	0.75952	109	109	1.81542	80	80	1.3618	1.31225	72	73	1.39863	113	113	2.08023	98	98	1.68926	1.7227	1.29799	0.376274	1	87	87	0.937854	102	102	1.34194	89	89	1.24364	1.17448	41	43	0.79091	97	97	1.39808	137	139
MDP0000276435	PF00704	3.2.1.14	GO:0004553,GO:0005975	AT5G24090.1	ATCHIA,CHIA	chitinase A	903	C1	18	18	0.323994	16	16	0.28419	22	22	0.399379	0.335854	30	30	0.61297	58	58	1.13867	42	42	0.772073	0.841238	2.47818	1.30928	1	23	23	0.264413	29	29	0.406883	27	27	0.402354	0.357883	71	71	1.39269	116	116	1.78303	114	114
MDP0000139386	PF00107,PF08240		GO:0008270,GO:0016491,GO:0055114	AT1G22430.1		GroES-like zinc-binding dehydrogenase family protein	1161	C1	132	132	1.84797	128	128	1.76829	184	184	2.59798	2.07141	545	545	8.66104	1059	1059	16.1704	912	912	13.0395	12.6236	6.04556	2.59588	0.000388228	153	153	1.36805	151	151	1.6478	109	109	1.26336	1.4264	545	545	8.31475	711	711	8.50012	901	901
MDP0000292965	PF00847		GO:0003700,GO:0006355	AT1G64380.1		Integrase-type DNA-binding superfamily protein	978	C1	120	120	1.99432	183	183	3.00116	156	156	2.61478	2.53675	26	26	0.490501	90	90	1.63141	119	119	2.01978	1.38056	-1.85815	-0.893866	1	47	48	0.509501	50	50	0.647724	30	30	0.412776	0.523334	46	46	0.833113	73	73	1.03603	114	114
MDP0000150051	PF01124			AT1G65820.2		microsomal glutathione s-transferase, putative	306	C1	12	31	1.64662	14	28	1.46762	19	51	2.73211	1.94878	6	12	0.723545	8	30	1.73803	13	46	2.49536	1.65231	-1.18945	-0.250297	1	14	38	1.28915	9	21	0.869474	9	24	1.05541	1.07135	4	12	0.694616	12	37	1.67829	10	27
MDP0000838523	PF00407		GO:0006952,GO:0009607	AT1G24020.1	MLP423	MLP-like protein 423	480	C1	36	43	1.45606	26	28	0.935607	159	194	6.62537	3.00568	26	30	1.15315	61	68	2.51146	57	66	2.28244	1.98235	-1.52966	-0.613214	1	8	8	0.173018	8	10	0.263948	4	5	0.140172	0.192379	30	40	1.47606	12	17	0.491581	18	21
MDP0000232945	PF01073,PF01370		GO:0003854,GO:0016616,GO:0006694,GO:0055114,GO:0003824,GO:0050662,GO:0044237	AT5G19440.1		NAD(P)-binding Rossmann-fold superfamily protein	1209	C1	94	94	1.26373	107	108	1.43276	131	131	1.77621	1.4909	191	191	2.91483	271	271	3.97376	247	247	3.39131	3.42663	2.27678	1.187	1	70	70	0.601055	85	85	0.890741	82	82	0.912683	0.801493	176	176	2.57852	275	276	3.16862	293	293
MDP0000250561	PF06404		GO:0008083,GO:0008283,GO:0005576	AT3G49780.1	ATPSK3 (FORMER SYMBOL),ATPSK4,PSK4	phytosulfokine 4 precursor	249	C1	56	56	3.65546	20	20	1.28827	58	58	3.81837	2.9207	30	30	2.22294	53	53	3.77342	47	47	3.13325	3.0432	1.03322	0.047145	1	19	19	0.79213	29	29	1.47556	21	21	1.13489	1.13419	21	21	1.49384	46	46	2.56417	25	25
MDP0000316126	PF06404		GO:0008083,GO:0008283,GO:0005576	AT3G49780.1	ATPSK3 (FORMER SYMBOL),ATPSK4,PSK4	phytosulfokine 4 precursor	255	C1	80	80	5.09921	115	115	7.23326	139	139	8.93561	7.08936	34	34	2.46005	47	47	3.2675	34	34	2.21328	2.64694	-2.70531	-1.4358	0.293953	3	3	0.12213	13	13	0.645895	8	8	0.422165	0.39673	18	18	1.25031	12	12	0.653174	24	24
MDP0000146594	PF04788			AT5G05840.1		Protein of unknown function (DUF620)	1326	C1	85	85	1.04191	79	79	0.955565	173	173	2.13871	1.37873	237	237	3.29769	503	503	6.72485	368	368	4.60682	4.87645	3.50088	1.80772	0.352527	81	81	0.634138	128	128	1.223	67	67	0.679929	0.845688	411	411	5.49014	557	557	5.83041	677	677
MDP0000205725				AT5G61530.1		small G protein family protein / RhoGAP family protein	174	C1	7	11	1.02753	6	8	0.737424	11	26	2.44948	1.40481	10	12	1.27244	4	9	0.916963	2	6	0.572399	0.920601	-1.53462	-0.617886	1	9	15	0.89492	12	21	1.52908	10	26	2.01074	1.47825	6	12	1.22157	4	11	0.877467	15	20
MDP0000551859				AT1G61255.1			510	C2	151	151	4.81238	165	165	5.18908	182	182	5.84993	5.2838	88	88	3.1836	168	168	5.83979	148	148	4.81713	4.61351	-1.15747	-0.210977	1	86	86	1.75053	109	109	2.70779	72	72	1.89974	2.11936	88	88	3.05631	112	113	3.07536	217	217
MDP0000471083				AT5G41761.1			270	C2	4239	4371	263.13	3546	3650	216.823	5219	5369	325.971	268.641	2158	2219	151.635	3102	3216	211.16	2422	2496	153.454	172.083	-1.57544	-0.655753	0.163012	2748	2841	109.232	1938	1983	93.0503	1851	1918	95.591	99.2911	563	576	37.7871	1110	1148	59.0154	1332	1368
MDP0000916280							330	C2	1542	1542	75.9492	1513	1513	73.5363	1619	1619	80.4235	76.6363	381	381	21.3018	511	511	27.4515	709	709	35.6639	28.1391	-2.74605	-1.45736	2.06084e-11	919	919	28.9097	964	964	37.0103	798	798	32.5403	32.8201	153	153	8.21225	197	197	8.2859	339	339
MDP0000314478				AT1G49000.1			447	C2	313	313	11.3812	311	311	11.1591	356	356	13.0555	11.8653	123	123	5.07695	285	285	11.3031	235	235	8.72684	8.36895	-1.42995	-0.515969	1	330	330	7.66388	266	266	7.53934	231	231	6.95403	7.38575	99	99	3.92295	154	154	4.7819	176	176
MDP0000636177							213	C2	377	377	28.7683	379	379	28.5388	491	491	37.7878	31.6983	100	100	8.66215	143	143	11.9019	133	133	10.365	10.3097	-3.10306	-1.63369	1.04662e-06	490	490	23.8814	525	525	31.2276	416	417	26.3444	27.1511	80	80	6.65266	104	104	6.77706	144	144
MDP0000131645	PF00407		GO:0006952,GO:0009607				591	C2	8208	8759	240.891	6995	7519	204.056	8182	8885	246.445	230.464	2244	2407	75.144	3023	3222	96.6488	2370	2534	71.1731	80.9886	-2.87105	-1.52158	3.40742e-21	7075	7634	134.093	6203	6582	141.101	5302	5701	129.806	135	639	704	21.0994	1223	1318	30.9539	1712	1867
MDP0000883284							606	C2	5	6675	179.032	2	8872	234.815	6	8600	232.635	215.494	2	4184	127.387	1	4662	136.382	2	3706	101.515	121.761	-1.78581	-0.836575	0.000433405	2	4204	72.0166	5	3698	77.3131	6	3039	67.4824	72.2707	2	1299	37.9683	0	1753	40.151	1	3161
MDP0000816151				AT1G61255.1			462	C2	501	501	17.6258	485	485	16.8375	454	454	16.1088	16.8574	324	324	12.9392	557	557	21.3733	452	452	16.2403	16.8509	-1.00896	-0.012864	1	471	472	10.6058	412	412	11.2983	337	337	9.81568	10.5733	269	270	10.3516	363	364	10.9357	472	472
MDP0000223058				AT1G79160.1			750	C2	809	962	20.8481	756	888	18.9901	937	1125	24.589	21.4758	295	347	8.53638	444	518	12.2441	347	398	8.80884	9.86311	-2.19879	-1.13671	0.0122021	855	1010	13.9799	731	847	14.3081	578	698	12.5235	13.6038	194	222	5.24296	192	231	4.27502	281	351
MDP0000707995							492	C2	317	317	10.4724	306	306	9.97546	431	431	14.3602	11.6027	118	118	4.42509	240	240	8.64778	140	140	4.72345	5.93211	-1.97843	-0.984352	0.367677	331	331	6.98402	248	248	6.38624	235	235	6.4274	6.59922	87	87	3.13212	111	111	3.13145	151	151
MDP0000855086				AT1G47410.1			606	C2	47	270	7.24176	57	282	7.46368	65	323	8.73735	7.81426	14	59	1.79632	33	186	5.44125	36	127	3.47879	3.57212	-2.2155	-1.14763	0.518989	51	268	4.59097	47	228	4.76674	33	212	4.70756	4.68842	17	112	3.27364	7	28	0.641317	21	110
MDP0000875265				AT4G14746.1			606	C2	428	783	21.0011	412	774	20.4854	454	829	22.425	21.3038	101	182	5.54121	186	328	9.59532	148	245	6.71105	7.28252	-2.95715	-1.56421	0.000326426	287	553	9.47316	283	503	10.5161	203	376	8.34925	9.44617	27	60	1.75373	49	85	1.94686	86	163
MDP0000352792							342	C2	238	238	11.3111	263	263	12.3341	308	308	14.763	12.8027	103	103	5.5567	122	122	6.324	124	124	6.01856	5.96642	-2.16432	-1.11391	0.154872	268	268	8.13488	304	304	11.2618	195	195	7.67257	9.02307	95	95	4.9202	75	75	3.04385	102	102
MDP0000464528				AT3G52610.1			1713	C2	1321	1461	13.8626	1388	1521	14.2413	1499	1659	15.8759	14.6599	209	238	2.56345	268	305	3.15646	239	269	2.6067	2.77554	-5.33089	-2.41438	6.19105e-05	1912	2145	12.9991	1588	1746	12.9136	1263	1415	11.1156	12.3427	181	208	2.15075	203	235	1.90414	234	274
MDP0000140671							336	C2	70	75	3.62806	81	83	3.96201	78	80	3.90302	3.83103	18	18	0.988414	29	32	1.68838	19	19	0.938666	1.20515	-3.21598	-1.68526	0.697654	161	172	5.31412	151	155	5.84455	100	102	4.08501	5.08123	26	26	1.37063	23	23	0.950115	38	38
MDP0000126669				AT4G14746.1			546	C2	116	221	6.57889	132	279	8.19574	141	275	8.25638	7.677	29	70	2.36543	41	78	2.53256	44	86	2.61458	2.50419	-3.09216	-1.62861	0.13213	73	152	2.88997	79	147	3.41101	73	142	3.49968	3.26689	20	38	1.23275	24	46	1.16937	21	55
MDP0000801631							501	C2	13644	13921	451.633	11200	11386	364.511	13613	13850	453.171	423.105	3899	3966	146.056	4975	5017	177.527	4932	4990	165.333	162.972	-2.61748	-1.38818	2.87917e-16	14199	14487	300.181	12040	12321	311.578	10488	10771	289.301	300.354	2166	2195	77.6036	3146	3184	88.211	4359	4440
MDP0000558157							540	C2	2860	32593	981.033	3156	34845	1034.96	3217	39265	1191.96	1069.32	578	6720	229.605	1010	10629	348.945	839	8912	273.954	284.168	-3.80048	-1.92618	8.85313e-27	3898	42140	810.108	2737	32135	753.952	2039	25522	635.994	733.351	352	3973	130.32	375	4292	110.32	698	7491
MDP0000838254							540	C2	4193	26362	793.483	4468	27507	817.008	5775	36228	1099.77	903.419	1139	6843	233.807	1707	9698	318.381	1308	7434	228.521	260.236	-3.50447	-1.8092	1.79434e-08	5489	33380	641.704	3709	24301	570.15	3405	23258	579.577	597.144	501	3279	107.555	723	4429	113.841	1147	6452
MDP0000942514							201	C2	5817	6658	538.394	5527	6369	508.22	6241	7217	588.587	545.067	1390	1634	149.99	2683	3054	269.359	1818	2050	169.299	196.216	-2.80873	-1.48992	9.72709e-15	5850	6820	352.234	3910	4458	280.998	3649	4249	284.461	305.898	529	619	54.5481	888	1056	72.9215	1153	1356
MDP0000926322				AT1G78170.1			681	C2	2426	2432	58.0456	2584	2587	60.9293	2860	2870	69.0851	62.6867	371	371	10.0515	670	671	17.4676	545	545	13.2845	13.6012	-4.64717	-2.21635	8.51579e-20	5338	5362	81.7376	3824	3835	71.3472	3593	3608	71.2938	74.7929	490	490	12.7448	669	671	13.6761	868	873
MDP0000376155				AT5G67620.1			552	C2	112	115	3.38619	151	153	4.44559	106	109	3.23696	3.68958	69	70	2.33972	100	101	3.2437	53	53	1.5938	2.39241	-1.56031	-0.64183	1	349	357	6.71385	283	287	6.58721	271	276	6.72825	6.67644	95	96	3.08047	109	112	2.81622	115	117
MDP0000274850							135	C2	1002	1003	120.759	1095	1095	130.094	1289	1289	156.52	135.791	354	354	48.381	457	457	60.0124	432	432	53.1186	53.8373	-2.54534	-1.34786	9.6165e-11	1385	1385	106.502	1428	1428	134.015	887	888	88.5139	109.677	367	367	48.1523	311	311	31.9753	601	601
MDP0000496234							285	C2	49	107	6.10228	47	108	6.07793	63	136	7.82247	6.66756	27	64	4.14325	20	57	3.54559	12	27	1.57259	3.08714	-2.17808	-1.12306	0.741307	45	112	4.07958	48	112	4.97888	44	102	4.81601	4.62483	13	55	3.41824	14	46	2.24027	11	43
MDP0000289488				AT1G49000.1			492	C2	197	197	6.5081	198	198	6.45471	171	171	5.69745	6.22009	38	38	1.42503	80	80	2.88259	51	51	1.72069	2.00944	-3.13309	-1.64759	0.247664	243	244	5.14834	242	245	6.30899	206	206	5.63423	5.69719	92	92	3.31213	113	113	3.18787	143	144
MDP0000364885							231	C2	8628	8628	607.087	11240	11240	780.425	12314	12314	873.85	753.787	3215	3215	256.788	4675	4675	358.78	4925	4925	353.908	323.159	-2.35438	-1.23535	2.34977e-05	10855	10855	487.821	7460	7460	409.153	6191	6191	360.646	419.207	3643	3643	279.339	4163	4163	250.139	6033	6033
MDP0000270727							408	C2	9281	9282	369.772	10021	10026	394.134	12087	12088	485.673	416.527	2652	2653	119.973	3397	3398	147.646	4648	4648	189.105	152.241	-2.75827	-1.46376	5.44831e-09	9896	9897	251.817	12188	12192	378.594	8070	8070	266.162	298.858	3140	3140	136.318	3353	3353	114.067	6223	6223
MDP0000199086				AT1G52855.1			297	C2	599	599	32.7811	528	528	28.5137	642	642	35.4347	32.2432	197	197	12.2381	320	320	19.1008	246	246	13.7491	15.0294	-2.16713	-1.11579	0.000731699	627	627	21.9156	447	447	19.0682	400	400	18.1232	19.7024	306	306	18.2495	335	335	15.6558	355	355
MDP0000750789							819	C2	204802	223037	4426.35	223162	241958	4738.41	268332	291886	5842.24	5002.33	48371	53155	1197.47	63143	69550	1505.47	52394	57705	1169.57	1290.84	-3.91138	-1.96768	2.57244e-15	262346	286952	3637.2	194216	210768	3260.47	166091	182409	2997.05	3298.24	22835	25223	545.504	27409	30541	517.591	44538	48910
MDP0000337560							105	C2	116	116	17.9565	120	120	18.3303	103	103	16.0804	17.4557	26	26	4.56867	63	64	10.8056	43	43	6.79792	7.39073	-2.38452	-1.2537	0.0285677	257	259	25.6067	245	246	29.6828	210	210	26.913	27.4008	55	55	9.27808	55	55	7.27044	82	87
MDP0000139977				AT1G76980.1			1149	C2	476	476	6.73348	423	423	5.90469	541	543	7.74693	6.79503	353	354	5.68445	505	507	7.82251	429	429	6.19775	6.56824	-1.04426	-0.062477	1	790	791	7.14659	701	701	7.7296	625	625	7.31968	7.39862	330	330	5.0872	428	428	5.17025	486	486
MDP0000144836							213	C2	2079	5164	394.057	2272	5623	423.414	2641	6544	503.632	440.368	981	2467	213.695	1418	3442	286.477	1247	3035	236.524	245.566	-1.80992	-0.855926	1.58787e-05	373	982	47.8602	247	547	32.5362	174	493	31.1458	37.1807	386	1009	83.9067	495	1296	84.4526	460	1163
MDP0000333250							171	C2	211	211	20.0558	298	298	27.951	223	223	21.3776	23.1281	51	51	5.50275	65	65	6.73869	74	74	7.18344	6.47496	-3.6061	-1.85044	9.42446e-06	131	131	7.95275	148	148	10.9654	132	132	10.3875	9.76854	102	102	10.5655	127	127	10.3085	171	171
MDP0000936075							186	C2	421	421	36.7893	512	512	44.1503	534	534	47.0628	42.6675	152	152	15.0777	222	222	21.1592	181	181	16.1533	17.4634	-2.46803	-1.30336	1.50547e-06	192	192	10.716	120	120	8.17386	190	190	13.7459	10.8786	119	119	11.3323	156	156	11.6412	215	215
MDP0000943292				AT2G47485.1			459	C2	820	821	29.0726	1133	1136	39.6956	1042	1045	37.321	35.3631	182	182	7.31584	234	234	9.03777	204	204	7.37758	7.9104	-4.51449	-2.17456	8.40104e-11	448	449	10.1549	384	384	10.5993	534	534	15.6553	12.1365	208	208	8.02667	305	305	9.22305	353	353
MDP0000178649				AT1G79160.1			759	C2	1180	1217	26.0616	1335	1366	28.8659	1343	1394	30.1072	28.3449	476	485	11.7898	643	668	15.6025	548	571	12.4879	13.2934	-2.15313	-1.10643	0.00237234	1111	1153	15.7699	834	872	14.5557	715	744	13.1906	14.5054	395	416	9.70815	549	566	10.3505	649	689
MDP0000679031				AT1G47410.1			609	C2	317	1928	51.4568	426	1966	51.7777	486	2339	62.9597	55.3981	123	700	21.2073	225	1142	33.2435	180	797	21.7239	25.3916	-2.20173	-1.13864	1.28233e-05	417	1911	32.5751	265	1404	29.2085	256	1434	31.6858	31.1564	74	370	10.7614	126	648	14.7688	145	689
MDP0000325652							210	C2	1601	1601	123.915	1554	1554	118.688	1962	1962	153.154	131.919	549	549	48.2346	652	652	55.041	562	562	44.4236	49.2331	-2.70342	-1.43478	3.56694e-11	848	848	41.9198	750	750	45.2482	643	643	41.2025	42.7902	218	218	18.3875	368	368	24.3229	450	450
MDP0000369858	PF03819			AT3G25400.1			615	C2	4830	4831	127.678	4550	4551	118.688	5088	5090	135.673	127.346	2069	2070	62.1013	2590	2591	74.688	2496	2500	67.4779	68.0891	-1.8869	-0.916016	2.47555e-11	5334	5337	90.0875	3920	3922	80.7963	3478	3481	76.166	82.3499	2145	2148	61.8649	2919	2921	65.9241	2982	2985
MDP0000128174				AT5G60400.3			297	C2	1469	1471	80.5024	1250	1251	67.5581	1489	1490	82.2393	76.7666	594	594	36.9008	972	974	58.1381	769	771	43.0918	46.0436	-1.68264	-0.750729	0.00378108	2206	2209	77.2114	1586	1588	67.7412	1525	1526	69.1402	71.3643	599	601	35.8429	939	940	43.9298	876	878
MDP0000137142							693	C2	639	639	14.9872	526	528	12.2202	680	681	16.1088	14.4387	289	289	7.69432	511	512	13.0977	329	329	7.8806	9.55754	-1.527	-0.610699	1	624	624	9.34746	498	499	9.12276	422	424	8.23313	8.90112	459	459	11.7318	678	680	13.6196	642	642
MDP0000609966	PF12143,PF00264,PF12142		GO:0016491,GO:0008152,GO:0004097,GO:0055114				1764	C2	2151	8663	79.822	2377	9502	86.3959	2561	10347	96.1536	87.4572	518	1545	16.1598	812	2357	23.6875	710	2042	19.2156	19.6876	-4.48661	-2.16563	3.29508e-27	1692	7151	42.0834	1805	7307	52.4807	1214	5228	39.8813	44.8151	1998	5889	59.1327	2927	8360	65.7802	2893	8289
MDP0000157238							282	C2	2945	2958	170.491	2954	2974	169.149	3493	3504	203.688	181.109	990	993	64.9689	1562	1565	98.3838	1274	1276	75.1101	79.4876	-2.30036	-1.20186	3.0318e-10	2048	2055	75.6493	1536	1538	69.0981	1393	1395	66.5668	70.4381	667	667	41.8949	1038	1038	51.09	1261	1263
MDP0000173059	PF12143,PF00264,PF12142		GO:0016491,GO:0008152,GO:0004097,GO:0055114				1704	C2	2038	7527	71.7968	2500	9405	88.525	2850	10766	103.57	87.964	582	2275	24.633	326	1321	13.7433	470	1805	17.5835	18.6533	-4.75019	-2.24798	1.6107e-10	678	3057	18.6238	505	2285	16.9893	476	2386	18.8423	18.1518	369	1839	19.116	564	2883	23.4835	454	2226
MDP0000811844							558	C2	463	463	13.4865	701	701	20.1493	586	586	17.2152	16.9504	87	87	2.87667	136	136	4.32079	126	126	3.74829	3.64858	-4.69508	-2.23115	2.96013e-05	72	72	1.33949	67	67	1.52125	65	65	1.56751	1.47608	72	72	2.28551	72	72	1.79096	101	101
MDP0000233440				AT2G31945.1			513	C2	614	614	19.4538	798	798	24.9495	552	552	17.6389	20.6807	132	132	4.74747	111	111	3.83587	125	125	4.04473	4.20936	-4.95332	-2.30839	1.09023e-06	132	132	2.67115	87	87	2.14863	194	194	5.08882	3.30287	134	134	4.62671	152	152	4.11257	192	192
MDP0000325646							150	C2	54	67	7.26	72	96	10.2649	34	49	5.35494	7.62663	1	4	0.49201	10	11	1.30005	11	14	1.54929	1.11378	-6.92781	-2.7924	0.00608391	245	344	23.8073	142	202	17.0616	99	139	12.4697	17.7795	68	91	10.7457	75	103	9.53089	77	107
MDP0000137579				AT4G33800.1			657	C2	768	769	19.0245	702	703	17.162	652	652	16.2679	17.4848	242	242	6.79603	304	304	8.20288	325	326	8.23662	7.74518	-2.27758	-1.1875	0.0271005	1852	1852	29.2629	1060	1061	20.4602	995	995	20.3793	23.3675	757	757	20.4087	1212	1214	25.6473	1053	1054
MDP0000208847				AT5G14410.1			336	C2	792	919	44.4559	681	801	38.2358	803	932	45.4702	42.7206	225	259	14.2222	268	325	17.1476	247	299	14.7716	15.3805	-2.80223	-1.48657	5.78268e-08	1387	1636	50.546	840	978	36.8772	919	1076	43.0929	43.5054	253	303	15.9731	394	456	18.8371	455	518
MDP0000360747							225	C2	144	213	15.3869	137	202	14.3994	156	240	17.4855	15.7573	18	22	1.80404	32	45	3.54559	16	19	1.40174	2.25046	-7.08973	-2.82573	3.43377e-06	125	207	9.55059	117	177	9.96666	73	113	6.75816	8.75847	60	71	5.58934	99	126	7.77277	107	135
MDP0000559039				AT4G29780.1			1674	C2	3282	3285	31.8957	4393	4395	42.1095	3309	3311	32.423	35.4761	575	577	6.35954	815	815	8.63099	880	882	8.74601	7.91218	-4.52832	-2.17898	7.29174e-11	2891	2894	17.9467	2772	2778	21.025	2977	2982	23.9709	20.9809	1614	1614	17.0778	2151	2155	17.8681	2497	2502
MDP0000327709							474	C2	35	796	27.2953	48	1211	40.9772	49	823	28.4624	32.245	2	122	4.74883	0	77	2.87986	8	143	5.00789	4.21219	-7.7023	-2.94529	1.34093e-07	8	248	5.43145	5	148	3.95587	14	271	7.69349	5.6936	14	228	8.52004	20	331	9.69253	16	266
MDP0000276431							468	C2	555	555	19.2752	857	857	29.3705	738	739	25.885	24.8436	128	128	5.04626	160	160	6.06084	142	142	5.03662	5.38124	-4.65979	-2.22026	2.43535e-07	139	139	3.08327	111	111	3.00494	163	163	4.68677	3.59166	163	163	6.16917	164	164	4.86391	194	194
MDP0000632640				AT4G29780.1			2007	C2	2	1594	12.909	0	762	6.08954	2	934	7.62868	8.87575	4	221	2.03166	2	283	2.49975	0	69	0.570688	1.7007	-5.27723	-2.39978	0.0376306	5	1178	6.09313	5	1252	7.90344	2	1208	8.09938	7.36532	0	96	0.847245	3	562	3.88666	6	728
MDP0000135865				AT3G13980.1			1395	C2	1241	1247	14.5293	965	968	11.1296	1033	1033	12.1388	12.5992	257	257	3.3991	208	212	2.69414	260	260	3.09383	3.06236	-4.14238	-2.05046	0.00159693	1585	1596	11.8768	1211	1212	11.0075	968	976	9.41473	10.7663	266	269	3.41557	316	318	3.16403	363	363
MDP0000189615				AT1G52800.1		2-oxoglutarate (2OG) and Fe(II)-dependent oxygenase superfamily protein	825	C2	449	616	12.1361	462	664	12.9089	520	716	14.2269	13.0906	209	304	6.79869	169	239	5.13573	190	269	5.41246	5.78229	-2.27996	-1.18901	0.0990967	286	434	5.46108	235	337	5.17529	214	301	4.90959	5.18198	142	204	4.37987	205	289	4.86219	291	410
MDP0000193721	PF03171		GO:0016491,GO:0016706,GO:0055114	AT1G52800.1		2-oxoglutarate (2OG) and Fe(II)-dependent oxygenase superfamily protein	897	C2	1398	2253	40.8246	1268	2277	40.7143	1487	2600	47.515	43.018	411	723	14.8714	498	829	16.384	448	765	14.1568	15.1374	-2.86653	-1.5193	2.78168e-08	747	1308	15.1376	640	1038	14.661	553	931	13.9666	14.5884	373	637	12.5786	681	1149	17.7793	745	1324
MDP0000220003	PF03171		GO:0016491,GO:0016706,GO:0055114	AT1G52800.1		2-oxoglutarate (2OG) and Fe(II)-dependent oxygenase superfamily protein	897	C2	1028	1401	25.3863	926	1427	25.5157	1077	1592	29.0938	26.6653	243	397	8.16589	404	609	12.036	344	517	9.56742	9.92311	-2.71394	-1.44039	0.000104106	635	925	10.7051	543	754	10.6497	480	684	10.2611	10.5387	254	392	7.74067	375	536	8.29392	486	763
MDP0000843913	PF03171		GO:0016491,GO:0016706,GO:0055114	AT2G36690.1		2-oxoglutarate (2OG) and Fe(II)-dependent oxygenase superfamily protein	1068	C2	16333	16834	256.194	18740	19306	289.933	24401	25121	385.581	310.569	8575	8830	152.544	11765	12115	201.099	10041	10370	161.177	171.607	-1.8261	-0.868767	0.0219413	7008	7217	70.15	6666	6901	81.8653	5189	5388	67.8873	73.3009	6525	6766	112.214	7853	8120	105.529	8985	9319
MDP0000180902	PF03171		GO:0016491,GO:0016706,GO:0055114	AT1G52800.1		2-oxoglutarate (2OG) and Fe(II)-dependent oxygenase superfamily protein	957	C2	44046	44235	751.289	42633	42794	717.212	51057	51272	878.25	782.25	12231	12279	236.732	17862	17917	331.903	14652	14691	254.822	274.486	-2.87709	-1.52461	2.20284e-18	40032	40220	436.287	32879	33027	437.236	29038	29203	410.627	428.05	5017	5036	93.2092	6438	6475	93.9108	9628	9669
MDP0000508761	PF03171		GO:0016491,GO:0016706,GO:0055114	AT3G19010.1		2-oxoglutarate (2OG) and Fe(II)-dependent oxygenase superfamily protein	1065	C2	928	928	14.1629	1140	1140	17.1685	2101	2101	32.339	21.2234	591	591	10.2387	992	992	16.5128	753	753	11.7366	12.8293	-1.67088	-0.740604	1	944	944	9.20163	793	793	9.43371	518	518	6.54504	8.39346	480	480	7.98319	525	525	6.84222	698	698
MDP0000250127	PF00109,PF02801		GO:0009058,GO:0003824	AT5G46290.1	KAS I,KAS1	3-ketoacyl-acyl carrier protein synthase I	1506	C2	1952	2088	22.535	1984	2156	22.9615	2295	2468	26.864	24.1202	749	823	10.0828	1006	1127	13.2665	749	820	9.03828	10.7959	-2.25627	-1.17394	0.00402529	2744	2941	20.2727	2342	2562	21.5533	1823	1985	17.7365	19.8542	1072	1163	13.6785	1587	1750	16.1287	1696	1866
MDP0000632951	PF08392,PF08541		GO:0016746,GO:0009058,GO:0016747,GO:0006633,GO:0016020,GO:0008610	AT1G01120.1	KCS1	3-ketoacyl-CoA synthase 1	1632	C2	1136	3015	30.0276	1274	3676	36.127	1349	3764	37.8076	34.6541	255	694	7.84594	515	1297	14.0889	372	969	9.85599	10.597	-3.30698	-1.72551	6.40081e-08	814	2266	14.4139	900	2366	18.3676	626	1730	14.2646	15.682	604	1518	16.4754	765	2082	17.7071	833	2277
MDP0000411575	PF08392,PF08541		GO:0016746,GO:0016747,GO:0006633,GO:0016020,GO:0008610	AT1G01120.1	KCS1	3-ketoacyl-CoA synthase 1	1605	C2	387	1019	10.3193	380	1106	11.0524	435	1307	13.3491	11.5736	90	273	3.13829	107	282	3.11482	112	291	3.00964	3.08758	-3.77877	-1.91792	0.00559628	361	1005	6.5003	298	859	6.78074	245	672	5.63413	6.30506	208	585	6.45603	207	556	4.80825	267	720
MDP0000235280	PF08392,PF08541		GO:0016746,GO:0016747,GO:0006633,GO:0016020,GO:0008610	AT2G26250.1	FDH,KCS10	3-ketoacyl-CoA synthase 10	1608	C2	11484	11511	116.354	11828	11849	118.188	13834	13871	141.407	125.316	2930	2934	33.6651	4221	4227	46.602	4291	4296	44.3481	41.5384	-3.04233	-1.60518	1.27101e-18	9608	9637	62.2154	8100	8128	64.0408	7033	7048	58.981	61.7457	1642	1645	18.1203	1910	1911	16.4954	3415	3419
MDP0000654110	PF08392,PF08541		GO:0016746,GO:0016747,GO:0006633,GO:0016020,GO:0008610	AT2G26250.1	FDH,KCS10	3-ketoacyl-CoA synthase 10	627	C2	3665	5579	144.624	4037	6305	161.285	4209	6709	175.404	160.438	919	1517	44.6399	1346	2193	62.0054	1106	1921	50.8577	52.501	-3.08281	-1.62425	5.81224e-24	6143	9830	162.753	4352	6696	135.303	3987	6154	132.075	143.377	502	793	22.4022	707	1128	24.9706	979	1564
MDP0000134273	PF08392,PF08541		GO:0016746,GO:0016747,GO:0006633,GO:0016020,GO:0008610	AT2G26250.1	FDH,KCS10	3-ketoacyl-CoA synthase 10	1608	C2	25103	30545	308.75	25224	30901	308.222	28795	35592	362.841	326.604	5167	6514	74.7424	7500	9277	102.277	6237	7841	80.9435	85.9878	-3.83267	-1.93835	5.45451e-33	38839	47869	309.037	29599	35960	283.33	26716	32465	271.683	288.017	3127	3968	43.709	4340	5376	46.4046	6571	8170
MDP0000341591	PF08392		GO:0016747,GO:0006633,GO:0016020	AT2G26640.1	KCS11	3-ketoacyl-CoA synthase 11	717	C2	374	649	14.7122	358	701	15.6811	440	794	18.1531	16.1821	122	214	5.50681	233	427	10.5576	234	438	10.1403	8.73493	-1.87157	-0.904247	0.216479	370	687	9.94672	409	713	12.5988	228	381	7.15053	9.89868	207	388	9.58512	295	570	11.0343	390	726
MDP0000784053	PF08392,PF08541		GO:0016746,GO:0016747,GO:0006633,GO:0016020,GO:0008610	AT5G04530.1	KCS19	3-ketoacyl-CoA synthase 19	1416	C2	710	747	8.57453	622	668	7.56641	889	943	10.9169	9.01927	1859	1910	24.8872	2346	2417	30.2602	2207	2263	26.5288	27.2254	2.99286	1.58152	1.832e-05	1917	1999	14.6552	2129	2215	19.8184	1335	1391	13.2189	15.8975	1432	1482	18.5383	1870	1919	18.8105	3080	3162
MDP0000625646	PF08392,PF08541		GO:0016746,GO:0016747,GO:0006633,GO:0016020,GO:0008610	AT1G04220.1	KCS2	3-ketoacyl-CoA synthase 2	1566	C2	6918	9610	99.7435	7885	10678	109.364	8328	11588	121.302	110.136	4015	5322	62.703	5342	7475	84.6209	5058	6902	73.161	73.495	-1.51177	-0.596235	0.00104842	7531	10533	69.8237	8009	11002	89.01	5675	7804	67.0591	75.2976	5517	7457	84.3446	6604	9142	81.0284	8438	11787
MDP0000218282				AT1G68530.2	CER6,CUT1,G2,KCS6,POP1	3-ketoacyl-CoA synthase 6	297	C2	1509	1628	89.0945	1877	1982	107.035	2107	2248	124.077	106.735	540	566	35.1613	636	671	40.052	670	711	39.7384	38.3172	-2.80978	-1.49046	1.74921e-08	2289	2428	84.8662	2461	2615	111.551	1733	1833	83.0497	93.1557	256	267	15.9235	277	299	13.9734	606	644
MDP0000432795	PF08392		GO:0016746,GO:0009058,GO:0016747,GO:0006633,GO:0016020	AT1G68530.2	CER6,CUT1,G2,KCS6,POP1	3-ketoacyl-CoA synthase 6	1482	C2	699	982	10.77	784	1115	12.0671	896	1256	13.8928	12.2433	270	372	4.63127	376	503	6.01697	339	475	5.32037	5.32287	-2.32162	-1.21513	0.113263	986	1375	9.63157	957	1354	11.5752	705	986	8.95284	10.0532	150	194	2.31867	188	254	2.37888	285	376
MDP0000171568	PF08392		GO:0016746,GO:0009058,GO:0016747,GO:0006633,GO:0016020	AT1G68530.2	CER6,CUT1,G2,KCS6,POP1	3-ketoacyl-CoA synthase 6	1101	C2	1022	1224	18.0695	1114	1386	20.1908	1257	1558	23.1969	20.4857	385	476	7.97673	461	574	9.24236	412	508	7.65902	8.2927	-2.49276	-1.31775	0.00369022	1507	1862	17.5564	1343	1639	18.8604	1097	1350	16.4998	17.6389	148	179	2.87972	182	212	2.67261	322	382
MDP0000274752	PF08392		GO:0016746,GO:0009058,GO:0016747,GO:0006633,GO:0016020	AT1G68530.2	CER6,CUT1,G2,KCS6,POP1	3-ketoacyl-CoA synthase 6	1356	C2	559	899	10.7759	642	1070	12.6561	772	1241	15.0024	12.8115	263	435	5.91882	319	524	6.85062	263	444	5.43526	6.06823	-2.13057	-1.09124	0.172505	837	1363	10.4347	880	1486	13.8841	665	1148	11.3924	11.9037	183	270	3.52687	221	361	3.69518	342	528
MDP0000392495	PF08392,PF08541		GO:0016746,GO:0009058,GO:0016747,GO:0006633,GO:0016020,GO:0008610	AT1G68530.1	CER6,CUT1,G2,KCS6,POP1	3-ketoacyl-CoA synthase 6	1491	C2	10445	10617	115.738	12599	12818	137.886	14559	14808	162.805	138.81	3923	3986	49.3248	5328	5413	64.3604	4959	5019	55.8774	56.5209	-2.47905	-1.30979	6.27881e-07	13734	13933	97.0084	13172	13377	113.668	9276	9421	85.026	98.5676	1837	1857	22.0607	1936	1976	18.3949	3786	3852
MDP0000616163	PF07479,PF01210		GO:0016616,GO:0051287,GO:0046168,GO:0055114,GO:0005737,GO:0016614,GO:0005975,GO:0009331,GO:0006072,GO:0004367	AT2G41540.1	GPDHC1	6-phosphogluconate dehydrogenase family protein	2130	C2	1878	1912	14.5902	1731	1762	13.2679	1979	2014	15.4999	14.4527	903	913	7.90855	1589	1605	13.3584	1251	1260	9.81946	10.3621	-1.4094	-0.495086	1	2458	2490	12.1356	2164	2194	13.0502	1809	1836	11.5991	12.2616	1671	1688	14.0371	2140	2165	14.108	2338	2367
MDP0000094058	PF01061,PF00005		GO:0005524,GO:0016887,GO:0016020	AT3G21090.1		ABC-2 type transporter family protein	2043	C2	8887	9070	72.1592	9326	9487	74.4796	10834	11053	88.6873	78.442	3087	3148	28.4297	5126	5224	45.3308	4416	4498	36.5467	36.769	-2.15318	-1.10647	2.28389e-07	12940	13215	67.1493	11948	12183	75.5518	9906	10109	66.5843	69.7618	1909	1969	17.0711	2348	2412	16.3869	3808	3909
MDP0000149064	PF01061,PF00005		GO:0005524,GO:0016887,GO:0016020	AT3G21090.1		ABC-2 type transporter family protein	2055	C2	2338	2341	18.5158	2847	2854	22.2751	3033	3041	24.258	21.6829	1244	1245	11.178	2047	2052	17.7021	1655	1655	13.3685	14.0828	-1.55592	-0.637772	0.476573	1076	1078	5.44565	1110	1112	6.8557	820	825	5.40225	5.9012	1211	1212	10.4466	1308	1311	8.85479	1966	1970
MDP0000231084	PF02803,PF00108		GO:0016747,GO:0008152	AT5G48230.2	ACAT2,EMB1276	acetoacetyl-CoA thiolase 2	1461	C2	104904	105890	1178.03	99740	100578	1104.15	115127	116121	1302.9	1195.03	37326	37631	475.227	51890	52303	634.651	42544	42887	487.273	532.383	-2.266	-1.18015	7.2389e-18	130165	131517	934.489	94041	94972	823.577	84680	85595	788.371	848.812	20393	20565	249.324	29734	30018	285.18	34118	34476
MDP0000305778	PF00887		GO:0000062	AT1G31812.1	ACBP,ACBP6	acyl-CoA-binding protein 6	378	C2	23847	23848	1025.45	22851	22852	969.637	27059	27060	1173.51	1056.2	12676	12676	618.723	20596	20597	965.985	15555	15555	683.085	755.931	-1.41158	-0.497315	0.188085	23060	23060	633.301	18918	18919	634.111	15929	15929	567.06	611.491	14994	14996	702.698	24253	24254	890.593	22924	22925
MDP0000179238	PF00069		GO:0004672,GO:0005524,GO:0006468	AT3G25250.1	AGC2,AGC2-1,AtOXI1,OXI1	AGC (cAMP-dependent, cGMP-dependent and protein kinase C) kinase family protein	1485	C2	405	405	4.43283	485	487	5.25992	610	610	6.73369	5.47548	114	114	1.41639	181	181	2.16078	123	123	1.37491	1.6507	-3.35211	-1.74507	0.286719	324	325	2.27195	281	281	2.39739	225	225	2.03886	2.23607	86	87	1.03771	102	102	0.95337	152	152
MDP0000272901	PF00107,PF08240	1.1.1.1	GO:0008270,GO:0016491,GO:0055114	AT1G77120.1	ADH,ADH1,ATADH,ATADH1	alcohol dehydrogenase 1	1143	C2	607	661	9.39957	649	714	10.0191	627	689	9.8815	9.76672	993	1090	17.5949	754	815	12.6407	910	989	14.3631	14.8662	1.5116	0.596074	1	2051	2233	20.2808	1519	1657	18.3669	1736	1908	22.4628	20.3702	320	360	5.57881	364	401	4.86952	368	401
MDP0000260947	PF00171		GO:0016491,GO:0008152,GO:0055114,GO:0006081,GO:0004030	AT4G36250.1	ALDH3F1	aldehyde dehydrogenase 3F1	1386	C2	9151	9153	107.338	9024	9027	104.462	10509	10510	124.305	112.035	2139	2142	28.5142	2997	2998	38.3466	2563	2565	30.72	32.5269	-3.47806	-1.79828	2.06388e-27	13203	13208	98.9273	10672	10675	97.5806	9207	9211	89.4285	95.3121	1920	1920	24.5371	2332	2333	23.3636	2879	2879
MDP0000238081	PF06351		GO:0016853,GO:0009507	AT1G13280.1	AOC4	allene oxide cyclase 4	555	C2	204	1515	44.3683	213	1475	42.6261	229	1466	43.3003	43.4316	34	151	5.01984	28	174	5.55795	57	280	8.37456	6.31745	-6.92742	-2.79232	2.90065e-17	1	9	0.168342	2	8	0.182623	4	17	0.412181	0.254382	7	25	0.79787	9	23	0.575205	9	67
MDP0000289999	PF01764		GO:0004806,GO:0006629	AT1G06800.1	PLA-I{gamma}1	alpha/beta-Hydrolases superfamily protein	1539	C2	15	364	3.84429	25	390	4.06446	19	492	5.24054	4.3831	10	139	1.66641	17	242	2.78763	15	172	1.85518	2.10307	-2.10642	-1.0748	1	26	497	3.35243	28	407	3.35054	16	298	2.60561	3.10286	11	245	2.81976	31	285	2.57036	24	352
MDP0000430391	PF00561			AT3G24420.1		alpha/beta-Hydrolases superfamily protein	846	C2	901	1378	26.4747	887	1295	24.5514	1201	1763	34.1611	28.3957	233	346	7.5459	375	552	11.5672	331	491	9.63403	9.58237	-2.99178	-1.581	1.00669e-05	244	419	5.14146	296	416	6.22991	231	344	5.47168	5.61435	172	228	4.77364	196	288	4.72509	236	350
MDP0000933387	PF07859		GO:0016787,GO:0008152	AT2G45600.1		alpha/beta-Hydrolases superfamily protein	1059	C2	8	2436	37.3882	23	2968	44.9515	14	3345	51.7786	44.7061	8	923	16.0809	11	1222	20.4566	11	1237	19.3897	18.6424	-2.42013	-1.27509	5.72599e-06	15	3215	31.5157	22	3210	38.4033	8	1739	22.0971	30.672	7	789	13.1967	3	808	10.5902	10	1336
MDP0000176019	PF05057			AT5G51180.1		alpha/beta-Hydrolases superfamily protein	687	C2	1056	1056	24.9839	1147	1147	26.7783	1363	1364	32.5467	28.103	280	280	7.51981	380	382	9.85746	349	349	8.43268	8.60331	-3.29699	-1.72115	2.26041e-06	1597	1597	24.1318	1342	1342	24.7488	1156	1157	22.6626	23.8477	235	235	6.05893	257	258	5.21255	414	415
MDP0000310704	PF00561			AT4G24140.1		alpha/beta-Hydrolases superfamily protein	1581	C2	6350	6364	65.4261	6570	6584	66.7936	7018	7034	72.9324	68.384	1813	1817	21.2045	2554	2556	28.6607	2091	2096	22.0068	23.9573	-2.88243	-1.52728	2.40536e-13	6541	6556	43.0477	5958	5966	47.8091	4692	4707	40.0631	43.6399	2564	2571	28.8042	3325	3330	29.2348	4072	4075
MDP0000822752	PF01764		GO:0004806,GO:0006629	AT2G42690.1		alpha/beta-Hydrolases superfamily protein	1254	C2	350	2041	26.4544	462	2895	37.0278	315	2225	29.0859	30.856	122	576	8.47482	85	499	7.05442	76	517	6.84368	7.45764	-4.17216	-2.06079	7.73046e-09	116	722	5.97698	129	704	7.11269	101	718	7.70476	6.93148	60	384	5.42399	54	391	4.3278	59	438
MDP0000465035	PF00501		GO:0003824,GO:0008152	AT2G47240.1	CER8,LACS1	AMP-dependent synthetase and ligase family protein	1404	C2	1870	9705	112.352	1808	10014	114.398	1923	10671	124.591	117.114	636	3911	51.3956	909	4840	61.1134	907	4755	56.2186	56.2426	-2.10094	-1.07103	1.99212e-13	3110	16494	121.955	2733	13395	120.874	2422	12541	120.198	121.009	868	4627	58.3737	1039	5678	56.1327	1202	5960
MDP0000244216				AT2G47240.1	CER8,LACS1	AMP-dependent synthetase and ligase family protein	750	C2	4375	4375	94.8134	4590	4590	98.1585	5084	5084	111.12	101.364	1673	1673	41.1567	2012	2012	47.5582	1940	1940	42.9375	43.8841	-2.33025	-1.22049	2.88208e-14	8139	8139	112.655	6899	6899	116.542	6119	6119	109.787	112.995	2121	2121	50.0915	2943	2943	54.4649	3158	3158
MDP0000224857	PF00501,PF01535		GO:0003824,GO:0008152	AT2G47240.1	CER8,LACS1	AMP-dependent synthetase and ligase family protein	1764	C2	1094	4771	43.9606	1143	5216	47.4259	1119	5172	48.0629	46.4831	460	2470	25.8347	493	2165	21.7579	555	2585	24.3253	23.9727	-1.9536	-0.966134	0.00019268	1892	8526	50.1752	1693	6923	49.7227	1458	6473	49.3787	49.7589	559	2345	23.5467	691	3170	24.943	844	3401
MDP0000216345				AT3G18670.1		Ankyrin repeat family protein	2331	C2	3565	3573	24.914	3692	3704	25.4862	3960	3974	27.947	26.1157	812	814	6.44299	1031	1038	7.8943	918	920	6.55152	6.96294	-3.78549	-1.92048	8.0676e-07	3121	3133	13.9528	2557	2565	13.9413	2318	2329	13.445	13.7797	525	528	4.01214	519	526	3.13207	675	678
MDP0000249916				AT3G18670.1		Ankyrin repeat family protein	954	C2	4085	4155	70.7906	4789	4864	81.7752	5071	5162	88.6991	80.4217	1479	1498	28.9714	1971	2013	37.4071	1844	1865	32.4509	32.9431	-2.46431	-1.30119	2.41567e-12	3540	3596	39.1303	3172	3216	42.7097	2823	2862	40.3695	40.7365	361	369	6.85114	387	400	5.81968	626	647
MDP0000196524				AT3G18670.1		Ankyrin repeat family protein	2286	C2	1913	1964	13.9643	2028	2077	14.5726	2181	2248	16.1202	14.8857	671	705	5.69008	848	888	6.88645	831	857	6.22302	6.26652	-2.39693	-1.26119	0.0386438	1679	1734	7.87436	1511	1574	8.72343	1259	1309	7.70541	8.10107	279	292	2.26252	350	379	2.30118	438	465
MDP0000225299	PF00010		GO:0030528,GO:0006355	AT2G42280.1		basic helix-loop-helix (bHLH) DNA-binding superfamily protein	1323	C2	460	490	6.0199	472	504	6.11009	584	631	7.81843	6.64947	204	213	2.97047	241	251	3.36335	207	216	2.71013	3.01465	-2.22514	-1.15389	0.695704	735	796	6.24591	512	542	5.19037	509	542	5.51279	5.64969	185	189	2.53039	326	350	3.67194	350	371
MDP0000644807	PF00010		GO:0030528,GO:0006355	AT5G65640.1	bHLH093	beta HLH protein 93	1095	C2	75	109	1.61795	86	117	1.71375	89	131	1.96113	1.76428	168	242	4.07762	183	253	4.09605	172	247	3.74438	3.97268	2.23315	1.15908	1	351	417	3.95334	226	278	3.21654	180	234	2.87564	3.34851	83	104	1.6823	173	223	2.82669	198	243
MDP0000906542	PF00234			AT5G55410.2		Bifunctional inhibitor/lipid-transfer protein/seed storage 2S albumin superfamily protein	363	C2	64	74	3.31343	112	131	5.78817	93	105	4.74168	4.61443	80	92	4.67613	124	128	6.25118	102	121	5.53319	5.48683	1.17682	0.234894	1	240	270	7.72146	147	168	5.86356	112	128	4.74499	6.11001	60	67	3.26929	53	58	2.21773	61	71
MDP0000866270	PF02298		GO:0005507,GO:0009055	AT5G20230.1	ATBCB,BCB,SAG14	blue-copper-binding protein	636	C2	79	480	12.267	54	390	9.83522	38	301	7.75817	9.95345	5	41	1.18941	12	104	2.89891	22	116	3.02759	2.37197	-4.24158	-2.0846	0.00787235	20	143	2.33411	19	96	1.91237	21	120	2.53896	2.26182	22	177	4.92948	29	161	3.51363	40	294
MDP0000859897	PF00168		GO:0005515	AT2G45760.1	BAL,BAP2	BON association protein 2	537	C2	447	447	13.5296	567	567	16.935	588	588	17.9495	16.1381	90	90	3.09224	131	131	4.32469	105	105	3.24573	3.55422	-4.58691	-2.19752	6.53592e-05	268	268	5.18087	227	227	5.35563	369	369	9.24665	6.59438	189	189	6.23408	246	246	6.35841	280	280
MDP0000228673	PF03181			AT5G25610.1	ATRD22,RD22	BURP domain-containing protein	1218	C2	142949	143663	1917.13	141971	142643	1878.36	166813	167687	2256.85	2017.45	56408	56720	859.2	78159	78451	1141.85	73935	74225	1011.58	1004.21	-2.02744	-1.01966	2.10076e-11	267236	268760	2290.66	264782	266011	2767.01	198307	199544	2204.57	2420.75	50365	50574	735.47	61121	61467	700.458	91279	91667
MDP0000299310	PF00168		GO:0005515	AT5G37740.1		Calcium-dependent lipid-binding (CaLB domain) family protein	291	C2	772	774	43.2316	1057	1057	58.2584	710	712	40.1085	47.1995	126	126	7.98883	118	118	7.18865	114	115	6.55997	7.24581	-6.56941	-2.71576	2.16604e-09	295	297	10.5951	241	242	10.5361	318	318	14.705	11.9454	179	181	11.0172	228	228	10.875	227	228
MDP0000695737				AT4G33050.3	EDA39	calmodulin-binding family protein	1641	C2	1899	1899	18.8092	2309	2309	22.5679	2209	2209	22.0667	21.1479	394	394	4.42989	545	545	5.88771	540	540	5.46238	5.25999	-4.05922	-2.0212	7.41158e-06	817	817	5.1684	801	801	6.18419	866	866	7.10136	6.15132	369	369	3.98293	429	429	3.62858	594	594
MDP0000295390	PF00188			AT4G25780.1		CAP (Cysteine-rich secretory proteins, Antigen 5, and Pathogenesis-related 1 protein) superfamily protein	561	C2	413	413	11.9658	580	580	16.5822	501	501	14.6394	14.3958	331	331	10.8861	363	363	11.471	388	388	11.4806	11.2792	-1.28776	-0.364861	1	255	255	4.71867	169	169	3.81665	154	154	3.69394	4.07642	63	63	1.98913	99	99	2.4494	115	115
MDP0000629887	PF00188			AT5G66590.1		CAP (Cysteine-rich secretory proteins, Antigen 5, and Pathogenesis-related 1 protein) superfamily protein	522	C2	3129	3183	99.1103	2950	2992	91.9322	2427	2481	77.9123	89.6516	989	1004	35.487	860	871	29.5805	1040	1058	33.6443	32.9039	-2.74488	-1.45674	2.14664e-13	4848	4942	98.2821	3015	3079	74.7305	3234	3308	85.2761	86.0963	1574	1614	54.7669	2141	2194	58.3383	1840	1868
MDP0000037251	PF08240,PF00107	1.1.1.195	GO:0008270,GO:0016491,GO:0055114	AT4G39330.1	ATCAD9,CAD9	cinnamyl alcohol dehydrogenase 9	1083	C2	17855	17924	269.004	17252	17313	256.401	19252	19321	292.45	272.618	4835	4852	82.6605	6620	6648	108.823	5532	5559	85.205	92.2295	-2.98265	-1.57659	4.04359e-41	23162	23251	222.872	18269	18348	214.644	15843	15932	197.958	211.825	2647	2658	43.4722	3357	3365	43.1265	5174	5203
MDP0000131979				AT3G25905.1	CLE27	CLAVATA3/ESR-RELATED 27	327	C2	700	700	34.7939	764	764	37.4733	797	798	40.0041	37.4238	194	194	10.9461	296	296	16.0473	234	234	11.8786	12.9573	-2.91791	-1.54494	2.36504e-07	750	750	23.8098	513	513	19.876	441	441	18.1478	20.6112	139	139	7.52925	157	157	6.66407	223	223
MDP0000250286	PF00080	1.15.1.1	GO:0046872,GO:0006801,GO:0055114	AT2G28190.1	CSD2,CZSOD2	copper/zinc superoxide dismutase 2	654	C2	11847	11875	295.127	10603	10635	260.817	10598	10622	266.243	274.062	6998	7021	198.074	6931	6964	188.773	8701	8712	221.124	202.657	-1.36342	-0.447227	3.22385e-05	20365	20433	324.337	17294	17337	335.858	15382	15428	317.442	325.879	9097	9114	246.84	11899	11925	253.086	11539	11553
MDP0000270038	PF02485		GO:0008375,GO:0016020	AT1G71070.1		Core-2/I-branching beta-1,6-N-acetylglucosaminyltransferase family protein	1278	C2	398	399	5.07452	433	433	5.43418	564	564	7.23433	5.91434	246	246	3.55148	395	395	5.47929	320	321	4.16937	4.40005	-1.35763	-0.44109	1	351	354	2.87551	269	269	2.66674	225	225	2.3691	2.63712	264	264	3.65896	303	303	3.29078	415	415
MDP0000887768	PF00069		GO:0004672,GO:0005524,GO:0006468	AT5G47850.1	CCR4	CRINKLY4 related 4	2337	C2	53	966	6.71848	77	1369	9.39553	88	1047	7.34409	7.81937	11	156	1.2316	22	206	1.56267	4	140	0.994411	1.26289	-6.25856	-2.64583	0.00722303	23	426	1.89231	38	478	2.59136	34	520	2.99417	2.49262	13	308	2.33441	23	491	2.91615	30	550
MDP0000307853	PF00069		GO:0004672,GO:0005524,GO:0006468	AT5G47850.1	CCR4	CRINKLY4 related 4	1980	C2	4761	4764	39.1074	7209	7213	58.4289	5317	5319	44.0367	47.191	859	859	8.00449	1138	1140	10.207	1224	1224	10.2615	9.49101	-5.0196	-2.32757	1.12e-07	2722	2722	14.2714	2440	2443	15.6321	3044	3046	20.7013	16.8682	1869	1869	16.7197	2232	2232	15.6465	2693	2695
MDP0000134732	PF00027			AT5G53130.1	ATCNGC1,CNGC1	cyclic nucleotide gated channel 1	2325	C2	579	755	5.27809	599	787	5.42911	653	848	5.97892	5.56204	189	242	1.92043	266	357	2.7221	275	349	2.49172	2.37808	-2.3612	-1.23952	0.775355	684	973	4.34442	620	867	4.72449	556	777	4.49708	4.522	124	158	1.2037	142	173	1.03279	189	254
MDP0000314161	PF02984		GO:0005634	AT1G15570.1	CYCA2;3	CYCLIN A2;3	585	C2	165	165	4.58438	174	174	4.77057	200	200	5.60433	4.98643	101	101	3.18545	162	162	4.90928	83	83	2.35515	3.48329	-1.44766	-0.533722	1	278	278	4.93323	194	194	4.2015	210	210	4.83054	4.65509	72	72	2.18003	92	92	2.18283	89	89
MDP0000156854	PF07714,PF01657		GO:0004672,GO:0005524,GO:0006468	AT4G23180.1	CRK10,RLK4	cysteine-rich RLK (RECEPTOR-like protein kinase) 10	1917	C2	862	1153	9.77597	973	1292	10.8098	1001	1328	11.356	10.6473	293	378	3.6381	353	458	4.23547	405	511	4.42482	4.09946	-2.61989	-1.3895	0.0891349	1084	1372	7.42975	867	1120	7.4021	761	969	6.80196	7.21127	309	384	3.54809	303	403	2.9179	428	558
MDP0000294098	PF00069,PF01657		GO:0004672,GO:0005524,GO:0006468	AT1G70520.1	CRK2	cysteine-rich RLK (RECEPTOR-like protein kinase) 2	2076	C2	523	527	4.12607	600	601	4.64327	739	746	5.89062	4.88665	267	271	2.4085	423	428	3.65489	434	439	3.51022	3.1912	-1.5458	-0.62835	1	246	248	1.24013	227	227	1.38534	199	199	1.28991	1.30513	364	366	3.12276	382	383	2.5607	539	544
MDP0000155715	PF00069,PF01657		GO:0004672,GO:0005524,GO:0006468	AT5G40380.1	CRK42	cysteine-rich RLK (RECEPTOR-like protein kinase) 42	2022	C2	571	636	5.11245	675	756	5.99677	731	818	6.63166	5.91362	182	199	1.81584	248	282	2.47244	246	270	2.21656	2.16828	-2.75343	-1.46123	0.433809	888	991	5.08786	734	802	5.02519	546	606	4.03296	4.71533	298	327	2.86452	392	445	3.05469	392	461
MDP0000163110	PF00067		GO:0005506,GO:0009055,GO:0016705,GO:0020037,GO:0055114	AT5G07990.1	CYP75B1,D501,TT7	Cytochrome P450 superfamily protein	2253	C2	25124	29889	215.627	25011	30171	214.786	27249	32826	238.84	223.084	8499	10422	85.3484	12297	14922	117.415	10804	13218	97.3871	100.05	-2.24992	-1.16987	4.09359e-21	37466	45337	208.898	34472	40971	230.396	28639	34342	205.115	214.803	9378	11727	92.1957	11449	14368	88.5162	14640	18196
MDP0000291544	PF00067	1.14.13.93	GO:0005506,GO:0009055,GO:0016705,GO:0020037,GO:0055114	AT4G19230.1	CYP707A1	cytochrome P450, family 707, subfamily A, polypeptide 1	1434	C2	1674	1788	20.2661	1997	2137	23.9019	1725	1850	21.1482	21.7721	269	293	3.76985	326	355	4.38872	456	483	5.59107	4.58321	-4.79119	-2.26038	6.99173e-07	925	1000	7.23924	932	1003	8.86157	907	985	9.24314	8.44798	664	729	9.00458	775	855	8.2757	902	987
MDP0000151003	PF00067		GO:0005506,GO:0009055,GO:0016705,GO:0020037,GO:0055114	AT3G48280.1	CYP71A25	cytochrome P450, family 71, subfamily A, polypeptide 25	1554	C2	4211	4492	46.9831	3741	3998	41.2637	3881	4191	44.2096	44.1521	667	726	8.61968	651	698	7.96274	571	629	6.71887	7.7671	-5.73044	-2.51865	7.3381e-16	17726	19054	127.285	11487	12272	100.051	10228	11080	95.9447	107.76	5169	5564	63.4192	7116	7802	69.6855	6627	7169
MDP0000440922	PF00067		GO:0005506,GO:0009055,GO:0016705,GO:0020037,GO:0055114	AT5G36110.1	CYP716A1	cytochrome P450, family 716, subfamily A, polypeptide 1	1443	C2	5283	6385	71.9196	6829	8242	91.61	6494	7929	90.0745	84.5347	1304	1597	20.4195	1516	1781	21.8804	1561	1835	21.1089	21.1363	-4.03413	-2.01226	1.1494e-17	3468	4161	29.9346	3013	3602	31.6254	3077	3700	34.5039	32.0213	1042	1251	15.3559	1146	1427	13.726	1445	1709
MDP0000473817	PF00067		GO:0005506,GO:0009055,GO:0016705,GO:0020037,GO:0055114	AT5G04660.1	CYP77A4	cytochrome P450, family 77, subfamily A, polypeptide 4	1290	C2	513	2560	32.2555	627	3252	40.4331	593	2901	36.8645	36.5177	119	770	11.013	225	1071	14.7183	232	1207	15.5315	13.7543	-2.68016	-1.42232	2.26041e-06	728	3831	30.8294	639	3032	29.7782	483	2518	26.2663	28.9579	106	626	8.59547	108	597	6.42351	211	1042
MDP0000874252	PF00067	1.14.-.-	GO:0005506,GO:0009055,GO:0016705,GO:0020037,GO:0055114	AT5G04660.1	CYP77A4	cytochrome P450, family 77, subfamily A, polypeptide 4	1545	C2	9430	9444	99.3529	10638	10663	110.695	11181	11212	118.961	109.67	2056	2057	24.5647	2981	2986	34.2625	2933	2941	31.5983	30.1418	-3.67331	-1.87708	8.17455e-29	13529	13555	91.078	14100	14130	115.87	10551	10589	92.2271	99.7252	1408	1410	16.165	1535	1541	13.844	3007	3010
MDP0000310945	PF00067	1.14.-.-	GO:0005506,GO:0009055,GO:0016705,GO:0020037,GO:0055114	AT5G04660.1	CYP77A4	cytochrome P450, family 77, subfamily A, polypeptide 4	1545	C2	2309	9774	102.825	2213	9832	102.068	2606	11255	119.417	108.103	453	2447	29.2221	791	3431	39.3687	665	3021	32.4578	33.6828	-3.23996	-1.69598	7.70696e-25	2696	12913	86.7643	2648	11165	91.5565	2019	9218	80.2861	86.2023	262	1255	14.388	389	1842	16.5481	662	2866
MDP0000280105	PF00067		GO:0005506,GO:0009055,GO:0016705,GO:0020037,GO:0055114	AT4G31940.1	CYP82C4	cytochrome P450, family 82, subfamily C, polypeptide 4	1581	C2	134	182	1.87108	111	146	1.48115	135	206	2.13592	1.82938	36	43	0.501813	35	44	0.493377	23	30	0.314982	0.436724	-4.2236	-2.07847	1	889	1305	8.56882	574	856	6.85963	502	807	6.86869	7.43238	426	660	7.3943	493	707	6.20691	524	820
MDP0000858983	PF00067		GO:0005506,GO:0009055,GO:0016705,GO:0020037,GO:0055114	AT4G00360.1	ATT1,CYP86A2	cytochrome P450, family 86, subfamily A, polypeptide 2	1605	C2	9558	9565	96.8641	10802	10809	108.016	11414	11423	116.669	107.183	2179	2179	25.0488	3056	3061	33.8101	2878	2878	29.7655	29.5415	-3.66298	-1.87302	4.59875e-28	14313	14323	92.6406	12861	12872	101.608	10457	10465	87.7398	93.9963	1227	1228	13.5522	1627	1628	14.0788	2773	2775
MDP0000941955	PF00067		GO:0005506,GO:0009055,GO:0016705,GO:0020037,GO:0055114	AT2G45970.1	CYP86A8,LCR	cytochrome P450, family 86, subfamily A, polypeptide 8	1608	C2	19079	19103	193.094	20150	20174	201.225	22109	22127	225.573	206.631	5672	5680	65.173	8315	8318	91.7046	7432	7436	76.7627	77.8801	-2.67738	-1.42082	5.63296e-24	29141	29164	188.28	26438	26460	208.479	21090	21109	176.65	191.136	3604	3606	39.7214	4407	4407	38.0404	7721	7724
MDP0000194814	PF00067		GO:0005506,GO:0009055,GO:0016705,GO:0020037,GO:0055114	AT3G56630.1	CYP94D2	cytochrome P450, family 94, subfamily D, polypeptide 2	1572	C2	233	991	10.2465	193	902	9.20303	226	1022	10.6573	10.0356	51	237	2.78164	84	390	4.39815	60	289	3.0517	3.4105	-2.97323	-1.57203	0.0551001	628	2780	18.3584	505	2218	17.8759	408	1889	16.1701	17.4681	83	320	3.60564	99	450	3.97327	137	563
MDP0000219466	PF04511			AT4G29330.1	DER1	DERLIN-1	771	C2	1038	1038	21.8824	1256	1256	26.1283	1328	1328	28.2354	25.4154	684	684	16.3684	982	982	22.5796	868	868	18.688	19.212	-1.33594	-0.417852	1	339	339	4.56444	313	313	5.14338	238	238	4.15389	4.62057	373	373	8.56918	410	410	7.38103	702	702
MDP0000310094	PF05659,PF00931		GO:0043531,GO:0006915,GO:0005524	AT5G66900.1		Disease resistance protein (CC-NBS-LRR class) family	2451	C2	3432	5377	35.6574	4389	7012	45.8855	3685	5928	39.6474	40.3968	673	1108	8.34069	1025	1601	11.5799	916	1489	10.0844	10.0017	-4.08016	-2.02863	2.1473e-11	2483	3951	16.7342	2098	3373	17.4354	2289	3755	20.6157	18.2618	1859	3039	21.962	2380	3800	21.5193	2501	3977
MDP0000241847	PF03018			AT4G23690.1		Disease resistance-responsive (dirigent-like protein) family protein	558	C2	290	304	8.85508	270	287	8.24944	310	328	9.63584	8.91345	213	230	7.605	452	476	15.1228	296	320	9.51946	10.7491	1.19511	0.257138	1	234	247	4.59521	254	264	5.99416	140	148	3.56911	4.71949	501	535	16.9826	792	836	20.795	964	1036
MDP0000315071	PF01873		GO:0003743,GO:0006413	AT5G20920.2	EIF2 BETA,EMB1401	eukaryotic translation initiation factor 2 beta subunit	597	C2	81	400	10.8903	141	461	12.3852	101	440	12.0817	11.7857	43	217	6.70642	35	144	4.27609	16	69	1.91854	4.30035	-2.76344	-1.46646	0.0604787	196	815	14.1718	144	622	13.2	138	625	14.0876	13.8198	26	121	3.59001	30	150	3.48742	20	91
MDP0000568045	PF01357,PF03330			AT3G45970.1	ATEXLA1,ATEXPL1,ATHEXP BETA 2.1,EXLA1,EXPL1	expansin-like A1	783	C2	3811	3829	79.4834	4030	4043	82.8168	3244	3262	68.2923	76.8642	1376	1383	32.5886	1623	1627	36.837	1941	1952	41.3823	36.936	-2.09926	-1.06988	9.05519e-09	546	546	7.23891	482	484	7.83146	478	482	8.28357	7.78465	437	437	9.88564	722	730	12.9404	815	819
MDP0000857446	PF01266,PF08491	1.14.99.7	GO:0009055,GO:0016491,GO:0055114,GO:0004506,GO:0050660,GO:0016021	AT1G58440.1	SQE1,XF1	FAD/NAD(P)-binding oxidoreductase family protein	1587	C2	1165	1233	12.6281	1619	1721	17.3932	1350	1413	14.5954	14.8722	234	246	2.85998	336	353	3.94327	271	283	2.9601	3.25445	-4.61843	-2.2074	0.00015076	246	272	1.77924	236	249	1.98784	234	248	2.10284	1.95664	352	380	4.24123	405	441	3.857	534	585
MDP0000722255	PF00487,PF11960	1.14.19.-	GO:0006629,GO:0016717,GO:0055114,GO:0016491	AT3G12120.1	FAD2	fatty acid desaturase 2	1149	C2	1139	8395	118.755	1175	8882	123.985	1381	10159	144.937	129.226	328	2318	37.2219	419	3182	49.0951	357	2670	38.5734	41.6302	-3.13006	-1.64619	4.6448e-21	814	6281	56.7481	602	4930	54.3608	557	4346	50.8982	54.0023	154	1397	21.5358	227	1890	22.8312	258	2447
MDP0000129670	PF00487		GO:0006629,GO:0055114,GO:0016491	AT3G15850.1	ADS3,FAD5,FADB,JB67	fatty acid desaturase 5	936	C2	3221	3309	57.4611	3395	3483	59.6835	4010	4100	71.8055	62.9834	560	572	11.2752	862	882	16.7052	649	664	11.7758	13.2521	-4.80127	-2.26342	2.07792e-20	3706	3794	42.0789	2405	2462	33.3251	2399	2458	35.3377	36.9139	330	343	6.49087	454	466	6.91031	578	585
MDP0000334757	PF00487		GO:0006629,GO:0055114,GO:0016491	AT3G15850.1	ADS3,FAD5,FADB,JB67	fatty acid desaturase 5	711	C2	463	673	15.385	461	699	15.7683	572	836	19.2746	16.8093	90	138	3.58109	101	152	3.78994	104	155	3.61875	3.66326	-4.62667	-2.20997	3.78517e-05	578	832	12.1478	397	595	10.6025	320	504	9.53879	10.763	55	89	2.2172	66	122	2.38165	100	158
MDP0000210620	PF00487		GO:0006629,GO:0055114,GO:0016491	AT5G05580.1	FAD8	fatty acid desaturase 8	756	C2	1235	1262	27.1325	1419	1455	30.8687	1527	1577	34.1948	30.732	495	503	12.2759	594	611	14.3277	543	559	12.274	12.9592	-2.39305	-1.25885	0.000189754	1284	1313	18.0296	949	969	16.2391	925	956	17.0164	17.095	296	299	7.00542	425	441	8.09663	563	580
MDP0000209507	PF00487,PF11960	1.14.19.-	GO:0006629,GO:0016717,GO:0055114,GO:0016491	AT5G05580.1	FAD8	fatty acid desaturase 8	1116	C2	4640	7886	114.854	5105	8778	126.156	5129	8955	131.538	124.183	1491	2798	46.2582	2132	3741	59.4267	1747	3115	46.333	50.6727	-2.47168	-1.30549	5.31406e-19	3100	5179	48.1753	2585	4208	47.7717	2125	3619	43.6372	46.528	689	1233	19.5697	983	1754	21.8149	1507	2533
MDP0000218683	PF12076			AT1G02205.1	CER1	Fatty acid hydroxylase superfamily	1167	C2	978	3321	46.2542	985	3439	47.2648	988	3625	50.9198	48.1463	274	893	14.1184	409	1339	20.3408	318	1129	16.059	16.8394	-2.88772	-1.52993	2.20771e-09	1270	4575	40.697	1142	3723	40.4186	875	3208	36.991	39.3689	128	378	5.73728	132	461	5.48299	268	896
MDP0000069348	PF12076,PF04116		GO:0005506,GO:0016491,GO:0006633,GO:0055114	AT1G02205.2	CER1	Fatty acid hydroxylase superfamily	1920	C2	8406	8408	71.1778	9279	9285	77.5635	10317	10321	88.1192	78.9535	1692	1692	16.2594	2721	2724	25.1515	2317	2317	20.0319	20.4809	-3.89425	-1.96135	1.00529e-21	2590	2594	14.0253	2687	2688	17.7373	1891	1893	13.2673	15.0099	862	862	7.95227	919	919	6.64358	1726	1726
MDP0000172788	PF04116		GO:0005506,GO:0016491,GO:0006633,GO:0055114	AT1G02205.2	CER1	Fatty acid hydroxylase superfamily	1128	C2	2944	6622	95.4186	3191	7023	99.8597	3219	7330	106.523	100.601	669	1373	22.4578	988	2062	32.4069	927	1875	27.5924	27.4857	-3.69616	-1.88603	1.48866e-26	4197	9057	83.3523	3705	7928	89.0458	3068	6736	80.3573	84.2518	342	747	11.73	412	868	10.6807	810	1660
MDP0000309240	PF04116		GO:0005506,GO:0016491,GO:0006633,GO:0055114	AT1G02205.1	CER1	Fatty acid hydroxylase superfamily	1227	C2	2151	3263	43.224	2626	3915	51.1757	2590	3830	51.1687	48.5228	496	717	10.7815	636	928	13.4079	581	830	11.2287	11.8061	-4.1494	-2.0529	6.84893e-14	2568	3875	32.7846	2700	3923	40.5072	1877	2879	31.574	34.9553	330	470	6.78482	295	439	4.96601	616	847
MDP0000477496	PF12076			AT1G02190.1		Fatty acid hydroxylase superfamily	1050	C2	4337	7890	122.135	4387	8211	125.425	4764	8950	139.728	129.096	960	1762	30.9615	1289	2471	41.7198	1180	2242	35.444	36.0418	-3.61602	-1.8544	1.51301e-33	4934	9379	92.7277	4645	8272	99.8114	3751	6756	86.583	93.0407	546	1018	17.1729	537	1062	14.0386	1067	2069
MDP0000077392	PF12076,PF04116		GO:0005506,GO:0016491,GO:0006633,GO:0055114	AT1G02205.2	CER1	Fatty acid hydroxylase superfamily	1839	C2	1395	7551	66.7384	1497	8136	70.9587	1459	8286	73.8606	70.5192	345	1618	16.2331	466	2219	21.3911	400	1992	17.9806	18.535	-3.84128	-1.94159	4.34183e-19	1662	8197	46.2717	1738	8342	57.4708	1288	6597	48.2722	50.6716	165	752	7.24304	187	948	7.15508	351	1714
MDP0000165547	PF12076,PF04116		GO:0005506,GO:0016491,GO:0006633,GO:0055114	AT5G57800.1	CER3,FLP1,WAX2,YRE	Fatty acid hydroxylase superfamily	1902	C2	51079	51084	436.543	57352	57353	483.64	61523	61523	530.245	483.476	16513	16513	160.185	22341	22344	208.261	22065	22065	192.571	187.006	-2.60858	-1.38327	1.11283e-20	69911	69916	381.6	62032	62036	413.23	52100	52101	368.611	387.814	10399	10401	96.8611	10738	10738	78.3611	19542	19542
MDP0000146003	PF00657		GO:0016788,GO:0006629	AT1G75900.1		GDSL-like Lipase/Acylhydrolase superfamily protein	1113	C2	718	719	10.4999	878	881	12.6957	1100	1101	16.2159	13.1372	455	455	7.54261	674	675	10.7514	527	527	7.85981	8.71796	-1.52198	-0.605952	1	557	557	5.1952	444	446	5.0769	355	358	4.32833	4.86681	160	160	2.5463	206	208	2.59392	406	407
MDP0000927927	PF00657		GO:0016788,GO:0006629	AT5G45910.1		GDSL-like Lipase/Acylhydrolase superfamily protein	1104	C2	984	6698	98.6118	967	6934	100.738	1043	7693	114.229	104.526	362	2033	33.9761	436	3067	49.2496	385	2448	36.8077	40.0112	-2.63569	-1.39818	1.06525e-15	1133	8097	76.1373	1009	6234	71.5413	832	5303	64.6375	70.772	208	916	14.6964	266	1111	13.9679	352	2084
MDP0000312022	PF00657		GO:0016788,GO:0006629	AT3G48460.1		GDSL-like Lipase/Acylhydrolase superfamily protein	1173	C2	2373	3495	48.4286	2600	3847	52.6018	3017	4437	62.0071	54.3458	880	1238	19.4728	1108	1477	22.3224	1052	1378	19.5006	20.4319	-2.68343	-1.42408	1.42365e-09	2344	3519	31.1432	1924	3060	33.0508	1501	2296	26.3394	30.1778	681	947	14.3	841	1137	13.454	1242	1688
MDP0000569759	PF00657		GO:0016788,GO:0006629	AT2G04570.1		GDSL-like Lipase/Acylhydrolase superfamily protein	1014	C2	5528	19437	311.562	5488	19351	306.085	6204	21537	348.175	321.94	1775	5479	99.694	2652	8816	154.132	2465	7734	126.609	126.811	-2.5636	-1.35817	6.81707e-21	6069	21147	216.498	5031	18635	232.836	4674	16248	215.623	221.652	1101	3459	60.4223	1389	4439	60.7624	2307	7509
MDP0000202137	PF00657		GO:0016788,GO:0006629	AT3G16370.1		GDSL-like Lipase/Acylhydrolase superfamily protein	1167	C2	663	38656	538.392	781	38329	526.785	807	44717	628.133	564.437	192	11531	182.306	321	16226	246.49	337	14468	205.795	211.53	-2.69288	-1.42915	5.70427e-21	817	42710	379.928	702	35255	382.744	552	29505	340.218	367.63	91	5651	85.7708	138	7569	90.0234	221	11132
MDP0000243818	PF00657		GO:0016788,GO:0006629	AT2G04570.1		GDSL-like Lipase/Acylhydrolase superfamily protein	1050	C2	4425	4425	68.4978	4513	4513	68.9371	4685	4686	73.1582	70.1977	1448	1449	25.4615	2190	2190	36.9754	1741	1741	27.5237	29.9869	-2.36125	-1.23955	1.85123e-09	4586	4587	45.3505	3432	3433	41.4232	3147	3149	40.3567	42.3768	618	618	10.4252	841	841	11.1172	1191	1191
MDP0000928830	PF00657		GO:0016788,GO:0006629	AT3G16370.1		GDSL-like Lipase/Acylhydrolase superfamily protein	1074	C2	18204	18228	275.859	18208	18225	272.17	19621	19647	299.876	282.635	5271	5275	90.6199	6997	7008	115.677	6228	6232	96.3208	100.873	-2.82619	-1.49886	1.00346e-48	18407	18443	178.266	15845	15880	187.329	13177	13205	165.45	177.015	2570	2572	42.4181	3296	3303	42.6866	4845	4854
MDP0000468056	PF06248,PF00657		GO:0016788,GO:0006629,GO:0007067,GO:0000775,GO:0005634	AT2G04570.1		GDSL-like Lipase/Acylhydrolase superfamily protein	3720	C2	4217	7034	30.7335	4187	7092	30.5775	4674	7634	33.6402	31.6504	1724	2705	13.4162	2225	3646	17.3753	2145	3308	14.7611	15.1842	-2.10401	-1.07315	0.00144532	5019	8505	23.7342	3901	6859	23.3602	3352	5683	20.5573	22.5506	1403	2259	10.7562	1713	2749	10.257	2240	3725
MDP0000918407	PF00657		GO:0016788,GO:0006629	AT1G75900.1		GDSL-like Lipase/Acylhydrolase superfamily protein	1143	C2	4099	4308	61.2608	4198	4426	62.1072	4638	4835	69.3426	64.2368	838	887	14.318	1579	1656	25.6846	1336	1402	20.361	20.1212	-3.2216	-1.68778	1.038e-12	6632	6965	63.2583	4707	4940	54.757	4388	4624	54.4382	57.4845	628	684	10.5997	771	834	10.1276	994	1111
MDP0000201700	PF02704			AT5G59845.1		Gibberellin-regulated family protein	267	C2	3598	3598	219.03	3764	3764	226.108	4322	4322	265.353	236.83	543	543	37.5227	928	928	61.6162	888	888	55.2075	51.4488	-4.6466	-2.21617	2.72402e-29	2241	2241	87.1311	1521	1521	72.1734	1374	1374	69.2481	76.1842	155	155	10.2827	190	190	9.87711	336	336
MDP0000727481	PF05199,PF00732		GO:0016614,GO:0050660,GO:0055114	AT1G12570.1		Glucose-methanol-choline (GMC) oxidoreductase family protein	876	C2	798	5617	104.221	763	5830	106.743	823	5952	111.38	107.448	151	1213	25.5483	240	1848	37.3987	251	1760	33.3507	32.0992	-3.3759	-1.75527	3.1664e-25	899	6821	80.8326	846	5852	84.6368	682	4922	75.6084	80.3592	121	803	16.2366	116	923	14.6246	200	1595
MDP0000210966	PF00732		GO:0016614,GO:0050660,GO:0055114	AT1G12570.1		Glucose-methanol-choline (GMC) oxidoreductase family protein	732	C2	4546	4546	100.942	4787	4787	104.889	5327	5327	119.295	108.375	832	832	20.9709	1422	1422	34.4387	1259	1259	28.5503	27.9867	-3.90714	-1.96611	5.04696e-27	6178	6178	87.6152	5093	5093	88.1498	4332	4332	79.636	85.1337	615	615	14.8816	649	649	12.3061	1170	1170
MDP0000615196	PF00462		GO:0009055,GO:0015035,GO:0045454	AT5G39865.1		Glutaredoxin family protein	1305	C2	199	1094	13.6257	237	1142	14.0356	192	1301	16.3424	14.6679	94	543	7.67706	159	759	10.3107	122	641	8.1535	8.71377	-1.69952	-0.765128	0.555648	256	1482	11.7891	227	1321	12.8248	182	962	9.91966	11.5112	157	681	9.24318	152	854	9.08312	181	1036
MDP0000479163	PF01553	2.3.1.15	GO:0016746,GO:0008152,GO:0008415	AT2G38110.1	ATGPAT6,GPAT6	glycerol-3-phosphate acyltransferase 6	1419	C2	13982	13982	160.155	15041	15041	170.009	16186	16186	186.985	172.383	4261	4261	55.4032	7069	7069	88.3149	5808	5808	67.9424	70.5535	-2.46745	-1.30302	4.10277e-15	15780	15780	115.443	14419	14419	128.739	11481	11481	108.875	117.686	4597	4597	57.3822	5784	5784	56.5762	8009	8009
MDP0000387954	PF08246		GO:0008234	AT5G43060.1		Granulin repeat cysteine protease family protein	570	C2	333	365	10.4081	419	454	12.7749	378	397	11.4174	11.5334	42	45	1.45661	63	66	2.05271	51	59	1.7182	1.74251	-6.68665	-2.74128	0.000215133	15	17	0.309611	9	9	0.200044	12	12	0.283295	0.264317	34	35	1.08762	50	59	1.4367	50	52
MDP0000759646	PF08240,PF00107		GO:0008270,GO:0016491,GO:0055114	AT5G51970.1		GroES-like zinc-binding alcohol dehydrogenase family protein	1167	C2	3729	5941	82.745	3842	6118	84.0844	4836	7636	107.262	91.3637	2631	4493	71.0348	4354	6999	106.322	3422	5654	80.4233	85.9267	-1.07347	-0.102283	1	6014	9508	84.5786	4766	7409	80.4355	4186	6636	76.5187	80.511	4559	7420	112.621	5952	9652	114.798	7207	11546
MDP0000155698	PF03767		GO:0003993	AT4G25150.1		HAD superfamily, subfamily IIIB acid phosphatase	786	C2	10175	10296	212.911	10981	11116	226.831	10280	10416	217.234	218.992	3641	3712	87.1347	2984	3031	68.3631	3695	3751	79.2175	78.2384	-2.82248	-1.49697	2.44378e-41	1791	1820	24.0376	1361	1384	22.3086	1090	1112	19.0377	21.7946	2714	2779	62.6255	4576	4692	82.8558	3711	3816
MDP0000124827	PF02183,PF00046		GO:0003700,GO:0043565,GO:0006355,GO:0003677,GO:0005634	AT5G15150.1	ATHB-3,ATHB3,HAT7,HB-3	homeobox 3	900	C2	761	761	13.7434	710	710	12.653	619	619	11.2745	12.557	446	447	9.16369	467	467	9.19883	474	474	8.74244	9.03499	-1.4016	-0.487072	1	1287	1287	14.8449	1074	1074	15.1189	995	995	14.8769	14.9469	591	591	11.6313	801	801	12.3531	765	765
MDP0000204639	PF01852,PF00046		GO:0003700,GO:0043565,GO:0006355	AT4G00730.1	AHDP,ANL2	Homeobox-leucine zipper family protein / lipid-binding START domain-containing protein	2427	C2	974	987	6.60998	945	954	6.30457	1028	1044	7.05148	6.65534	312	315	2.39467	435	444	3.24318	368	374	2.55799	2.73195	-2.45966	-1.29846	0.4895	1096	1125	4.81199	977	988	5.15758	745	760	4.21382	4.7278	392	396	2.89008	440	450	2.57354	599	605
MDP0000250804	PF02458		GO:0016747	AT1G65450.1		HXXXD-type acyl-transferase family protein	1500	C2	3273	3273	35.4656	3263	3263	34.8901	3833	3833	41.8887	37.4148	995	995	12.2388	1395	1395	16.487	1231	1231	13.6227	14.1162	-2.67556	-1.41984	1.66216e-06	5167	5167	35.7593	4002	4002	33.8022	3582	3582	32.1341	33.8986	714	714	8.43125	1060	1060	9.80849	1494	1494
MDP0000314927	PF02458		GO:0016747	AT5G23940.1	DCR,EMB3009,PEL3	HXXXD-type acyl-transferase family protein	1863	C2	4170	4218	36.7999	4472	4519	38.9051	4833	4885	42.9835	39.5628	816	831	8.22988	1124	1143	10.8766	1083	1091	9.72095	9.60913	-4.15587	-2.05515	2.52898e-11	8985	9092	50.6628	7522	7621	51.8272	6200	6306	45.5484	49.3461	529	533	5.06756	859	870	6.48178	1188	1207
MDP0000137138	PF02458		GO:0016747	AT4G13840.1		HXXXD-type acyl-transferase family protein	879	C2	294	294	5.4364	311	312	5.69302	378	378	7.04941	6.05961	101	101	2.12001	221	221	4.4572	178	178	3.36146	3.31289	-1.84948	-0.887116	1	701	702	8.29069	659	661	9.52734	556	556	8.51174	8.77659	102	102	2.0554	123	123	1.94224	224	225
MDP0000126620	PF02458		GO:0016747	AT5G02890.1		HXXXD-type acyl-transferase family protein	1137	C2	1696	2820	40.3127	1575	2836	40.0058	1839	3135	45.1988	41.8391	328	603	9.78503	526	880	13.7208	373	707	10.3218	11.2759	-3.7473	-1.90585	6.49299e-11	2186	3700	33.7819	1880	3000	33.4287	1697	2882	34.1088	33.7731	308	559	8.70836	429	779	9.50965	563	896
MDP0000242697	PF02458		GO:0016747	AT4G29250.1		HXXXD-type acyl-transferase family protein	1470	C2	10715	12393	137.029	10705	12518	136.582	12566	14554	162.299	145.303	2673	3151	39.5491	4367	5100	61.5051	3601	4191	47.3257	49.46	-2.96558	-1.56831	8.29534e-18	13446	15716	110.986	11238	12973	111.81	9262	10866	99.4683	107.421	1915	2225	26.81	2591	3064	28.9307	3690	4266
MDP0000275850	PF02458		GO:0016747	AT4G24510.1	CER2,VC-2,VC2	HXXXD-type acyl-transferase family protein	1299	C2	10773	10777	134.847	10212	10216	126.139	12155	12171	153.591	138.192	2668	2671	37.9376	3779	3785	51.6553	3469	3473	44.3805	44.6578	-3.12032	-1.6417	2.26968e-23	16853	16863	134.762	13501	13510	131.767	11913	11922	123.502	130.01	2006	2009	27.394	2722	2725	29.1169	3330	3333
MDP0000272499	PF02458		GO:0016747	AT1G24430.1		HXXXD-type acyl-transferase family protein	1296	C2	654	658	8.25228	679	681	8.42789	824	829	10.4857	9.0553	230	232	3.30285	321	322	4.40463	325	327	4.18832	3.96526	-2.30433	-1.20435	0.307323	990	995	7.97004	805	812	7.93798	737	743	7.71465	7.87422	198	199	2.71978	224	225	2.40971	302	303
MDP0000120595	PF02458		GO:0016747	AT1G24430.1		HXXXD-type acyl-transferase family protein	1290	C2	1484	10706	134.893	1630	11603	144.264	1677	12368	157.166	145.441	608	4430	63.3606	893	6391	87.8289	762	5968	76.7955	75.995	-1.93093	-0.949293	1.02905e-10	2404	17224	138.607	1964	13936	136.87	1741	12404	129.391	134.956	400	3196	43.8836	587	4711	50.6887	808	6353
MDP0000178344	PF02458		GO:0016747	AT1G24430.1		HXXXD-type acyl-transferase family protein	1050	C2	919	5080	78.6371	858	4980	76.0706	960	5825	90.9403	81.8827	288	1701	29.8896	446	2460	41.534	349	2172	34.3374	35.2537	-2.34486	-1.2295	1.27319e-11	1247	7382	72.9839	1173	6513	78.587	1031	5889	75.4718	75.6809	233	1467	24.7472	317	1945	25.7109	355	2249
MDP0000120594	PF02458		GO:0016747	AT1G24430.1		HXXXD-type acyl-transferase family protein	1290	C2	2923	20874	263.008	2835	20371	253.279	3082	23281	295.843	270.71	1146	8520	121.858	1659	12026	165.268	1299	10034	129.116	138.748	-1.96932	-0.977698	1.17516e-11	4495	32434	261.008	3676	26341	258.703	3203	22886	238.733	252.815	831	6488	89.0853	1040	8470	91.1342	1338	10706
MDP0000428199	PF02458		GO:0016747	AT5G17540.1		HXXXD-type acyl-transferase family protein	1380	C2	717	1048	12.3434	598	966	11.2273	825	1264	15.0147	12.8618	87	171	2.28624	108	202	2.59496	79	144	1.73213	2.20444	-5.88719	-2.55758	0.000139584	361	786	5.9127	244	571	5.24223	231	568	5.53862	5.56452	102	250	3.20882	109	232	2.33344	126	278
MDP0000296324	PF02309		GO:0006355,GO:0005634	AT3G15540.1	IAA19,MSG2	indole-3-acetic acid inducible 19	573	C2	1127	1127	31.9685	1032	1032	28.887	1222	1222	34.9596	31.9383	404	404	13.0087	543	543	16.7998	467	467	13.5288	14.4457	-2.23144	-1.15798	0.000463723	1610	1610	29.1685	1085	1085	23.9902	1039	1039	24.4002	25.853	200	200	6.18245	263	263	6.37072	392	392
MDP0000430870	PF00847		GO:0003700,GO:0006355	AT1G15360.1	SHN1,WIN1	Integrase-type DNA-binding superfamily protein	651	C2	213	877	21.8963	195	810	19.9563	205	835	21.0259	20.9595	96	362	10.2597	142	582	15.8489	158	488	12.4433	12.8506	-1.64761	-0.720377	0.31011	198	806	12.8528	144	557	10.8401	137	559	11.5548	11.7492	106	385	10.4753	121	505	10.7671	162	676
MDP0000172065	PF00847		GO:0003700,GO:0006355	AT1G15360.1	SHN1,WIN1	Integrase-type DNA-binding superfamily protein	717	C2	336	1230	27.883	336	1308	29.2594	398	1442	32.9683	30.0369	142	500	12.8664	299	1002	24.7746	217	611	14.1455	17.2622	-1.75798	-0.813917	0.187872	357	1451	21.0083	308	1082	19.1191	250	997	18.7115	19.613	175	603	14.8965	197	705	13.6476	232	842
MDP0000288465	PF00847		GO:0003700,GO:0006355	AT2G47520.1	HRE2	Integrase-type DNA-binding superfamily protein	969	C2	871	881	14.7776	944	958	15.8569	969	981	16.5957	15.7434	1890	1904	36.2534	1884	1896	34.6875	2138	2145	36.7452	35.8954	2.2619	1.17753	0.00011209	2288	2298	24.6189	1857	1872	24.476	1765	1779	24.705	24.6	483	488	8.92033	566	567	8.1217	704	711
MDP0000283389	PF00069		GO:0004672,GO:0005524,GO:0006468	AT2G28960.1		Leucine-rich repeat protein kinase family protein	1860	C2	168	1402	12.2515	172	1302	11.2273	187	1503	13.2463	12.2417	127	498	4.93994	127	662	6.30962	144	613	5.47072	5.57343	-2.21648	-1.14827	0.153713	124	1329	7.41745	103	1133	7.71749	90	937	6.7789	7.30461	93	306	2.91403	145	470	3.5073	140	506
MDP0000281816	PF00069		GO:0004672,GO:0005524,GO:0006468	AT1G51890.1		Leucine-rich repeat protein kinase family protein	837	C2	113	1919	37.2651	110	1663	31.8672	113	1983	38.8371	35.9898	87	636	14.0197	54	593	12.5599	59	539	10.6896	12.4231	-2.91944	-1.54569	4.5387e-07	98	2149	26.6534	60	1484	22.463	68	1465	23.5529	24.2231	56	301	6.3698	67	353	5.85379	94	649
MDP0000591083	PF07714		GO:0004672,GO:0005524,GO:0006468	AT3G47110.1		Leucine-rich repeat protein kinase family protein	531	C2	161	370	11.3256	182	380	11.478	171	369	11.3915	11.3984	73	125	4.34331	58	128	4.2734	63	128	4.0014	4.20604	-2.7327	-1.45033	0.0514272	199	462	9.03212	216	469	11.1902	174	368	9.32579	9.84937	85	187	6.23781	86	170	4.44367	92	188
MDP0000741253	PF00069,PF00560,PF08263		GO:0004672,GO:0005524,GO:0006468,GO:0005515	AT5G58300.1		Leucine-rich repeat protein kinase family protein	1908	C2	1482	1860	15.8448	1567	1965	16.5181	1644	2017	17.3292	16.564	770	964	9.32189	1057	1373	12.7571	960	1186	10.3182	10.799	-1.5489	-0.631246	0.803743	1773	2226	12.1113	1871	2325	15.4384	1466	1783	12.5749	13.3749	1189	1529	14.1943	1289	1645	11.9667	1743	2187
MDP0000184619	PF00657		GO:0016788,GO:0006629	AT3G04290.1	ATLTL1,LTL1	Li-tolerant lipase 1	1173	C2	46447	135442	1876.76	47932	140509	1921.25	49550	150630	2105.05	1967.69	8888	25378	399.176	11554	33985	513.627	10441	30933	437.745	450.183	-4.41122	-2.14118	6.49394e-92	51273	154721	1369.28	47118	136550	1474.87	36365	111102	1274.55	1372.9	5790	17812	268.967	6173	19138	226.457	11010	34597
MDP0000729313	PF00234			AT2G38540.1	ATLTP1,LP1,LTP1	lipid transfer protein 1	348	C2	940	940	43.9037	859	859	39.5905	1046	1046	49.2722	44.2555	261	261	13.8378	386	386	19.6638	312	312	14.8824	16.128	-2.77071	-1.47026	3.98862e-08	1492	1492	44.5074	948	948	34.5134	960	960	37.1214	38.7141	121	121	6.15873	174	174	6.93997	246	246
MDP0000285074	PF00234			AT5G59320.1	LTP3	lipid transfer protein 3	348	C2	473981	478464	22347.2	468031	471717	21741	558887	563246	26531.9	23540	92057	92918	4926.36	167743	169466	8633	124705	125643	5993.16	6517.51	-3.65069	-1.86817	3.45887e-19	1088672	1097918	32751.6	825151	833960	30361.6	681398	688085	26607	29906.7	91404	92058	4685.62	125316	126309	5037.82	177126	178424
MDP0000221771	PF00234			AT5G59320.1	LTP3	lipid transfer protein 3	342	C2	5562	5614	266.808	5560	5588	262.064	6457	6512	312.132	280.335	1131	1137	61.3395	2214	2235	115.854	1587	1604	77.8529	85.0153	-3.33338	-1.73699	9.95558e-17	11893	11964	363.156	7800	7853	290.917	6397	6444	253.549	302.54	1064	1070	55.4169	1399	1418	57.549	1892	1914
MDP0000304369	PF00234			AT5G59320.1	LTP3	lipid transfer protein 3	294	C2	8831	8933	493.859	9494	9595	523.449	10874	10991	612.83	543.379	2284	2310	144.967	4221	4272	257.598	3159	3191	180.167	194.244	-2.82755	-1.49955	1.94464e-11	9283	9378	331.135	6223	6279	270.584	5468	5526	252.927	284.882	793	802	48.3183	1141	1158	54.67	1788	1807
MDP0000314713	PF00501		GO:0003824,GO:0008152	AT1G49430.1	LACS2,LRD2	long-chain acyl-CoA synthetase 2	2883	C2	7329	7345	41.4095	7606	7627	42.4312	8238	8261	46.9719	43.6042	2484	2490	15.9353	3874	3882	23.8709	3198	3207	18.4651	19.4238	-2.26766	-1.1812	9.59523e-06	10274	10294	37.0665	8199	8215	36.1012	7392	7406	34.5678	35.9118	2176	2179	13.3874	3015	3022	14.5491	4072	4077
MDP0000201853	PF00501	6.2.1.3	GO:0003824,GO:0008152	AT1G49430.1	LACS2,LRD2	long-chain acyl-CoA synthetase 2	2361	C2	44371	44511	306.425	44429	44511	302.377	50975	51109	354.855	321.219	20536	20596	160.951	29647	29708	223.067	24968	25013	175.86	186.626	-1.73751	-0.797022	1.16986e-06	61713	61870	272.036	52574	52692	282.753	44170	44338	252.704	269.165	24144	24197	181.531	32138	32244	189.557	38192	38272
MDP0000316682	PF00854		GO:0005215,GO:0006857,GO:0016020	AT5G13400.1		Major facilitator superfamily protein	1914	C2	5953	5986	50.8332	6291	6303	52.818	6951	6980	59.781	54.4774	1384	1391	13.4088	2059	2064	19.1173	1869	1873	16.244	16.2567	-3.38364	-1.75857	7.53043e-13	7933	7957	43.1569	5913	5935	39.286	5462	5492	38.6119	40.3516	806	806	7.45896	1031	1032	7.48385	1621	1625
MDP0000218910	PF06813			AT2G30300.1		Major facilitator superfamily protein	1605	C2	274	275	2.78491	412	415	4.14715	360	362	3.69729	3.54311	153	154	1.77032	243	243	2.68404	180	181	1.87198	2.10878	-1.69887	-0.764576	1	505	510	3.29866	394	396	3.12593	404	405	3.39557	3.27339	261	261	2.88038	319	321	2.77599	358	359
MDP0000565104	PF00854		GO:0005215,GO:0006857,GO:0016020	AT5G13400.1		Major facilitator superfamily protein	1938	C2	8222	8250	69.1915	8935	8960	74.1534	9292	9326	78.8845	74.0765	3204	3209	30.5507	4604	4615	42.2159	4124	4134	35.409	36.0585	-2.0744	-1.0527	3.24974e-08	7044	7077	37.9086	6000	6020	39.3552	5177	5196	36.0784	37.7807	2406	2418	22.0998	2766	2783	19.9318	3974	3995
MDP0000314807	PF07690,PF06813		GO:0055085,GO:0016021	AT2G39210.1		Major facilitator superfamily protein	2109	C2	3	495	3.81489	3	536	4.07629	1	396	3.078	3.65639	0	239	2.09087	2	542	4.55597	12	368	2.89646	3.1811	-1.16381	-0.218855	1	2	244	1.20103	5	339	2.03649	5	410	2.61601	1.95118	1	205	1.72172	5	336	2.21131	6	607
MDP0000500661	PF00561			AT1G26360.1	ATMES13,MES13	methyl esterase 13	1380	C2	1991	1991	23.4501	2197	2197	25.5345	2467	2467	29.3049	26.0965	709	709	9.47922	1019	1019	13.0904	873	873	10.501	11.0236	-2.39046	-1.25729	0.000920292	1759	1759	13.2321	1435	1435	13.1744	1288	1288	12.5594	12.9886	342	342	4.38967	437	437	4.39531	625	625
MDP0000160094	PF00561			AT3G10870.1	ATMES17,MES17	methyl esterase 17	846	C2	1669	1679	32.2577	1499	1514	28.7033	1618	1640	31.7778	30.9129	512	515	11.2316	742	742	15.5486	545	548	10.7524	12.5109	-2.49559	-1.31938	8.35892e-05	1505	1521	18.6639	1170	1179	17.6564	1175	1185	18.8487	18.3896	329	336	7.03483	431	437	7.16966	510	513
MDP0000250873	PF05063,PF02458		GO:0016747,GO:0008168,GO:0006139	AT4G09980.1	EMB1691	Methyltransferase MT-A70 family protein	4866	C2	2101	9472	31.639	2018	9392	30.9573	2046	11055	37.2423	33.2795	2004	6310	23.9256	2060	7914	28.8325	2556	8079	27.5602	26.7728	-1.25388	-0.326402	1	3448	17278	36.8607	2912	14496	37.7429	2735	12300	34.0146	36.2061	2049	5003	18.2114	2521	6485	18.498	2474	8206
MDP0000016819	PF01124			AT1G65820.2		microsomal glutathione s-transferase, putative	474	C2	111	212	7.2696	104	215	7.27506	98	215	7.4355	7.32672	97	200	7.78497	117	298	11.1454	86	195	6.82894	8.58644	1.15961	0.213643	1	156	313	6.85501	128	272	7.27025	113	225	6.38758	6.83762	85	176	6.57687	106	212	6.20791	121	251
MDP0000147795	PF00407		GO:0006952,GO:0009607	AT1G24020.1	MLP423	MLP-like protein 423	483	C2	310	310	10.432	390	390	12.9507	505	505	17.1393	13.5074	152	152	5.80633	154	154	5.65239	135	135	4.63963	5.36612	-2.53799	-1.34368	0.0391728	305	305	6.55534	220	220	5.77078	250	250	6.96507	6.43039	29	29	1.0635	55	55	1.58053	77	77
MDP0000151829	PF00407		GO:0006952,GO:0009607	AT1G24020.1	MLP423	MLP-like protein 423	486	C2	15863	18024	602.792	14587	16926	558.592	16081	18762	632.838	598.074	4158	4821	183.023	5728	6512	237.54	4643	5251	179.35	199.971	-3.01882	-1.59399	1.91511e-47	14374	16904	361.074	11786	13281	346.221	9987	11493	318.221	341.839	1387	1631	59.4433	2403	2802	80.0239	3124	3718
MDP0000294379	PF00407		GO:0006952,GO:0009607	AT1G24020.1	MLP423	MLP-like protein 423	1050	C2	9001	16745	259.208	8621	15844	242.021	10275	18586	290.166	263.798	3636	6783	119.19	5345	9614	162.32	4724	8506	134.472	138.661	-1.91987	-0.941007	4.31942e-10	1489	2773	27.4159	1185	2094	25.2666	1018	1866	23.9141	25.5322	1101	2087	35.2061	1844	3416	45.1561	1729	3205
MDP0000195610	PF00407		GO:0006952,GO:0009607	AT1G24020.1	MLP423	MLP-like protein 423	480	C2	741	853	28.8842	644	768	25.6624	899	1053	35.9614	30.1693	320	365	14.03	365	418	15.4381	427	488	16.8762	15.4481	-1.96821	-0.976887	0.00647774	150	164	3.54687	107	120	3.16737	94	105	2.94361	3.21928	99	106	3.91156	169	183	5.29173	174	189
MDP0000840722	PF00407		GO:0006952,GO:0009607	AT1G24020.1	MLP423	MLP-like protein 423	372	C2	340	373	16.2974	304	326	14.0557	416	445	19.6095	16.6542	167	174	8.63002	173	176	8.38741	156	165	7.36271	8.12672	-2.06531	-1.04636	0.0846608	58	62	1.73018	36	36	1.22608	42	43	1.55546	1.5039	71	76	3.61872	94	103	3.8431	88	89
MDP0000742771	PF00249		GO:0003677	AT3G01140.1	AtMYB106,MYB106,NOK	myb domain protein 106	1446	C2	1800	1969	22.1325	1818	2016	22.3614	2127	2321	26.3122	23.602	429	459	5.85666	606	646	7.91995	472	508	5.83166	6.53609	-3.64638	-1.86647	6.28898e-06	2600	2843	20.4104	1900	2066	18.1018	1735	1880	17.4953	18.6692	616	667	8.17038	973	1073	10.2996	955	1045
MDP0000407613	PF00249		GO:0003677	AT3G23250.1	ATMYB15,ATY19,MYB15	myb domain protein 15	777	C2	266	274	5.73169	397	405	8.36008	349	359	7.57396	7.22191	43	43	1.02106	55	56	1.27769	49	50	1.06818	1.12231	-6.49898	-2.70021	0.0107487	75	77	1.02876	40	44	0.717448	89	91	1.57599	1.1074	59	62	1.41337	86	90	1.60772	132	138
MDP0000308403	PF00249		GO:0003677	AT3G61250.1	AtMYB17,MYB17	myb domain protein 17	1167	C2	894	1783	24.8332	917	1885	25.907	1079	1975	27.7425	26.1609	386	834	13.1856	741	1408	21.389	567	1083	15.4047	16.6598	-1.58367	-0.663268	0.26835	1211	2281	20.2907	919	1748	18.9771	832	1517	17.4923	18.92	296	586	8.8943	344	688	8.18286	523	1077
MDP0000894463	PF00249		GO:0003677	AT4G37260.1	ATMYB73,MYB73	myb domain protein 73	729	C2	1305	1323	29.4975	2047	2071	45.5648	1656	1676	37.6874	37.5832	196	198	5.01122	196	200	4.86363	146	148	3.37001	4.41495	-8.59039	-3.10272	1.26433e-09	219	221	3.14708	207	209	3.63227	218	221	4.07941	3.61958	306	310	7.53215	337	345	6.5687	317	325
MDP0000149535	PF00249		GO:0003677	AT3G47600.1	ATMYB94,ATMYBCP70,MYB94	myb domain protein 94	1257	C2	3147	3248	41.9985	3454	3584	45.7309	3728	3877	50.5604	46.0966	1074	1110	16.2927	1701	1768	24.9348	1342	1384	18.2767	19.8347	-2.34355	-1.2287	2.00839e-06	4368	4544	37.5271	3511	3647	36.7586	2922	3028	32.4155	35.5671	724	756	10.653	812	856	9.45205	1282	1349
MDP0000759504	PF02365		GO:0003677,GO:0006355	AT5G22380.1	anac090,NAC090	NAC domain containing protein 90	771	C2	251	800	16.8651	263	780	16.2262	163	592	12.5869	15.226	15	45	1.07687	25	73	1.67852	29	67	1.4425	1.3993	-10.9949	-3.45876	4.90661e-07	41	106	1.42723	22	60	0.985952	29	106	1.85005	1.42108	18	74	1.70005	26	106	1.90827	50	135
MDP0000119035	PF01370		GO:0003854,GO:0016616,GO:0006694,GO:0055114,GO:0003824,GO:0050662,GO:0044237	AT2G23910.1		NAD(P)-binding Rossmann-fold superfamily protein	1017	C2	11504	11592	185.264	11458	11519	181.665	14089	14147	228.031	198.32	4873	4896	88.8231	7766	7807	136.089	6300	6334	103.384	109.432	-1.8299	-0.871763	0.000302187	20416	20525	209.51	15678	15778	196.558	13438	13552	179.314	195.127	3541	3562	62.038	4472	4493	61.3201	6849	6897
MDP0000349942	PF00106		GO:0016491,GO:0008152,GO:0003824,GO:0050662,GO:0044237	AT5G50130.1		NAD(P)-binding Rossmann-fold superfamily protein	972	C2	7325	7434	124.311	6335	6465	106.679	7004	7140	120.415	117.135	3532	3611	68.5436	4074	4165	75.9639	4007	4077	69.626	71.3778	-1.65502	-0.72685	5.51796e-07	6993	7128	76.1279	5226	5322	69.3693	4997	5111	70.7574	72.0849	1984	2033	37.0473	2523	2589	36.9703	3014	3067
MDP0000217451	PF00106		GO:0016491,GO:0008152	AT3G61220.2		NAD(P)-binding Rossmann-fold superfamily protein	918	C2	334	434	7.68422	433	536	9.36481	3355	4295	76.6956	31.2482	287	371	7.45653	517	655	12.649	330	407	7.3595	9.15502	-3.44175	-1.78314	1	349	464	5.24708	348	450	6.21053	265	337	4.93992	5.46584	262	316	6.09718	309	384	5.80599	360	464
MDP0000857724	PF00248		GO:0055114,GO:0016491	AT1G59960.1		NAD(P)-linked oxidoreductase superfamily protein	957	C2	475	492	8.35615	481	494	8.27926	525	549	9.40395	8.67979	394	402	7.75032	599	619	11.4667	514	534	9.26245	9.49315	1.08296	0.114981	1	250	254	2.75527	250	258	3.4156	201	207	2.91065	3.02717	282	286	5.29345	381	391	5.67091	531	552
MDP0000420223	PF00248		GO:0055114,GO:0016491	AT1G59960.1		NAD(P)-linked oxidoreductase superfamily protein	261	C2	109	109	6.78795	92	92	5.65359	148	148	9.29546	7.24567	63	63	4.45354	98	98	6.65647	75	75	4.76999	5.29333	-1.38192	-0.466674	1	156	157	6.24456	92	92	4.46587	110	110	5.67132	5.46058	48	48	3.25751	64	64	3.40351	99	100
MDP0000252171	PF00248		GO:0055114,GO:0016491	AT1G59960.1		NAD(P)-linked oxidoreductase superfamily protein	837	C2	435	447	8.6803	389	397	7.6075	527	543	10.6347	8.97416	273	280	6.17217	382	390	8.26033	354	358	7.09993	7.17748	-1.2616	-0.335249	1	648	667	8.27261	527	541	8.189	447	460	7.39545	7.95235	205	206	4.3594	320	329	5.45579	330	333
MDP0000251531	PF00248		GO:0055114,GO:0016491	AT2G21250.1		NAD(P)-linked oxidoreductase superfamily protein	933	C2	65	75	1.30657	168	209	3.59287	547	708	12.4395	5.77963	76	79	1.56225	68	76	1.44408	57	70	1.24541	1.41725	-4.10538	-2.03752	1	144	152	1.69124	195	205	2.78376	129	130	1.87497	2.11665	68	74	1.40487	44	52	0.773587	78	82
MDP0000734561	PF00931		GO:0043531,GO:0006915,GO:0005524	AT4G27190.1		NB-ARC domain-containing disease resistance protein	3390	C2	1909	1927	9.23921	2109	2124	10.0492	2297	2318	11.2089	10.1658	420	425	2.3131	585	592	3.09585	543	554	2.71273	2.70723	-3.79068	-1.92246	0.0127106	2561	2576	7.88839	2385	2400	8.96955	1917	1939	7.6968	8.18491	406	411	2.14747	411	414	1.69507	563	568
MDP0000309427	PF00230		GO:0005215,GO:0006810,GO:0016020	AT4G18910.1	ATNLM2,NIP1;2,NLM2	NOD26-like intrinsic protein 1;2	816	C2	942	5755	114.633	894	5371	105.57	952	6274	126.039	115.414	357	2101	47.5052	593	3016	65.5239	452	2473	50.3073	54.4455	-2.13822	-1.09641	1.70008e-11	721	4612	58.6734	816	4734	73.5016	560	3360	55.4091	62.5281	365	2111	45.8229	404	2589	44.0382	549	3477
MDP0000281609	PF00230		GO:0005215,GO:0006810,GO:0016020	AT4G18910.1	ATNLM2,NIP1;2,NLM2	NOD26-like intrinsic protein 1;2	816	C2	2944	3641	72.5243	2983	3717	73.0599	3483	4323	86.845	77.4764	1313	1637	37.0138	1941	2451	53.249	1625	2005	40.7869	43.6833	-1.78918	-0.839301	6.73e-05	1764	2124	27.0213	1441	1732	26.8916	1182	1452	23.9447	25.9525	1244	1520	32.9943	1521	1892	32.1824	2036	2499
MDP0000926265	PF07107			AT5G01740.1		Nuclear transport factor 2 (NTF2) family protein	423	C2	543	546	20.98	487	489	18.5415	527	529	20.5005	20.0073	408	411	17.927	510	512	21.4579	419	420	16.4818	18.6222	-1.08428	-0.116741	1	809	814	19.9768	450	454	13.598	560	560	17.8148	17.1299	181	183	7.66294	278	279	9.15485	226	231
MDP0000184929	PF03007,PF06974		GO:0004144	AT1G72110.1		O-acyltransferase (WSD1-like) family protein	1803	C2	4500	4584	41.3239	4683	4777	42.4948	5013	5114	46.4959	43.4382	1232	1267	12.9654	1718	1768	17.3838	1382	1411	12.9906	14.4466	-3.03644	-1.60238	5.13177e-09	4811	4911	28.2759	4019	4113	28.9016	3548	3662	27.331	28.1695	624	647	6.35614	903	919	7.07469	1177	1214
MDP0000438977	PF03007,PF06974		GO:0004144	AT5G53390.1		O-acyltransferase (WSD1-like) family protein	1260	C2	262	1406	18.1371	226	1272	16.1917	253	1401	18.2271	17.5186	54	321	4.70046	115	577	8.11827	78	474	6.2446	6.35444	-2.78582	-1.4781	0.00344266	324	2171	17.8868	294	1487	14.952	247	1523	16.2653	16.368	50	258	3.62689	45	323	3.55811	114	533
MDP0000294279	PF03007,PF06974		GO:0004144	AT5G53390.1		O-acyltransferase (WSD1-like) family protein	1404	C2	1156	1203	13.9268	1146	1209	13.8113	1283	1361	15.8906	14.5429	313	331	4.34977	495	520	6.5659	420	435	5.14303	5.3529	-2.74414	-1.45635	0.0137602	1750	1834	13.5605	1386	1445	13.0395	1299	1387	13.2936	13.2978	262	283	3.5703	351	361	3.56884	456	482
MDP0000701887	PF06974		GO:0004144	AT3G49190.1		O-acyltransferase (WSD1-like) family protein	534	C2	1108	1570	47.7872	1004	1500	45.0533	1117	1637	50.2524	47.6976	353	559	19.3142	655	936	31.0737	472	680	21.138	23.842	-2.01883	-1.01352	0.00042375	1987	2952	57.3875	1342	1917	45.482	1382	2010	50.6509	51.1735	283	441	14.6279	459	664	17.259	530	775
MDP0000195926	PF06974		GO:0004144	AT5G53390.1		O-acyltransferase (WSD1-like) family protein	630	C2	460	646	16.6665	444	622	15.8353	524	708	18.4222	16.9747	178	259	7.58516	242	334	9.39862	182	257	6.77157	7.91845	-2.164	-1.1137	0.0512523	858	1238	20.3996	671	934	18.783	685	933	19.9284	19.7037	120	178	5.00454	195	274	6.03667	218	290
MDP0000845576	PF01237			AT5G57240.1	ORP4C	OSBP(oxysterol binding protein)-related protein 4C	1203	C2	1754	1754	23.6983	1686	1686	22.4786	1923	1923	26.2038	24.1269	385	386	5.92007	645	645	9.50501	634	634	8.74823	8.05777	-3.02347	-1.5962	6.39858e-05	1694	1694	14.6181	1522	1522	16.0291	1306	1308	14.631	15.0927	169	170	2.50304	166	166	1.91527	319	319
MDP0000124006	PF00664,PF00005		GO:0005524,GO:0016887,GO:0042626,GO:0006810,GO:0055085,GO:0016021	AT1G27940.1	PGP13	P-glycoprotein 13	3738	C2	12960	12991	56.488	13861	13920	59.7278	15041	15097	66.2066	60.8075	3594	3606	17.7989	5109	5123	24.2965	5051	5061	22.4747	21.5233	-2.85177	-1.51186	1.09714e-11	18482	18580	51.5999	17507	17572	59.5581	14225	14283	51.4177	54.1919	2245	2254	10.6807	2523	2540	9.43153	4554	4574
MDP0000286528	PF00664,PF00005		GO:0005524,GO:0016887,GO:0042626,GO:0006810,GO:0055085,GO:0016021	AT4G25960.1	PGP2	P-glycoprotein 2	3786	C2	11597	11597	49.7872	12981	12981	54.9926	13823	13823	59.851	54.8769	2942	2942	14.3373	3945	3945	18.4725	3970	3970	17.4063	16.7387	-3.30874	-1.72628	1.21673e-12	13235	13235	36.2899	12391	12391	41.4653	9889	9889	35.1483	37.6345	1551	1551	7.25631	1751	1751	6.41938	3154	3154
MDP0000799306				AT1G78780.2		pathogenesis-related family protein	582	C2	2074	2074	57.9213	2004	2004	55.227	2124	2124	59.8248	57.6577	816	816	25.8686	1428	1428	43.4974	1052	1052	30.0047	33.1236	-1.75765	-0.813649	0.009798	2982	2982	53.1896	2106	2107	45.867	2144	2144	49.5717	49.5428	463	464	14.1215	743	743	17.7196	895	895
MDP0000128130	PF00141		GO:0004601,GO:0020037,GO:0006979,GO:0055114	AT5G06720.1	ATPA2,PA2	peroxidase 2	642	C2	605	963	24.3806	637	1005	25.1077	681	1159	29.5936	26.3607	241	372	10.6909	296	489	13.5031	244	419	10.8337	11.6759	-2.27883	-1.1883	0.00175527	422	693	11.2057	318	510	10.0645	255	459	9.62077	10.297	139	225	6.20772	145	253	5.46982	182	317
MDP0000611163	PF00141		GO:0004601,GO:0020037,GO:0006979,GO:0055114	AT5G06720.1	ATPA2,PA2	peroxidase 2	975	C2	3583	5891	98.2058	3775	6223	102.37	3660	6280	105.586	102.054	1315	2203	41.6884	1581	2747	49.9473	1433	2528	43.0397	44.8918	-2.29431	-1.19806	5.90269e-14	2191	3799	40.4489	2008	3406	44.2587	1506	2609	36.0082	40.2386	770	1296	23.5443	979	1729	24.6138	1323	2259
MDP0000319048	PF00141		GO:0004601,GO:0020037,GO:0006979,GO:0055114	AT5G05340.1		Peroxidase superfamily protein	1386	C2	24451	24709	289.764	24363	24592	284.582	26700	26974	319.03	297.792	5283	5345	71.1525	7608	7649	97.8362	6131	6156	73.7279	80.9056	-3.71506	-1.89339	1.74893e-57	18137	18342	137.381	14814	14940	136.567	12929	13085	127.041	133.663	1989	1999	25.5467	2507	2528	25.3164	3332	3379
MDP0000211169				AT2G38940.1	ATPT2,PHT1;4	phosphate transporter 1;4	546	C2	461	637	18.9627	503	660	19.3878	500	707	21.2264	19.859	162	226	7.63697	173	261	8.47435	138	188	5.7156	7.27564	-2.75496	-1.46203	0.00143972	581	798	15.1723	394	532	12.3446	384	560	13.8015	13.7728	147	206	6.68282	215	303	7.7026	254	361
MDP0000560198	PF00083		GO:0022857,GO:0055085,GO:0016021	AT3G54700.1	PHT1;7	phosphate transporter 1;7	1614	C2	10442	11877	119.607	11038	12522	124.436	11298	12980	131.832	125.292	2875	3284	37.5409	3164	3563	39.1355	3088	3480	35.7909	37.4891	-3.37069	-1.75304	3.25677e-30	12757	14584	93.8027	9522	10786	84.6673	8358	9674	80.6557	86.3752	3350	3857	42.3283	4569	5280	45.4065	4706	5356
MDP0000301845	PF00083		GO:0022857,GO:0055085,GO:0016021	AT1G76430.1	PHT1;9	phosphate transporter 1;9	1548	C2	364	573	6.0164	329	572	5.92655	451	754	7.98455	6.6425	258	429	5.11319	257	448	5.13057	242	409	4.3858	4.87652	-1.37321	-0.457552	1	163	268	1.79724	154	291	2.38167	88	164	1.42562	1.86818	165	273	3.12375	173	276	2.47472	263	440
MDP0000509438	PF06404		GO:0008083,GO:0008283,GO:0005576	AT3G49780.1	ATPSK3 (FORMER SYMBOL),ATPSK4,PSK4	phytosulfokine 4 precursor	258	C2	238	238	14.9937	196	196	12.1846	242	242	15.3761	14.1848	56	56	4.00474	137	137	9.41368	131	131	8.42846	7.28229	-1.96387	-0.973701	0.253307	218	218	8.77161	205	205	10.0668	153	153	7.98002	8.93949	61	61	4.18789	89	89	4.78804	62	62
MDP0000263761				AT2G26910.1	ATPDR4,PDR4	pleiotropic drug resistance 4	513	C2	287	355	11.2477	381	512	16.0077	474	578	18.4697	15.2417	65	79	2.84129	132	156	5.39095	118	130	4.20652	4.14625	-3.71675	-1.89404	0.000712959	613	770	15.5817	719	870	21.4863	429	533	13.9811	17.0164	64	77	2.65863	96	107	2.89504	166	204
MDP0000218814				AT2G26910.1	ATPDR4,PDR4	pleiotropic drug resistance 4	618	C2	244	555	14.5968	237	557	14.4558	289	710	18.833	15.9619	60	133	3.97071	90	216	6.19617	62	177	4.75424	4.97371	-3.24141	-1.69662	0.00161522	331	851	14.295	391	865	17.7332	277	667	14.5234	15.5172	62	166	4.75778	77	218	4.89616	144	305
MDP0000282275	PF01040,PF01061,PF08370		GO:0004659,GO:0016021,GO:0016020	AT2G26910.1	ATPDR4,PDR4	pleiotropic drug resistance 4	1014	C2	4492	4544	72.8372	4950	4996	79.0244	5250	5299	85.6655	79.1757	1659	1673	30.4413	2221	2234	39.0574	1915	1925	31.513	33.6706	-2.374	-1.24732	1.72607e-11	7161	7234	74.0599	6669	6748	84.3133	5239	5286	70.149	76.1741	2522	2544	44.439	2943	2981	40.8048	3943	3974
MDP0000271956	PF01061,PF08370		GO:0016020	AT2G26910.1	ATPDR4,PDR4	pleiotropic drug resistance 4	2181	C2	381	3709	27.641	430	4263	31.3499	469	4202	31.5828	30.1912	126	708	5.9894	207	1203	9.77841	201	1202	9.14841	8.30541	-3.67202	-1.87658	1.12047e-07	648	5405	25.7266	675	5149	29.9107	422	4071	25.1176	26.9183	239	1335	10.842	353	2018	12.8426	495	2646
MDP0000121094				AT1G15210.1	ATPDR7,PDR7	pleiotropic drug resistance 7	405	C2	2281	2281	91.5426	2708	2708	107.243	3011	3011	121.872	106.886	1136	1136	51.7522	1587	1587	69.4673	1435	1435	58.8157	60.0117	-1.79648	-0.845169	0.000174709	3695	3695	94.7113	3586	3586	112.18	2635	2635	87.5504	98.1471	2184	2184	95.5174	2428	2428	83.2111	3140	3140
MDP0000322632	PF01190			AT2G16630.1		Pollen Ole e 1 allergen and extensin family protein	1470	C2	890	2589	28.6265	830	2615	28.5319	843	2745	30.6108	29.2564	292	920	11.5472	336	1169	14.0979	503	1419	16.0237	13.8896	-2.12436	-1.08703	0.00230429	855	1461	10.3175	583	1061	9.14444	622	977	8.94354	9.4685	597	760	9.15759	701	900	8.49792	667	1027
MDP0000265213				AT5G38260.1		Protein kinase superfamily protein	903	C2	1786	1786	32.1475	2340	2340	41.5628	2019	2025	36.761	36.8237	366	368	7.5191	392	392	7.69585	413	413	7.59205	7.60233	-4.88665	-2.28885	6.49916e-12	639	639	7.34608	456	456	6.39788	712	715	10.6549	8.13296	491	491	9.63116	614	616	9.46849	768	768
MDP0000143312	PF04646		GO:0016757,GO:0016020	AT2G37730.1		Protein of unknown function (DUF604)	1452	C2	1676	1727	19.3321	1787	1826	20.1702	2031	2095	23.652	21.0514	424	437	5.55291	485	505	6.16571	481	501	5.72754	5.81538	-3.65108	-1.86832	2.76653e-05	332	347	2.48088	412	421	3.67345	291	307	2.84514	2.99982	224	236	2.87892	243	254	2.42803	353	362
MDP0000179031	PF04398			AT1G56580.1	SVB	Protein of unknown function, DUF538	498	C2	25822	63994	2088.64	22535	58077	1870.47	26933	68726	2262.25	2073.79	7407	18336	679.33	9891	24093	857.669	8916	20533	684.415	740.472	-2.82621	-1.49887	1.31068e-26	29122	78382	1633.91	27318	63990	1627.95	21740	55233	1492.46	1584.77	4520	10250	364.569	6907	15713	437.943	8225	19348
MDP0000278260	PF04398			AT1G09310.1		Protein of unknown function, DUF538	501	C2	36349	36709	1190.93	35261	35595	1139.54	39855	40247	1316.88	1215.78	15318	15469	569.679	18524	18714	662.197	17516	17643	584.563	605.48	-2.02533	-1.01816	1.13043e-25	41095	41492	859.744	33225	33600	849.69	28863	29193	784.103	831.179	17474	17632	623.374	25587	25855	716.299	25662	25912
MDP0000216315	PF04387			AT5G10480.1	PAS2,PEP	Protein-tyrosine phosphatase-like, PTPLA	621	C2	48	302	7.90439	27	332	8.57478	14	284	7.49681	7.99199	15	129	3.83269	25	224	6.39462	13	194	5.18569	5.13767	-1.57235	-0.652922	1	44	534	8.92672	55	384	7.83427	29	348	7.54084	8.10061	16	257	7.33038	16	274	6.12416	24	329
MDP0000376018	PF00149		GO:0016787	AT5G50400.1	ATPAP27,PAP27	purple acid phosphatase 27	1065	C2	476	822	12.5451	526	880	13.2529	620	1023	15.7462	13.8481	224	376	6.51394	354	557	9.2718	364	547	8.52579	8.10384	-1.72497	-0.786574	0.56709	632	1080	10.5273	635	1020	12.1342	453	763	9.64067	10.7674	186	290	4.82318	221	379	4.93943	349	557
MDP0000521965	PF05498			AT5G67070.1	RALFL34	ralf-like 34	405	C2	3011	3011	120.839	3183	3183	126.054	3692	3692	149.436	132.11	567	567	25.8305	1066	1066	46.6617	695	695	28.4857	33.6593	-3.96635	-1.98781	1.24714e-17	6213	6213	159.253	4593	4593	143.681	3983	3983	132.339	145.091	690	690	30.1772	955	955	32.7292	1192	1192
MDP0000120921	PF00069,PF08263		GO:0004672,GO:0005524,GO:0006468	AT1G48480.1	RKL1	receptor-like kinase 1	1902	C2	571	791	6.75957	583	749	6.31609	668	865	7.45513	6.84359	182	287	2.78405	294	389	3.62575	244	318	2.77532	3.06171	-2.25644	-1.17405	0.629087	583	775	4.22993	617	814	5.42217	439	575	4.06808	4.57339	265	361	3.36188	266	381	2.78037	292	388
MDP0000292266				AT2G01150.1	RHA2B	RING-H2 finger protein 2B	444	C2	344	5213	190.835	419	6660	240.585	477	6760	249.582	227.001	85	985	40.9316	105	1135	45.3181	125	1121	41.9102	42.7199	-5.36105	-2.42252	4.29085e-20	103	849	19.8503	60	399	11.3854	58	514	15.578	15.6046	41	345	13.7633	63	569	17.7876	76	494
MDP0000126361	PF00097			AT2G01150.1	RHA2B	RING-H2 finger protein 2B	453	C2	35	495	17.7607	59	686	24.2886	69	637	23.0511	21.7001	15	89	3.62491	17	102	3.99172	37	122	4.47052	4.02905	-5.43299	-2.44175	1.87457e-07	15	43	0.9854	3	20	0.559359	8	33	0.980275	0.841678	3	13	0.508312	12	47	1.44008	21	56
MDP0000125954	PF07714		GO:0004672,GO:0005524,GO:0006468	AT3G05140.1	RBK2	ROP binding protein kinases 2	1053	C2	298	830	12.8116	313	868	13.2211	278	791	12.314	12.7822	37	107	1.87483	96	222	3.73752	69	178	2.806	2.80612	-4.60715	-2.20387	0.00069306	968	2706	26.6773	691	2007	24.1478	642	1702	21.7502	24.1918	327	895	15.055	429	1143	15.0663	386	1101
MDP0000703737	PF03765,PF00650			AT1G75170.1		Sec14p-like phosphatidylinositol transfer family protein	891	C2	2999	3054	55.7114	2784	2809	50.5651	3549	3592	66.0858	57.4541	1859	1878	38.8887	2350	2381	47.374	2134	2163	40.2973	42.1867	-1.37452	-0.458926	0.19564	2020	2037	23.7332	1902	1928	27.415	1409	1427	21.5516	24.2332	1793	1821	36.2007	2356	2389	37.2157	2619	2654
MDP0000471879	PF00280		GO:0004867,GO:0009611	AT2G38870.1		Serine protease inhibitor, potato inhibitor I-type family protein	477	C2	1478	1478	50.3627	1386	1386	46.6038	1750	1750	60.1408	52.3691	1059	1059	40.9622	2267	2267	84.2542	1501	1501	52.2347	59.1504	1.11715	0.159821	1	988	988	21.5021	556	556	14.7678	622	622	17.5471	17.939	982	982	36.4652	1522	1522	44.2878	1451	1451
MDP0000272795	PF00581			AT5G66170.3	STR18	sulfurtransferase 18	522	C2	507	1372	42.7205	484	1281	39.36	497	1255	39.4115	40.4973	426	1135	40.1172	388	941	31.9578	448	1189	37.8101	36.6284	-1.11348	-0.15508	1	957	2616	52.0247	844	2068	50.1925	919	2324	59.9098	54.0423	311	744	25.2457	373	1017	27.042	400	986
MDP0000132207	PF01490			AT1G47670.1		Transmembrane amino acid transporter family protein	1599	C2	1224	3871	39.3484	1376	4282	42.9512	1486	4772	48.9217	43.7404	658	1926	22.2235	832	2375	26.3314	709	2377	24.6762	24.4104	-1.80781	-0.85424	0.00213794	1185	3621	23.5084	1039	2890	22.8986	766	2488	20.938	22.4483	429	1359	15.0541	552	1688	14.6525	645	1984
MDP0000600192	PF00201	2.4.1.111	GO:0016758,GO:0008152	AT3G50740.1	UGT72E1	UDP-glucosyl transferase 72E1	1440	C2	558	2082	23.5002	641	2420	26.9544	779	3069	34.9369	28.4638	311	1175	15.055	517	1891	23.2802	378	1533	17.6716	18.669	-1.54046	-0.623357	0.363547	609	2256	16.2637	660	2386	20.9926	449	1766	16.5029	17.9197	210	859	10.5661	267	1157	11.1521	405	1533
MDP0000244946	PF00201		GO:0016758,GO:0008152	AT3G50740.1	UGT72E1	UDP-glucosyl transferase 72E1	1188	C2	340	1439	19.6878	290	1263	17.0515	365	1613	22.2571	19.6655	167	811	12.5953	215	951	14.1913	165	852	11.9047	12.8971	-1.53783	-0.620899	0.637055	361	1573	13.7453	302	1198	12.7761	226	1052	11.916	12.8125	140	677	10.0939	144	745	8.70417	219	920
MDP0000187155			GO:0016758,GO:0008152	AT2G43820.1	ATSAGT1,GT,SAGT1,SGT1,UGT74F2	UDP-glucosyltransferase 74F2	657	C2	193	265	6.55592	186	271	6.61577	218	341	8.50822	7.22664	85	117	3.28569	148	189	5.09982	101	163	4.11831	4.16794	-1.75104	-0.808211	1	198	285	4.50321	172	248	4.78239	142	184	3.76864	4.35141	68	90	2.4264	64	115	2.42952	111	145
MDP0000891353	PF00201		GO:0016758,GO:0008152	AT2G43840.2	UGT74F1	UDP-glycosyltransferase 74 F1	786	C2	107	476	9.84322	116	513	10.4682	153	581	12.1172	10.8095	46	274	6.43181	50	338	7.62347	42	307	6.48355	6.84628	-1.59319	-0.671921	1	110	481	6.3528	108	468	7.54366	80	323	5.52984	6.47543	21	151	3.40282	49	235	4.14985	68	267
MDP0000840947				AT1G58420.1		Uncharacterised conserved protein UCP031279	519	C2	759	759	23.7699	1136	1137	35.1374	921	922	29.1215	29.3429	195	196	6.96778	204	204	6.96821	241	241	7.70808	7.21469	-4.10015	-2.03568	1.39285e-07	611	613	12.2613	511	515	12.5718	754	760	19.7051	14.8461	251	251	8.56626	317	317	8.47773	351	351
MDP0000673425	PF04535			AT1G17200.1		Uncharacterised protein family (UPF0497)	711	C2	4988	7420	169.624	4785	7294	164.541	5413	8281	190.925	175.03	1170	1773	46.0092	1958	2808	70.0142	1483	2221	51.8532	55.9589	-3.15788	-1.65896	5.83328e-27	6794	10068	147	5179	7682	136.887	4446	6707	126.938	136.942	498	725	18.0615	843	1226	23.9336	1217	1809
MDP0000288155	PF04535			AT4G15630.1		Uncharacterised protein family (UPF0497)	588	C2	6109	7315	202.204	5815	6946	189.467	6598	7900	220.242	203.971	2785	3241	101.697	3737	4441	133.894	3407	4000	112.922	116.171	-1.77155	-0.825008	2.36167e-10	5322	6296	111.155	4075	4773	102.843	3309	3913	89.5498	101.183	1115	1323	39.8536	1441	1704	40.2235	2205	2617
MDP0000223251	PF01148		GO:0016772,GO:0016020	AT5G04490.1	VTE5	vitamin E pathway gene 5	918	C2	1644	1644	29.108	1881	1881	32.8642	1959	1959	34.9818	32.318	630	630	12.662	767	767	14.8119	740	740	13.3809	13.6183	-2.39463	-1.25981	0.000109076	3559	3559	40.2465	2821	2821	38.9331	2457	2457	36.0159	38.3985	575	575	11.0946	840	840	12.7006	964	964
MDP0000340025	PF05678			AT1G78410.1		VQ motif-containing protein	423	C2	272	272	10.4516	312	312	11.8302	238	238	9.2233	10.5017	17	17	0.741505	23	23	0.963931	18	18	0.706365	0.803933	-13.1985	-3.7223	4.65402e-05	63	63	1.54612	33	33	0.988399	100	100	3.18121	1.90524	25	25	1.04685	42	42	1.37815	95	95
MDP0000200335	PF01061,PF00005		GO:0005524,GO:0016887,GO:0016020	AT1G17840.1	ABCG11,ATWBC11,COF1,DSO,WBC11	white-brown complex homolog protein 11	2313	C2	13779	13904	97.705	14828	14923	103.48	16389	16492	116.882	106.022	3454	3484	27.7912	4759	4790	36.7129	4683	4727	33.924	32.8094	-3.26144	-1.70551	1.5208e-24	16463	16607	74.5346	16428	16544	90.62	12987	13140	76.4455	80.5334	1523	1534	11.7472	1772	1785	10.7115	3283	3304
MDP0000307516	PF03106		GO:0003700,GO:0043565,GO:0006355	AT4G31800.1	ATWRKY18,WRKY18	WRKY DNA-binding protein 18	1005	C2	3850	3881	62.7669	4760	4791	76.4604	4246	4281	69.8279	69.6851	1399	1414	25.9591	1908	1922	33.9036	1705	1721	28.4257	29.4295	-2.39138	-1.25785	3.04517e-10	2081	2107	21.7641	1891	1907	24.0405	1732	1758	23.5388	23.1145	1063	1082	19.0698	1394	1405	19.4043	1607	1624
MDP0000708692	PF03106		GO:0003700,GO:0043565,GO:0006355	AT2G38470.1	ATWRKY33,WRKY33	WRKY DNA-binding protein 33	1563	C2	5047	5112	53.16	6843	6919	71.0004	5732	5802	60.8511	61.6705	1069	1085	12.8079	1359	1382	15.675	1187	1212	12.8718	13.7849	-4.51638	-2.17517	5.70122e-15	1622	1653	10.9788	1578	1613	13.0748	1662	1698	14.6188	12.8908	1612	1632	18.4946	1985	2032	18.0448	2343	2404
MDP0000177906	PF03106		GO:0003700,GO:0043565,GO:0006355	AT1G80840.1	ATWRKY40,WRKY40	WRKY DNA-binding protein 40	966	C2	489	495	8.32877	763	771	12.8013	720	723	12.2691	11.133	111	114	2.17738	146	146	2.67938	118	119	2.04487	2.30054	-4.88795	-2.28923	0.00157283	83	86	0.924195	86	88	1.15416	86	87	1.21192	1.09676	170	171	3.13548	165	168	2.4139	185	192
MDP0000315045	PF03106		GO:0003700,GO:0043565,GO:0006355	AT4G11070.1	AtWRKY41,WRKY41	WRKY family transcription factor	1068	C2	584	585	8.90302	702	703	10.5575	593	594	9.11727	9.52593	97	97	1.67574	155	156	2.58947	141	141	2.19152	2.15224	-4.47268	-2.16114	0.0079648	201	201	1.95374	168	169	2.00482	167	167	2.10415	2.0209	344	345	5.7218	383	383	4.97754	522	522
MDP0000617684	PF03108			AT3G11600.1			561	C3	1266	1267	36.7085	1383	1384	39.5685	1644	1644	48.0384	41.4385	356	356	11.7083	381	381	12.0398	408	408	12.0724	11.9402	-3.49876	-1.80685	4.15421e-10	2545	2547	47.1312	1905	1906	43.0446	1751	1751	42.0006	44.0588	196	196	6.1884	330	330	8.16467	384	384
MDP0000343071							90	C3	60	60	10.8358	64	64	11.4055	53	53	9.65346	10.6316	4	4	0.820017	3	3	0.590931	1	1	0.18444	0.531796	-20.1631	-4.33365	1.49858e-05	222	222	25.6067	175	175	24.6351	168	168	25.1188	25.1202	6	6	1.18085	4	4	0.616886	7	7
MDP0000279502				AT2G15020.1			1719	C3	296	368	3.47956	380	462	4.31065	329	400	3.81447	3.86823	313	383	4.11082	287	375	3.86735	303	393	3.79501	3.9244	1.00597	0.008593	1	819	1024	6.18396	640	815	6.00677	430	529	4.14107	5.44393	224	287	2.95727	292	378	3.05213	280	390
MDP0000360222							201	C3	39	39	3.15371	40	40	3.19184	42	42	3.42533	3.25696	15	15	1.37689	12	12	1.05838	11	11	0.908434	1.11457	-2.94393	-1.55774	1	117	117	6.04272	75	75	4.72742	58	58	3.88297	4.88437	9	9	0.793106	27	27	1.86447	29	29
MDP0000164386							477	C3	1085	1085	36.9713	966	966	32.4815	1112	1112	38.2152	35.8893	158	158	6.11145	320	320	11.893	306	306	10.6488	9.55106	-3.79641	-1.92464	1.86876e-09	1083	1083	23.5696	763	763	20.2659	678	678	19.1269	20.9874	91	91	3.37915	146	146	4.24837	170	170
MDP0000308856	PF00171	1.2.1.3	GO:0016491,GO:0008152,GO:0055114,GO:0006081,GO:0004030	AT4G36250.1	ALDH3F1	aldehyde dehydrogenase 3F1	1452	C3	563	563	6.30224	544	544	6.00909	681	683	7.71088	6.67407	117	117	1.4867	132	132	1.61163	126	126	1.44046	1.51293	-4.44832	-2.15326	0.0575151	777	778	5.56231	651	652	5.68905	509	509	4.71719	5.32285	88	88	1.0735	95	95	0.908123	124	124
MDP0000308456				AT3G18670.1		Ankyrin repeat family protein	2160	C3	1043	1051	7.90864	1193	1208	8.96995	1219	1230	9.33472	8.73777	302	308	2.63089	291	297	2.43759	367	371	2.85113	2.63987	-3.33565	-1.73797	0.0556286	1099	1122	5.39239	916	932	5.46665	796	820	5.10849	5.32251	342	349	2.86191	417	423	2.71815	407	409
MDP0000303142	PF02309		GO:0006355,GO:0005634	AT1G04240.1	IAA3,SHY2	AUX/IAA transcriptional regulator family protein	573	C3	241	255	7.23333	233	237	6.63392	268	274	7.83873	7.23533	50	51	1.64218	53	53	1.63976	63	63	1.82508	1.70234	-4.28312	-2.09866	0.0459162	326	332	6.01486	189	193	4.26738	207	217	5.09609	5.12611	58	58	1.79291	111	115	2.78568	90	93
MDP0000636593				AT3G13600.1		calmodulin-binding family protein	2016	C3	491	495	3.99087	634	637	5.06787	629	634	5.15524	4.73799	208	210	1.92192	351	352	3.09536	271	273	2.24786	2.42171	-1.97774	-0.983855	1	347	349	1.79712	241	244	1.53341	252	252	1.68206	1.67086	125	126	1.10704	182	184	1.26682	215	216
MDP0000288172	PF00067	1.14.-.-	GO:0005506,GO:0009055,GO:0016705,GO:0020037,GO:0055114	AT4G37370.1	CYP81D8	cytochrome P450, family 81, subfamily D, polypeptide 8	1452	C3	122	328	3.67164	123	312	3.44639	190	418	4.7191	3.94571	38	114	1.44858	42	152	1.85582	46	127	1.45189	1.58543	-2.51153	-1.32857	1	488	1170	8.36492	365	905	7.89661	265	728	6.74679	7.66944	43	108	1.31747	46	131	1.25225	77	165
MDP0000248101				AT1G12740.2	CYP87A2	cytochrome P450, family 87, subfamily A, polypeptide 2	582	C3	2289	2429	67.8356	2233	2411	66.4433	2190	2370	66.7537	67.0108	326	348	11.0322	380	413	12.5801	319	339	9.66882	11.0937	-6.09641	-2.60796	2.57362e-25	1985	2141	38.1888	1447	1572	34.2207	1328	1438	33.2482	35.2192	166	183	5.56946	204	224	5.34211	290	311
MDP0000144510	PF00067		GO:0005506,GO:0009055,GO:0016705,GO:0020037,GO:0055114	AT1G12740.1	CYP87A2	cytochrome P450, family 87, subfamily A, polypeptide 2	531	C3	3242	7973	244.051	3352	8475	255.989	3518	8867	273.736	257.925	583	1433	49.7917	729	1753	58.5256	545	1517	47.4229	51.9134	-5.01429	-2.32605	4.55669e-89	2620	7065	138.121	2190	5257	125.43	2035	4970	125.949	129.833	254	657	21.9157	379	918	23.9958	479	1208
MDP0000266563	PF00067		GO:0005506,GO:0009055,GO:0016705,GO:0020037,GO:0055114	AT1G12740.2	CYP87A2	cytochrome P450, family 87, subfamily A, polypeptide 2	1173	C3	10926	11456	158.741	11120	11698	159.952	11334	11901	166.316	161.67	1745	1852	29.1305	2025	2130	32.1914	1825	1909	27.015	29.4456	-5.53957	-2.46977	4.54943e-59	9179	9722	86.0399	7225	7577	81.8386	6825	7230	82.9416	83.6067	809	848	12.8051	1158	1221	14.4479	1647	1740
MDP0000267079	PF00067	1.14.-.-	GO:0005506,GO:0009055,GO:0016705,GO:0020037,GO:0055114	AT3G56630.1	CYP94D2	cytochrome P450, family 94, subfamily D, polypeptide 2	1572	C3	12	243	2.5125	2	150	1.53044	12	237	2.47141	2.17145	2	44	0.516423	4	85	0.958572	4	53	0.559655	0.678217	-3.23589	-1.69416	1	27	711	4.69526	30	588	4.73897	17	406	3.47541	4.30321	7	92	1.03662	0	59	0.520939	2	92
MDP0000242498	PF03105,PF03124		GO:0016021	AT3G29060.1		EXS (ERD1/XPR1/SYG1) family protein	2358	C3	849	849	5.85217	822	822	5.5912	930	930	6.4653	5.96956	105	107	0.837231	147	147	1.10518	126	128	0.901079	0.947829	-6.35764	-2.66849	0.0338884	1708	1710	7.52826	1362	1364	7.32874	1125	1126	6.4258	7.09427	59	61	0.458217	100	101	0.594518	141	142
MDP0000516853	PF12076,PF04116		GO:0005506,GO:0016491,GO:0006633,GO:0055114	AT1G02190.1		Fatty acid hydroxylase superfamily	1566	C3	303	1493	15.496	292	1488	15.2401	311	1684	17.6279	16.1213	80	346	4.07652	97	422	4.77726	94	406	4.30359	4.38579	-3.70826	-1.89074	0.000431734	394	1823	12.0847	419	1973	15.9623	274	1274	10.9474	12.9981	36	175	1.97939	43	194	1.71948	62	296
MDP0000199327	PF00657		GO:0016788,GO:0006629	AT3G48460.1		GDSL-like Lipase/Acylhydrolase superfamily protein	1308	C3	1354	5318	66.0836	1595	5827	71.4519	1604	6212	77.8527	71.7961	432	1824	25.729	550	2002	27.1341	535	1992	25.2801	26.0477	-2.77991	-1.47504	2.40536e-13	1471	5506	43.6989	1225	4772	46.2223	1089	3989	41.0382	43.6532	185	621	8.40947	205	744	7.89501	412	1360
MDP0000280992	PF00657		GO:0016788,GO:0006629	AT1G29670.1		GDSL-like Lipase/Acylhydrolase superfamily protein	1185	C3	866	3651	50.0779	982	3819	51.6902	1053	3926	54.3102	52.0261	113	557	8.67246	186	768	11.4895	183	714	10.0018	10.0546	-5.22363	-2.38505	9.36134e-18	746	3012	26.3863	617	2448	26.1729	536	2286	25.9591	26.1728	36	191	2.85496	77	315	3.6896	84	357
MDP0000748068	PF05199,PF00732		GO:0016614,GO:0050660,GO:0055114	AT1G12570.1		Glucose-methanol-choline (GMC) oxidoreductase family protein	837	C3	295	2023	39.2847	272	2266	43.4221	356	2623	51.3715	44.6928	76	634	13.9756	75	571	12.094	95	608	12.058	12.7092	-3.54328	-1.82509	4.74302e-11	368	2776	34.43	374	2669	40.4001	317	2279	36.6396	37.1566	38	265	5.60797	39	305	5.0578	70	554
MDP0000158474	PF05199,PF00732		GO:0016614,GO:0050660,GO:0055114	AT1G72970.1	EDA17,HTH	Glucose-methanol-choline (GMC) oxidoreductase family protein	1818	C3	1318	1318	11.7835	1370	1370	12.0866	1463	1463	13.1917	12.3539	269	269	2.73001	290	290	2.82789	310	310	2.83051	2.79614	-4.45487	-2.15538	0.00115489	1401	1401	7.99994	1162	1162	8.09788	1075	1075	7.95695	8.01826	145	145	1.41273	144	144	1.0994	297	297
MDP0000123097	PF01852,PF00046		GO:0003700,GO:0043565,GO:0006355	AT5G46880.1	HB-7,HDG5	homeobox-7	2523	C3	1770	1770	11.4027	1782	1783	11.3347	2022	2022	13.1375	11.9583	461	461	3.37124	678	680	4.77804	695	695	4.57261	4.24063	-2.84623	-1.50905	0.0311379	2036	2038	8.38551	1820	1820	9.1393	1357	1357	7.23761	8.25414	370	370	2.59758	434	434	2.38759	833	834
MDP0000166457	PF02458		GO:0016747	AT5G17540.1		HXXXD-type acyl-transferase family protein	1368	C3	195	379	4.50304	170	323	3.78698	244	519	6.21915	4.83639	23	50	0.674356	48	111	1.43845	46	95	1.15275	1.08852	-4.48929	-2.16649	0.19029	452	939	7.12561	405	746	6.90894	232	507	4.98717	6.34057	10	17	0.220114	6	16	0.162338	19	41
MDP0000183197	PF02458		GO:0016747	AT5G17540.1		HXXXD-type acyl-transferase family protein	441	C3	135	318	11.7204	154	397	14.4387	189	413	15.3519	13.837	8	23	0.962265	29	71	2.85416	29	57	2.14552	1.98732	-7.0493	-2.81748	2.06165e-05	323	688	16.1954	320	722	20.7423	226	548	16.7215	17.8864	9	14	0.562308	5	20	0.629476	11	34
MDP0000186555	PF00560,PF08263		GO:0005515	AT4G29240.1		Leucine-rich repeat (LRR) family protein	1263	C3	490	496	6.38309	485	493	6.26066	491	503	6.52852	6.39076	162	168	2.45421	195	196	2.75113	183	189	2.48402	2.56312	-2.51534	-1.33075	0.493215	762	785	6.45221	539	557	5.58741	534	539	5.74272	5.92745	227	228	3.19754	217	227	2.49465	269	275
MDP0000268854	PF00657		GO:0016788,GO:0006629	AT3G04290.1	ATLTL1,LTL1	Li-tolerant lipase 1	2325	C3	1775	2112	14.7647	1866	2180	15.0387	2003	2304	16.2446	15.3493	480	640	5.07882	610	762	5.81019	599	811	5.79021	5.55974	-2.7847	-1.47752	0.00856931	4487	5074	22.6553	3500	3951	21.5299	3095	3553	20.5639	21.583	318	441	3.3597	448	613	3.65953	601	776
MDP0000121476	PF00249		GO:0003677	AT5G15310.1	ATMIXTA,ATMYB16,MYB16	myb domain protein 16	1170	C3	63	1351	18.7682	81	1404	19.2468	85	1610	22.5574	20.1908	10	206	3.24853	15	337	5.10625	19	332	4.7103	4.35503	-4.6814	-2.22694	2.932e-06	109	2305	20.4516	76	1752	18.9717	99	1606	18.4711	19.2981	20	464	7.02453	47	738	8.75504	25	617
MDP0000543585	PF00249		GO:0003677	AT3G47600.1	ATMYB94,ATMYBCP70,MYB94	myb domain protein 94	882	C3	192	192	3.53823	210	210	3.8188	194	194	3.60564	3.65422	46	46	0.962265	62	62	1.24618	77	77	1.44917	1.21921	-3.024	-1.59646	0.838683	322	322	3.78992	253	254	3.64858	251	251	3.82946	3.75599	44	44	0.883627	66	66	1.03863	45	46
MDP0000157487	PF01370		GO:0003854,GO:0016616,GO:0006694,GO:0055114,GO:0003824,GO:0050662,GO:0044237	AT2G23910.1		NAD(P)-binding Rossmann-fold superfamily protein	1050	C3	173	174	2.69347	265	267	4.07848	292	293	4.57434	3.7821	91	91	1.59903	102	103	1.73903	112	113	1.78643	1.70816	-2.23334	-1.1592	1	345	346	3.42081	287	287	3.46299	265	267	3.4218	3.4352	39	39	0.657901	34	34	0.449446	74	74
MDP0000256960	PF00106		GO:0016491,GO:0008152	AT2G47140.1		NAD(P)-binding Rossmann-fold superfamily protein	1059	C3	40	614	9.42378	23	561	8.49657	12	578	8.94709	8.95581	6	162	2.82244	13	230	3.85026	21	256	4.01274	3.56181	-2.53712	-1.34319	0.196855	51	1136	11.1359	18	677	8.09938	15	592	7.52243	8.91923	1	54	0.903197	1	87	1.14028	10	168
MDP0000149454	PF00106		GO:0016491,GO:0008152	AT2G47140.1		NAD(P)-binding Rossmann-fold superfamily protein	405	C3	42	154	6.18043	63	224	8.87094	68	258	10.4427	8.49804	15	45	2.05004	20	70	3.06409	14	48	1.96736	2.3605	-3.63879	-1.86346	0.0422747	101	345	8.84314	55	244	7.63297	64	232	7.70842	8.06151	16	58	2.53663	6	45	1.54222	22	73
MDP0000626382	PF00230		GO:0005215,GO:0006810,GO:0016020	AT4G18910.1	ATNLM2,NIP1;2,NLM2	NOD26-like intrinsic protein 1;2	570	C3	29	170	4.8476	35	218	6.13421	29	204	5.86685	5.61622	11	82	2.65427	15	104	3.23457	8	43	1.25225	2.38036	-2.38553	-1.25431	0.742066	27	187	3.40572	14	70	1.5559	15	105	2.47883	2.48015	7	38	1.18085	6	40	0.974031	6	39
MDP0000309800				AT2G33980.1	atnudt22,NUDT22	nudix hydrolase homolog 22	879	C3	168	336	6.21303	176	328	5.98497	206	378	7.04941	6.4158	46	96	2.01506	70	114	2.29919	45	106	2.00177	2.10534	-3.07409	-1.62016	0.242313	253	487	5.75152	191	343	4.94384	173	335	5.12847	5.27461	41	71	1.43072	31	70	1.10534	47	89
MDP0000509949	PF00141	1.11.1.7	GO:0004601,GO:0020037,GO:0006979,GO:0055114	AT1G05260.1	RCI3,RCI3A	Peroxidase superfamily protein	1488	C3	186	868	9.48134	153	792	8.53688	196	1028	11.325	9.78109	34	195	2.41789	63	239	2.84743	70	240	2.67735	2.64756	-3.72567	-1.8975	0.0177177	77	289	2.01622	78	276	2.34998	55	219	1.98049	2.11557	31	120	1.42844	38	169	1.57642	31	173
MDP0000162007	PF03140			AT3G50140.1		Plant protein of unknown function (DUF247)	1275	C3	855	855	10.8996	1180	1180	14.8439	1042	1042	13.397	13.0468	159	159	2.30087	299	299	4.15738	265	265	3.45011	3.30278	-3.99427	-1.99793	0.00153426	818	818	6.66017	780	780	7.75074	814	814	8.59106	7.66732	222	222	3.08409	212	212	2.30788	317	317
MDP0000223440				AT2G26910.1	ATPDR4,PDR4	pleiotropic drug resistance 4	279	C3	31	68	3.96148	28	74	4.25407	34	102	5.99302	4.73619	0	6	0.396783	16	36	2.28748	9	16	0.951946	1.21207	-3.96817	-1.98847	0.272999	57	125	4.65102	45	115	5.22219	22	76	3.66557	4.51293	4	11	0.69835	9	13	0.646736	8	16
MDP0000855292	PF01190			AT2G16630.1		Pollen Ole e 1 allergen and extensin family protein	915	C3	1070	1074	19.0781	1299	1299	22.7701	1450	1451	25.9954	22.6145	248	248	5.00076	324	325	6.29681	247	248	4.49912	5.26556	-4.33676	-2.11662	1.25782e-06	654	654	7.41992	549	551	7.62938	564	565	8.30921	7.78617	71	71	1.37443	93	93	1.41075	151	151
MDP0000130038				AT2G04420.1		Polynucleotidyl transferase, ribonuclease H-like superfamily protein	681	C3	546	546	13.0316	571	571	13.4482	637	637	15.3335	13.9378	153	153	4.14524	217	217	5.64899	197	197	4.80193	4.86539	-2.89203	-1.53208	0.0114527	531	531	8.0945	390	390	7.25565	325	325	6.42197	7.25737	103	103	2.67901	136	136	2.77191	203	203
MDP0000226193	PF00149		GO:0016787	AT5G50400.1	ATPAP27,PAP27	purple acid phosphatase 27	1935	C3	890	1392	11.6926	996	1489	12.3421	1108	1645	13.9359	12.6569	428	687	6.5506	590	859	7.86992	593	849	7.28322	7.23458	-1.76515	-0.819794	0.589842	1073	1616	8.66967	1142	1684	11.0261	781	1201	8.35207	9.34927	195	302	2.76446	251	372	2.66839	480	694
MDP0000156048	PF00149		GO:0016787	AT1G14700.1	ATPAP3,PAP3	purple acid phosphatase 3	1101	C3	142	248	3.66115	193	336	4.89473	139	268	3.99022	4.18203	37	70	1.17305	71	112	1.80339	74	128	1.92983	1.63542	-2.58296	-1.36903	0.94008	213	415	3.91294	182	336	3.86644	149	281	3.4344	3.73793	55	110	1.76966	62	130	1.63887	88	147
MDP0000086517	PF00954,PF00069,PF11883,PF08276,PF01453		GO:0004672,GO:0005524,GO:0006468,GO:0048544,GO:0005529,GO:0004674	AT4G27290.1		S-locus lectin protein kinase family protein	2478	C3	2863	2868	18.8118	2903	2909	18.8286	3070	3075	20.342	19.3275	453	454	3.38034	531	533	3.81315	568	572	3.8317	3.67506	-5.30418	-2.40713	1.61006e-06	3770	3777	15.823	3445	3452	17.6493	2983	2987	16.2206	16.5643	305	314	2.24447	327	332	1.85962	504	510
MDP0000240125	PF03094		GO:0008219,GO:0016021	AT1G11000.1	ATMLO4,MLO4	Seven transmembrane MLO family protein	1716	C3	245	1042	9.86969	221	1075	10.0477	221	995	9.50508	9.8075	39	144	1.54828	59	239	2.4691	63	241	2.33129	2.11623	-4.68099	-2.22681	0.00521657	278	1180	7.1385	188	770	5.68502	157	755	5.92055	6.24803	24	120	1.23865	37	173	1.39932	61	304
MDP0000255796				AT1G75880.1		SGNH hydrolase-type esterase superfamily protein	498	C3	95	102	3.32908	107	114	3.67157	105	110	3.62087	3.54051	26	28	1.03737	32	35	1.24594	16	17	0.566652	0.949988	-3.76634	-1.91316	0.598211	190	203	4.23164	144	151	3.84155	125	129	3.48572	3.85297	4	4	0.142271	25	27	0.752527	32	35
MDP0000316067	PF01397,PF03936		GO:0016829,GO:0008152,GO:0000287,GO:0010333	AT3G14520.1		Terpenoid cyclases/Protein prenyltransferases superfamily protein	1761	C3	220	433	3.99651	211	471	4.28981	237	513	4.77538	4.3539	102	185	1.93829	90	160	1.61072	81	170	1.60246	1.71715	-2.55461	-1.3531	0.912066	632	1233	7.26852	579	1144	8.23049	423	928	7.09122	7.53008	84	170	1.70991	81	169	1.33203	133	267
MDP0000532243	PF01190			AT4G01870.1		tolB protein-related	1956	C3	2654	3220	26.7572	2736	3392	27.814	3332	4137	34.671	29.7474	1041	1305	12.3097	1401	1633	14.8005	1224	1435	12.1781	13.0961	-2.29201	-1.19661	0.000563951	2240	2751	14.6004	2017	2485	16.0959	1528	1890	13.0025	14.5663	417	503	4.55495	578	704	4.99564	1057	1267
MDP0000230879	PF03005			AT5G15900.1	TBL19	TRICHOME BIREFRINGENCE-LIKE 19	1569	C3	312	315	3.26318	252	252	2.57605	336	340	3.55227	3.1305	86	86	1.0113	79	80	0.90391	85	85	0.899275	0.938163	-3.36094	-1.74886	0.88197	624	630	4.16831	425	430	3.4722	409	412	3.53351	3.72467	84	84	0.94829	142	144	1.27388	168	173
MDP0000247147				AT2G01340.1	At17.1		693	C4	17	17	0.39872	3	3	0.0694328	47	50	1.18273	0.550295	68	79	2.10329	137	148	3.78605	70	87	2.08393	2.65776	4.79031	2.26012	0.718416	24	24	0.359518	23	34	0.621591	9	15	0.291266	0.424125	176	216	5.52084	228	274	5.48788	271	304
MDP0000828292				AT2G37610.1			543	C4	9	9	0.269399	13	13	0.38399	21	21	0.633971	0.42912	97	97	3.29593	117	117	3.81983	63	63	1.92592	3.01389	6.95712	2.79849	0.351718	37	37	0.707366	30	30	0.699971	8	8	0.198254	0.535197	166	166	5.41493	245	245	6.26259	232	232
MDP0000125650				AT3G09032.1			393	C4	4	9	0.372223	3	8	0.326493	8	26	1.0845	0.594406	16	29	1.36148	42	87	3.92451	18	39	1.64729	2.31109	3.84121	1.94156	1	12	20	0.528299	10	19	0.61252	10	22	0.75329	0.63137	74	123	5.54367	97	161	5.68618	88	180
MDP0000229370				AT2G23690.1			486	C4	12	12	0.401327	8	8	0.264016	15	15	0.505947	0.39043	59	59	2.23986	70	70	2.55341	53	53	1.81024	2.20117	5.59195	2.48335	0.81606	17	17	0.363124	40	40	1.04276	6	6	0.16613	0.524003	100	100	3.64459	187	187	5.34064	132	132
MDP0000138076							984	C4	15	15	0.24777	17	17	0.277096	41	41	0.683028	0.402631	139	139	2.6063	211	211	3.80142	137	137	2.31112	2.90628	7.15151	2.83825	0.372595	27	28	0.295396	87	87	1.12017	22	22	0.300857	0.57214	275	275	4.9502	447	449	6.33343	362	362
MDP0000889536				AT3G09032.1			396	C4	11	11	0.451492	26	26	1.05306	17	17	0.703726	0.736094	62	62	2.8887	141	141	6.31222	62	62	2.59892	3.93328	5.28921	2.40305	0.302655	60	60	1.57289	42	42	1.34373	36	36	1.22332	1.37998	203	203	9.08	347	347	12.1625	336	336
MDP0000245056							249	C4	6	6	0.391656	2	2	0.128827	3	3	0.197502	0.239328	24	24	1.77835	27	27	1.92231	24	24	1.59996	1.76687	7.32795	2.87341	0.917205	4	4	0.166764	12	12	0.610578	3	3	0.162127	0.313156	86	86	6.11764	68	68	3.79051	89	89
MDP0000280820							276	C4	19	19	1.11892	14	14	0.813571	85	85	5.04847	2.32699	163	163	10.8964	326	326	20.9395	190	190	11.4272	14.4211	6.1439	2.61915	0.0206791	27	27	1.01554	64	64	2.93785	17	17	0.828843	1.59408	264	264	16.9426	347	347	17.4505	382	382
MDP0000194666				AT5G02640.1			477	C4	36	37	1.26077	19	19	0.638869	12	12	0.412394	0.770678	204	204	7.89073	310	311	11.5585	219	219	7.62118	9.02346	11.5897	3.53477	0.000365733	69	69	1.50167	134	134	3.55914	37	37	1.0438	2.03487	435	435	16.1531	683	683	19.8742	606	607
MDP0000307717	PF00234			AT2G01990.1			1134	C4	71	71	1.01765	61	63	0.891054	36	36	0.520402	0.809702	244	247	4.01874	370	374	5.84678	228	230	3.36676	4.41076	5.38606	2.42923	0.174133	202	206	1.8858	223	225	2.51379	154	155	1.83929	2.07963	389	393	6.13853	500	502	6.14438	499	503
MDP0000181915				AT2G31945.1			249	C4	23	23	1.50135	16	16	1.03062	35	35	2.30419	1.61205	143	143	10.596	176	176	12.5306	129	129	8.59978	10.5755	6.50678	2.70194	0.000605395	49	49	2.04286	82	82	4.17228	25	25	1.35105	2.52207	321	321	22.8345	437	437	24.3596	406	406
MDP0000246970							423	C4	35	35	1.34487	24	24	0.910013	63	63	2.44146	1.56545	216	216	9.42148	343	343	14.3751	224	224	8.79031	10.8623	6.87555	2.78147	0.000374244	78	78	1.91424	103	103	3.085	76	76	2.41772	2.47232	474	474	19.8483	768	768	25.2005	596	596
MDP0000150959				AT5G61340.1			960	C4	83	83	1.40527	109	109	1.82109	72	72	1.22945	1.48527	345	345	6.63061	437	438	8.08837	344	344	5.94818	6.88905	4.59006	2.19851	0.0460531	258	258	2.78991	376	377	4.97541	185	185	2.59318	3.45284	711	711	13.1185	920	920	13.3016	995	995
MDP0000811790				AT2G36295.1			432	C4	74	74	2.7842	37	37	1.37371	59	59	2.23881	2.13224	841	841	35.9185	1067	1067	43.7864	748	748	28.7418	36.1489	16.8242	4.07247	1.37756e-12	266	266	6.39205	507	507	14.869	139	139	4.32976	8.53028	2204	2204	90.3676	3622	3622	116.373	3074	3074
MDP0000163533							1260	C4	68	68	0.877185	107	107	1.36204	116	116	1.50917	1.24946	566	566	8.28803	883	883	12.4236	714	714	9.40642	10.0394	7.95123	2.99118	0.000429419	258	258	2.12565	568	568	5.71132	165	165	1.76216	3.19971	1974	1974	27.7499	2494	2494	27.4735	2508	2510
MDP0000346961							93	C4	2	2	0.349542	6	6	1.03477	6	6	1.05759	0.813969	47	47	9.32439	90	90	17.1561	40	40	7.1396	11.2067	13.6105	3.76665	0.0240981	18	18	2.00924	52	52	7.08401	9	9	1.30224	3.46517	133	133	25.3311	283	283	42.2368	219	219
MDP0000259832				AT1G71910.1			441	C4	34	34	1.25312	23	23	0.8365	41	41	1.52404	1.20455	205	205	8.57671	374	374	15.0346	212	212	7.97984	10.5304	8.67073	3.11615	0.00311517	104	104	2.44815	139	139	3.99333	76	76	2.31904	2.92017	578	578	23.2153	811	811	25.5252	722	722
MDP0000122978	PF05097			AT5G53030.1			492	C4	51	51	1.68484	41	41	1.33658	100	100	3.33184	2.11775	112	112	4.20009	217	217	7.81903	163	163	5.49945	5.83952	2.73091	1.44938	0.468625	61	61	1.28708	69	69	1.77682	35	35	0.957272	1.34039	131	131	4.71619	263	263	7.41956	325	325
MDP0000173780				AT5G12900.1			1788	C4	77	83	0.754507	50	50	0.448517	49	49	0.44924	0.550755	409	418	4.31335	547	557	5.52263	455	460	4.27058	4.70219	8.46001	3.08066	0.0589396	141	147	0.853478	323	330	2.33833	117	123	0.925699	1.3725	863	907	8.98514	1326	1352	10.4953	1311	1357
MDP0000197224							309	C4	10	10	0.52601	4	4	0.207624	19	19	1.00796	0.580533	73	73	4.35883	152	152	8.72054	81	81	4.35134	5.81024	9.94695	3.31426	0.0226539	9	9	0.302361	9	9	0.369014	10	10	0.435486	0.368954	135	135	7.73856	150	150	6.73783	211	211
MDP0000325101							114	C4	13	13	1.85349	9	9	1.26624	1	1	0.143795	1.08784	25	25	4.04614	50	50	7.77541	29	29	4.2227	5.34808	4.85278	2.27881	0.114097	7	7	0.637435	19	19	2.11158	3	3	0.354119	1.03438	43	43	6.68111	62	62	7.54874	62	62
MDP0000230835				AT5G39240.1			348	C4	29	29	1.35448	16	16	0.737424	14	14	0.659475	0.917126	17	17	0.901312	47	47	2.39429	20	20	0.953998	1.41653	1.52394	0.607809	1	34	34	1.01424	42	42	1.52908	21	21	0.812031	1.11845	111	112	5.70064	145	147	5.86308	126	127
MDP0000875111				AT2G25625.2			450	C4	26	26	0.939104	38	38	1.3544	34	35	1.27499	1.1895	91	91	3.73108	143	146	5.75173	96	97	3.57813	4.35365	3.61903	1.8556	0.426435	18	18	0.415243	30	30	0.844632	13	14	0.418647	0.559507	102	104	4.0936	137	141	4.34905	133	142
MDP0000709073	PF12143,PF00264,PF12142		GO:0016491,GO:0008152,GO:0004097,GO:0055114				1833	C4	175	307	2.72225	173	330	2.88754	427	781	6.98455	4.19812	157	241	2.42583	259	440	4.25548	193	309	2.79829	3.15987	-1.34296	-0.425422	1	68	118	0.668285	75	105	0.725748	48	69	0.506546	0.633526	214	341	3.29516	256	429	3.2485	336	576
MDP0000905605				AT3G20898.1			411	C4	53	54	2.13553	63	63	2.45853	104	104	4.14802	2.91403	73	73	3.27708	65	65	2.80369	68	68	2.7464	2.94239	1.00271	0.0039	1	21	21	0.53042	46	46	1.418	25	25	0.818522	0.922313	114	114	4.91301	118	118	3.98499	106	106
MDP0000359813							135	C4	5	5	0.60199	2	2	0.237614	8	8	0.971418	0.603674	12	12	1.64003	11	11	1.4445	4	4	0.491839	1.19212	1.96123	0.971756	1	11	11	0.845866	6	6	0.563088	5	5	0.498389	0.635781	52	52	6.82267	64	64	6.58012	43	43
MDP0000721747							243	C4	0	0	0	4	4	0.264016	3	3	0.202379	0.155465	8	8	0.60742	25	25	1.82386	17	17	1.16129	1.19752	7.58764	2.92365	1	2	2	0.085441	5	5	0.260689	2	2	0.110753	0.152294	51	51	3.71748	93	93	5.31208	66	66
MDP0000152140	PF01814			AT3G54290.1			699	C4	6	8	0.186023	6	6	0.137674	1	2	0.0469032	0.123533	44	48	1.26698	81	97	2.4601	36	46	1.09239	1.60649	12.8337	3.68187	0.814488	23	29	0.430688	33	53	0.960633	7	13	0.250264	0.547195	105	140	3.54761	158	239	4.74579	152	214
MDP0000151630				AT2G16385.1			279	C4	10	10	0.582571	10	10	0.574874	6	6	0.352531	0.503325	65	65	4.29848	65	65	4.13017	45	45	2.67735	3.702	7.28562	2.86505	0.183015	7	7	0.260457	20	20	0.908207	12	12	0.578774	0.582479	130	130	8.25323	185	185	9.20354	150	150
MDP0000627103				AT1G52800.1		2-oxoglutarate (2OG) and Fe(II)-dependent oxygenase superfamily protein	723	C4	13	23	0.517062	10	13	0.288391	11	24	0.544155	0.449869	32	93	2.37329	53	131	3.21212	35	83	1.90562	2.49701	5.50004	2.45944	0.683826	27	51	0.732275	43	84	1.47197	16	40	0.744482	0.98291	143	295	7.22718	243	522	10.0212	183	455
MDP0000180419	PF03171		GO:0016491,GO:0016706,GO:0055114	AT1G52800.1		2-oxoglutarate (2OG) and Fe(II)-dependent oxygenase superfamily protein	798	C4	17	28	0.570306	13	17	0.341682	15	21	0.431386	0.447792	20	64	1.47973	37	90	1.99939	27	111	2.30896	1.92936	4.27385	2.09553	1	25	65	0.845576	21	99	1.57178	12	21	0.354119	0.923824	36	237	5.26054	37	404	7.02694	31	305
MDP0000922301	PF08392,PF08541		GO:0016746,GO:0009058,GO:0016747,GO:0006633,GO:0016020,GO:0008610	AT1G19440.1	KCS4	3-ketoacyl-CoA synthase 4	1512	C4	11	11	0.118248	11	11	0.116686	10	10	0.108417	0.11445	101	103	1.25687	110	110	1.28973	74	74	0.812413	1.11967	9.69269	3.2769	1	46	46	0.315826	93	95	0.796032	32	32	0.284794	0.465551	229	229	2.68268	404	406	3.72702	402	402
MDP0000731415	PF01061,PF00005		GO:0005524,GO:0016887,GO:0016020	AT5G19410.1	ABCG23	ABC-2 type transporter family protein	1980	C4	9	84	0.689552	4	49	0.396924	12	92	0.76168	0.616052	119	973	9.06678	168	1475	13.2064	102	1044	8.7525	10.3419	16.634	4.05607	3.41003e-05	20	333	1.74591	109	841	5.38133	15	182	1.23691	2.78805	271	2754	24.6368	389	3717	26.0564	363	3778
MDP0000241976	PF01061,PF00005		GO:0005524,GO:0016887,GO:0016020	AT5G13580.1	ABCG6	ABC-2 type transporter family protein	2256	C4	24	123	0.886174	8	70	0.497663	39	196	1.42419	0.936008	339	1649	13.4861	596	2852	22.4114	454	2218	16.32	17.4058	18.4681	4.20696	9.61251e-08	90	497	2.28697	293	1358	7.6264	71	306	1.82522	3.91286	935	4521	35.4961	1121	5622	34.5891	1292	6230
MDP0000250717	PF01061,PF00005		GO:0005524,GO:0016887,GO:0016020	AT2G37360.1	ABCG2	ABC-2 type transporter family protein	2280	C4	214	214	1.52557	110	110	0.77381	220	220	1.58175	1.29371	1984	1987	16.0794	2754	2758	21.4446	2209	2212	16.1045	17.8761	13.7019	3.7763	9.77763e-09	708	708	3.2236	1984	1993	11.0747	670	670	3.95432	6.0842	6135	6150	47.7777	8279	8306	50.5644	8772	8790
MDP0000299379	PF01061,PF00005		GO:0005524,GO:0016887,GO:0016020	AT5G13580.1	ABCG6	ABC-2 type transporter family protein	2202	C4	9	55	0.405974	4	45	0.327772	8	55	0.409445	0.381064	70	349	2.92424	122	529	4.25889	88	430	3.24151	3.47488	9.03126	3.17493	0.171954	18	103	0.485582	77	343	1.97349	30	156	0.953322	1.13747	209	1025	8.24502	262	1358	8.55993	390	1963
MDP0000405592			GO:0055114,GO:0006081,GO:0004030	AT4G34240.1	ALDH3,ALDH3I1	aldehyde dehydrogenase 3I1	237	C4	26	26	1.78311	34	34	2.30095	27	27	1.86752	1.98386	129	133	10.354	165	172	12.8658	120	121	8.47488	10.5649	5.27002	2.39781	0.00168921	69	69	3.02234	92	94	5.02503	52	52	2.95248	3.66662	225	235	17.5632	337	345	20.205	324	333
MDP0000927926	PF01764		GO:0004806,GO:0006629	AT4G18550.1		alpha/beta-Hydrolases superfamily protein	1206	C4	142	142	1.91379	95	95	1.26344	158	158	2.14763	1.77495	1272	1272	19.4601	1584	1584	23.2845	1245	1245	17.1364	19.9603	11.151	3.4791	2.81916e-09	404	404	3.47757	1006	1006	10.5684	388	388	4.32929	6.12509	2661	2661	39.0825	4201	4201	48.3496	3721	3721
MDP0000594621	PF07859		GO:0016787,GO:0008152	AT1G47480.1		alpha/beta-Hydrolases superfamily protein	984	C4	36	37	0.611166	15	15	0.244497	16	16	0.266548	0.37407	160	160	3.00006	329	329	5.92733	217	217	3.66068	4.19602	11.0974	3.47215	0.0668636	60	60	0.632992	219	219	2.81973	62	62	0.847869	1.43353	573	573	10.3144	889	889	12.5399	890	890
MDP0000186135	PF11744		GO:0010044	AT1G08440.1		Aluminium activated malate transporter family protein	1458	C4	12	12	0.133776	14	14	0.154009	16	16	0.179892	0.155892	107	107	1.35404	194	194	2.35886	122	122	1.38899	1.70063	10.7863	3.43113	0.798999	49	49	0.348884	93	93	0.808136	46	46	0.424554	0.527191	338	338	4.10624	435	435	4.14113	498	498
MDP0000748262	PF00191		GO:0005509,GO:0005544	AT1G35720.1	ANNAT1,ATOXY5,OXY5	annexin 1	951	C4	18	18	0.307641	5	5	0.0843269	2	2	0.0344746	0.142148	82	82	1.59089	101	101	1.88278	70	70	1.22184	1.56517	10.9149	3.44822	0.893716	32	32	0.349311	50	50	0.666114	17	17	0.240547	0.418657	158	158	2.94281	204	204	2.9774	206	206
MDP0000205113	PF00010		GO:0030528,GO:0006355	AT3G07340.1		basic helix-loop-helix (bHLH) DNA-binding superfamily protein	1764	C4	36	36	0.331709	22	22	0.200033	31	31	0.28808	0.273274	166	171	1.78856	231	232	2.33157	164	164	1.54327	1.8878	6.8452	2.77509	0.878058	60	60	0.353098	171	173	1.24253	65	66	0.503475	0.6997	574	578	5.80382	742	758	5.96428	895	913
MDP0000246258	PF00010		GO:0030528,GO:0006355	AT5G51790.1		basic helix-loop-helix (bHLH) DNA-binding superfamily protein	750	C4	43	44	0.953552	27	28	0.598789	44	48	1.04913	0.867157	125	125	3.07506	153	155	3.66377	152	154	3.40844	3.38243	3.87006	1.95236	0.628315	84	87	1.2042	164	167	2.82107	79	81	1.4533	1.82619	415	428	10.1081	646	667	12.3439	591	609
MDP0000249405	PF00010		GO:0030528,GO:0006355	AT3G50330.1	HEC2	basic helix-loop-helix (bHLH) DNA-binding superfamily protein	753	C4	15	16	0.345365	11	11	0.234301	12	12	0.261238	0.280301	48	52	1.27413	44	46	1.08298	36	38	0.837694	1.06494	3.77065	1.91481	1	22	22	0.303298	32	32	0.538411	33	33	0.589727	0.477146	75	80	1.88183	82	90	1.65896	105	121
MDP0000231809	PF00933,PF01915	3.2.1.21	GO:0004553,GO:0005975	AT1G02640.1	ATBXL2,BXL2	beta-xylosidase 2	2457	C4	198	203	1.3429	117	117	0.763761	151	157	1.04748	1.05138	1401	1420	10.6632	2589	2615	18.868	1759	1796	12.1338	13.8883	13.1017	3.71168	4.65305e-05	423	433	1.82947	960	969	4.99663	298	305	1.67043	2.83218	3399	3439	24.792	3923	3974	22.4497	4896	4987
MDP0000942265	PF00234			AT3G22620.1	AtLTPG20	Bifunctional inhibitor/lipid-transfer protein/seed storage 2S albumin superfamily protein	576	C4	4	9	0.253964	4	11	0.3063	2	16	0.455352	0.338539	18	60	1.92192	40	171	5.26298	13	68	1.95967	3.04819	8.92465	3.1578	0.393855	5	19	0.342431	9	38	0.835834	2	11	0.256982	0.478416	45	222	6.82677	39	175	4.217	46	189
MDP0000246150	PF00234			AT3G22600.1	AtLTPG20	Bifunctional inhibitor/lipid-transfer protein/seed storage 2S albumin superfamily protein	504	C4	40	40	1.28998	29	30	0.954701	39	39	1.26848	1.17105	567	578	21.1594	967	975	34.2951	708	718	23.6478	26.3674	22.3197	4.48025	3.5106e-08	95	95	1.95675	207	208	5.22868	67	67	1.78886	2.99143	1043	1067	37.4989	1404	1425	39.2439	1575	1595
MDP0000925910	PF00234			AT3G22620.1	AtLTPG20	Bifunctional inhibitor/lipid-transfer protein/seed storage 2S albumin superfamily protein	633	C4	76	76	1.95147	38	38	0.962845	67	67	1.73509	1.5498	1061	1061	30.9255	1706	1706	47.7786	1224	1224	32.0977	36.934	23.6339	4.56279	4.12443e-09	202	202	3.31276	477	477	9.54715	132	132	2.8061	5.222	2313	2313	64.7227	2826	2826	61.9664	3092	3092
MDP0000197743	PF00234			AT3G22620.1	AtLTPG20	Bifunctional inhibitor/lipid-transfer protein/seed storage 2S albumin superfamily protein	627	C4	12	33	0.855459	7	15	0.383708	4	21	0.549037	0.596068	99	365	10.7407	118	442	12.4972	95	404	10.6957	11.3112	18.8261	4.23466	7.88005e-06	21	71	1.17553	26	124	2.50561	9	41	0.879931	1.52036	155	634	17.9105	173	757	16.7578	281	951
MDP0000184029	PF00097			AT3G61460.1	BRH1	brassinosteroid-responsive RING-H2	504	C4	37	81	2.61221	14	46	1.46387	46	112	3.64282	2.57297	117	244	8.93233	156	365	12.8387	141	258	8.4974	10.0895	3.88705	1.95867	0.0120803	58	105	2.16272	94	180	4.52482	35	72	1.92236	2.86997	223	434	15.2526	285	630	17.3499	281	684
MDP0000307943	PF00170		GO:0003700,GO:0043565,GO:0046983,GO:0006355	AT5G06839.3	bZIP65,TGA10	bZIP transcription factor family protein	1485	C4	23	23	0.251741	27	27	0.291618	39	39	0.430515	0.324625	124	125	1.55306	251	253	3.02032	158	160	1.78851	2.12063	6.45917	2.69135	0.774467	92	93	0.650128	88	90	0.767848	48	48	0.434958	0.617644	248	249	2.97001	349	353	3.29941	277	278
MDP0000320322	PF00170		GO:0003700,GO:0043565,GO:0046983,GO:0006355	AT5G06839.3	bZIP65,TGA10	bZIP transcription factor family protein	1629	C4	8	8	0.0798218	19	19	0.187072	15	15	0.150945	0.13928	188	190	2.15198	281	281	3.05804	148	150	1.52851	2.24618	15.9331	3.99396	0.387882	59	60	0.38236	104	105	0.816633	46	46	0.379987	0.526327	394	399	4.33847	506	506	4.31139	550	552
MDP0000257423				AT2G37430.1		C2H2 and C2HC zinc fingers superfamily protein	666	C4	64	64	1.56192	45	45	1.08371	140	140	3.44591	2.03051	488	489	13.5469	894	904	24.0632	679	688	17.1479	18.2527	8.92338	3.15759	2.25947e-05	65	68	1.05993	146	147	2.79642	64	65	1.31332	1.72322	1014	1022	27.1808	1245	1257	26.1968	1384	1392
MDP0000668914				AT1G68360.1		C2H2 and C2HC zinc fingers superfamily protein	792	C4	21	21	0.43097	31	31	0.627788	69	70	1.44885	0.835869	166	166	3.86713	279	281	6.28984	197	198	4.14989	4.76895	5.65037	2.49835	0.121042	81	81	1.0617	78	80	1.27975	70	70	1.18934	1.17693	485	490	10.9586	580	590	10.3399	603	607
MDP0000137826				AT5G59820.1	RHL41,ZAT12	C2H2-type zinc finger family protein	585	C4	35	35	0.972445	19	19	0.520924	23	23	0.644498	0.712622	256	265	8.35787	490	498	15.0915	424	429	12.173	11.8741	16.4991	4.04431	5.7403e-06	25	26	0.461381	78	78	1.68926	16	16	0.368041	0.839562	562	567	17.1677	825	834	19.7878	780	787
MDP0000553490	PF00432		GO:0003824	AT1G78955.1	CAMS1	camelliol C synthase 1	2244	C4	12	18	0.130377	24	35	0.250162	20	36	0.262984	0.214508	177	294	2.4173	297	431	3.40497	218	332	2.45591	2.75939	12.728	3.66994	0.256229	123	187	0.86509	292	436	2.46163	82	154	0.923486	1.41673	758	1189	9.38521	1119	1852	11.4553	1043	1647
MDP0000259887	PF00432		GO:0003824	AT1G78955.1	CAMS1	camelliol C synthase 1	393	C4	6	6	0.248148	9	10	0.408116	7	7	0.291981	0.316082	67	77	3.61496	88	94	4.24027	62	68	2.87219	3.57581	11.1934	3.48457	0.123311	81	91	2.40376	101	113	3.64288	69	83	2.84196	2.96287	487	554	24.9691	791	924	32.6338	721	823
MDP0000516741				AT1G78955.1	CAMS1	camelliol C synthase 1	171	C4	5	5	0.475255	8	8	0.750362	8	8	0.766909	0.664175	72	72	7.76858	40	40	4.14689	35	35	3.39757	5.10435	7.61955	2.92971	0.0640048	59	59	3.58178	83	83	6.14952	46	46	3.61988	4.45039	333	333	34.4932	585	585	47.484	500	500
MDP0000151364	PF00432		GO:0003824	AT1G78955.1	CAMS1	camelliol C synthase 1	1038	C4	39	39	0.610689	32	33	0.50991	35	37	0.584325	0.568308	270	286	5.08363	310	325	5.55066	259	270	4.31781	4.98403	8.69397	3.12001	0.0432921	434	449	4.49047	574	599	7.3112	281	293	3.79842	5.20003	2371	2521	43.019	3954	4157	55.5866	3366	3536
MDP0000279942	PF00432		GO:0003824	AT1G78955.1	CAMS1	camelliol C synthase 1	978	C4	12	26	0.432103	7	16	0.262396	10	34	0.569888	0.421463	138	336	6.33878	185	451	8.17516	119	335	5.68595	6.7333	15.8412	3.98561	0.00245456	61	150	1.59219	129	362	4.68952	42	108	1.48599	2.58924	407	1116	20.212	545	1489	21.1321	555	1389
MDP0000215729	PF00484		GO:0004089,GO:0008270,GO:0015976	AT3G01500.2	ATBCA1,ATSABP3,CA1,SABP3	carbonic anhydrase 1	594	C4	16	28	0.766169	22	40	1.08007	22	30	0.827913	0.891382	145	267	8.29336	260	401	11.9679	139	264	7.37758	9.21293	10.2188	3.35315	0.000423585	123	223	3.89727	349	602	12.8401	93	155	3.51138	6.74959	954	1689	50.3649	1816	3042	71.0821	1478	2361
MDP0000174260	PF00484		GO:0004089,GO:0008270,GO:0015976	AT5G14740.2	BETA CA2,CA18,CA2	carbonic anhydrase 2	810	C4	23	62	1.24411	13	39	0.772247	18	43	0.870228	0.962196	127	390	8.88352	159	424	9.27981	92	318	6.51687	8.22673	8.47791	3.08371	0.00192932	83	283	3.62697	285	851	13.3108	80	239	3.9705	6.96942	784	2366	51.7386	1412	4245	72.7412	1071	3188
MDP0000166668	PF00484		GO:0004089,GO:0008270,GO:0015976	AT5G14740.1	BETA CA2,CA18,CA2	carbonic anhydrase 2	912	C4	38	59	1.0515	23	43	0.756224	33	45	0.808849	0.872192	172	260	5.25998	207	281	5.46223	158	230	4.18629	4.9695	5.64957	2.49814	0.10228	135	206	2.34485	391	548	7.6128	128	173	2.5526	4.17009	1174	1752	34.027	2049	3032	46.1447	1608	2340
MDP0000177116	PF00484		GO:0004089,GO:0008270,GO:0015976	AT5G14740.1	BETA CA2,CA18,CA2	carbonic anhydrase 2	810	C4	23	48	0.963184	8	13	0.257416	11	23	0.465471	0.562023	73	216	4.9201	149	421	9.21415	89	279	5.71763	6.6173	11.6589	3.54336	0.00483844	59	161	2.0634	204	557	8.71223	56	179	2.97372	4.58312	536	1571	34.3539	998	2765	47.3803	815	2319
MDP0000282127	PF03552		GO:0016760,GO:0030244,GO:0016020	AT1G55850.1	ATCSLE1,CSLE1	cellulose synthase like E1	1155	C4	41	50	0.703624	48	79	1.09704	28	44	0.624483	0.808382	50	88	1.40574	71	101	1.55024	51	86	1.23598	1.39732	1.71072	0.774602	1	86	127	1.14147	140	189	2.07319	91	126	1.46798	1.56088	195	293	4.49335	240	361	4.33823	255	362
MDP0000274127	PF02431	5.5.1.6	GO:0016872,GO:0042398	AT3G55120.1	A11,CFI,TT5	Chalcone-flavanone isomerase family protein	2544	C4	72	147	0.939189	86	192	1.21049	92	180	1.15986	1.10318	438	729	5.28708	541	891	6.20896	422	693	4.52182	5.33929	4.79285	2.26088	0.116267	170	357	1.45678	323	560	2.78888	140	304	1.60801	1.95122	698	1199	8.34809	896	1482	8.08572	962	1506
MDP0000237083	PF02431	5.5.1.6	GO:0016872,GO:0042398	AT3G55120.1	A11,CFI,TT5	Chalcone-flavanone isomerase family protein	1512	C4	21	64	0.687988	9	23	0.243979	33	81	0.878179	0.603382	118	226	2.7578	148	342	4.00989	111	240	2.63485	3.13418	5.15157	2.36501	0.473723	42	122	0.837627	81	180	1.50827	37	106	0.943379	1.09643	234	517	6.05653	345	727	6.67375	392	730
MDP0000241271	PF00226		GO:0031072	AT3G06778.1		Chaperone DnaJ-domain superfamily protein	780	C4	2	19	0.395924	0	4	0.0822512	11	23	0.483374	0.320516	70	249	5.88993	105	375	8.52305	80	298	6.34189	6.91829	21.4249	4.42121	0.00132832	27	86	1.14458	38	160	2.59887	17	40	0.690077	1.47784	174	628	14.261	265	979	17.4211	251	924
MDP0000251070	PF00226		GO:0031072	AT3G06778.1		Chaperone DnaJ-domain superfamily protein	834	C4	0	8	0.155911	2	8	0.153851	1	7	0.137588	0.149117	31	106	2.34501	39	130	2.76335	40	119	2.36852	2.4923	16.5591	4.04955	0.289521	5	24	0.298736	9	25	0.379781	5	12	0.193619	0.290712	46	152	3.22822	95	298	4.9595	105	346
MDP0000219895	PF00067		GO:0005506,GO:0009055,GO:0016705,GO:0020037,GO:0055114	AT2G30490.1	ATC4H,C4H,CYP73A5,REF3	cinnamate-4-hydroxylase	927	C4	32	34	0.596145	58	62	1.07273	41	46	0.813444	0.827438	43	48	0.95536	49	56	1.07094	41	43	0.769991	0.932098	1.11493	0.156947	1	17	19	0.212773	52	56	0.765363	31	31	0.450002	0.476046	92	99	1.89165	163	175	2.62027	164	181
MDP0000588940	PF02298		GO:0005507,GO:0009055	AT3G27200.1		Cupredoxin superfamily protein	528	C4	19	19	0.584888	19	20	0.607537	8	8	0.248374	0.480266	69	69	2.41113	101	101	3.39114	81	81	2.54652	2.78293	5.72995	2.51852	0.527477	30	30	0.589834	60	60	1.43971	17	17	0.433259	0.820936	158	158	5.30039	243	243	6.38793	233	233
MDP0000231401	PF02298		GO:0005507,GO:0009055	AT3G27200.1		Cupredoxin superfamily protein	507	C4	43	43	1.37852	16	16	0.506161	25	25	0.808317	0.897666	225	226	8.22443	446	448	15.6649	255	256	8.38163	10.757	11.8834	3.57088	0.00361044	74	74	1.51519	196	197	4.92286	57	57	1.51286	2.6503	575	581	20.298	704	714	19.5469	796	801
MDP0000163314	PF02298		GO:0005507,GO:0009055	AT1G72230.1		Cupredoxin superfamily protein	546	C4	7	7	0.208381	14	14	0.411256	6	6	0.180139	0.266592	67	67	2.26406	83	83	2.69491	59	59	1.79373	2.2509	8.34513	3.06093	0.56709	29	29	0.551376	74	74	1.71711	40	40	0.985825	1.08477	279	279	9.051	372	373	9.48208	313	313
MDP0000793287	PF02984		GO:0005634	AT4G03270.1	CYCD6;1	Cyclin D6;1	585	C4	23	31	0.861308	12	17	0.46609	12	19	0.532412	0.619937	124	178	5.61396	225	299	9.06095	120	164	4.65355	6.44282	10.2821	3.36206	0.00740326	66	82	1.45513	118	154	3.33521	55	68	1.56418	2.11817	418	560	16.9558	640	876	20.7843	632	801
MDP0000212059	PF00134,PF02984		GO:0005634	AT4G03270.1	CYCD6;1	Cyclin D6;1	603	C4	18	23	0.61996	13	16	0.425578	4	8	0.217482	0.421006	120	156	4.77323	140	185	5.43892	112	155	4.26689	4.82635	11.3555	3.50532	0.0331716	51	64	1.10181	116	143	3.00454	43	54	1.20506	1.77047	407	562	16.5084	568	738	16.9874	581	771
MDP0000190744	PF07714,PF01657		GO:0004672,GO:0005524,GO:0006468	AT4G21410.1	CRK29	cysteine-rich RLK (RECEPTOR-like protein kinase) 29	1893	C4	20	21	0.180311	16	16	0.135565	36	36	0.311747	0.209207	262	269	2.62185	335	360	3.3714	263	279	2.44653	2.81326	13.3349	3.73713	0.234617	60	60	0.329036	133	142	0.950379	36	36	0.255908	0.511774	518	547	5.11825	734	765	5.60917	775	823
MDP0000266693	PF07279,PF03351,PF03188		GO:0016021	AT3G61750.1		Cytochrome b561/ferric reductase transmembrane with DOMON related domain	1965	C4	43	43	0.355679	28	28	0.228545	25	25	0.208558	0.264261	342	345	3.23938	524	526	4.7455	359	360	3.04114	3.67534	13.7662	3.78306	0.0914562	84	84	0.443771	238	241	1.55387	85	85	0.582088	0.859908	1047	1047	9.43776	1355	1361	9.61354	1349	1358
MDP0000059789	PF00067		GO:0005506,GO:0009055,GO:0016705,GO:0020037,GO:0055114	AT5G04330.1		Cytochrome P450 superfamily protein	234	C4	10	10	0.694604	4	4	0.274171	7	7	0.490379	0.486384	26	26	2.05004	34	34	2.57585	23	23	1.63158	2.08583	4.25193	2.08812	1	8	8	0.354909	17	17	0.920433	1	1	0.0575064	0.444283	34	34	2.57364	55	55	3.26238	59	59
MDP0000827657	PF00067		GO:0005506,GO:0009055,GO:0016705,GO:0020037,GO:0055114	AT4G31940.1	CYP82C4	cytochrome P450, family 82, subfamily C, polypeptide 4	1581	C4	59	91	0.93554	34	45	0.456517	107	167	1.73155	1.0412	255	383	4.46964	393	589	6.60453	299	452	4.74573	5.2733	5.02364	2.32873	0.108985	138	211	1.38546	153	221	1.771	87	132	1.1235	1.42665	600	937	10.4977	745	1164	10.219	724	1098
MDP0000272658	PF00067		GO:0005506,GO:0009055,GO:0016705,GO:0020037,GO:0055114	AT4G31940.1	CYP82C4	cytochrome P450, family 82, subfamily C, polypeptide 4	1578	C4	17	32	0.329607	24	50	0.508206	107	206	2.13998	0.992598	38	72	0.841843	55	93	1.0448	81	140	1.47271	1.11979	1.11903	0.162249	1	51	94	0.618391	75	121	0.971488	24	45	0.383741	0.657873	274	519	5.82566	299	576	5.06644	346	673
MDP0000879787	PF00067		GO:0005506,GO:0009055,GO:0016705,GO:0020037,GO:0055114	AT4G31940.1	CYP82C4	cytochrome P450, family 82, subfamily C, polypeptide 4	1494	C4	13	13	0.141431	5	5	0.053678	36	49	0.537645	0.244251	32	43	0.531035	63	78	0.925555	38	48	0.533319	0.663303	2.69336	1.42941	1	41	58	0.403014	84	128	1.08547	30	45	0.405316	0.631267	178	225	2.66758	218	286	2.65707	249	350
MDP0000306273	PF00067	1.14.-.-	GO:0005506,GO:0009055,GO:0016705,GO:0020037,GO:0055114	AT5G23190.1	CYP86B1	cytochrome P450, family 86, subfamily B, polypeptide 1	1725	C4	92	111	1.04589	52	57	0.529984	77	82	0.779246	0.78504	820	904	9.66907	1194	1341	13.7815	915	1031	9.92125	11.124	14.0411	3.81158	2.09105e-05	258	280	1.68504	726	783	5.75084	241	258	2.01263	3.1495	2642	2960	30.394	3487	3891	31.3083	3877	4275
MDP0000509410	PF00067		GO:0005506,GO:0009055,GO:0016705,GO:0020037,GO:0055114	AT5G23190.1	CYP86B1	cytochrome P450, family 86, subfamily B, polypeptide 1	318	C4	2	2	0.102225	13	16	0.806993	8	11	0.567042	0.492086	71	89	5.16379	116	178	9.92319	69	104	5.42879	6.83859	13.7507	3.78143	0.00357943	30	40	1.3058	55	68	2.7092	12	18	0.761689	1.59223	243	321	17.8798	297	378	16.4988	284	366
MDP0000234292	PF00067	1.14.-.-	GO:0005506,GO:0009055,GO:0016705,GO:0020037,GO:0055114	AT5G23190.1	CYP86B1	cytochrome P450, family 86, subfamily B, polypeptide 1	1758	C4	33	33	0.305104	51	51	0.465295	35	35	0.326362	0.365587	353	353	3.70477	537	538	5.42527	456	458	4.32457	4.48487	12.1329	3.60085	0.0443655	146	146	0.862137	495	497	3.58176	120	120	0.918533	1.78748	1354	1358	13.6825	1727	1730	13.6589	1999	2005
MDP0000235513	PF03018			AT1G55210.1		Disease resistance-responsive (dirigent-like protein) family protein	570	C4	2	38	1.08358	0	3	0.0844157	2	28	0.805254	0.65775	36	234	7.57437	44	280	8.70846	36	235	6.84368	7.70884	11.6476	3.54196	0.00144844	10	53	0.965258	24	188	4.17871	14	44	1.03875	2.0609	107	549	17.0601	109	938	22.841	154	858
MDP0000810477	PF03018			AT2G21100.1		Disease resistance-responsive (dirigent-like protein) family protein	582	C4	69	71	1.98284	44	45	1.24013	80	80	2.25329	1.82542	646	659	20.8914	1089	1118	34.0547	754	772	22.0187	25.6549	13.9359	3.80074	1.30698e-06	254	261	4.65543	559	569	12.3865	195	204	4.71671	7.25288	1956	2019	61.4467	2544	2662	63.4852	2730	2821
MDP0000156241	PF02701		GO:0003677,GO:0008270,GO:0006355	AT1G28310.2		Dof-type zinc finger DNA-binding family protein	1137	C4	62	67	0.957783	76	76	1.07209	60	61	0.879466	0.969779	190	192	3.11563	287	292	4.55282	240	246	3.59146	3.75331	3.82988	1.9373	0.522046	140	142	1.29649	160	163	1.81629	153	157	1.85811	1.65697	445	458	7.13493	650	676	8.25228	591	610
MDP0000268373	PF03629			AT3G53010.1		Domain of unknown function (DUF303)	1533	C4	68	70	0.742179	52	52	0.544049	55	58	0.620206	0.635478	154	157	1.88957	268	274	3.1686	195	200	2.16563	2.40793	3.74977	1.9068	1	164	165	1.11734	210	210	1.73555	96	98	0.860233	1.23771	595	599	6.92101	794	797	7.21612	756	761
MDP0000623836	PF05078			AT3G21550.1	AtDMP2,DMP2	DUF679 domain membrane protein 2	609	C4	39	39	1.04088	42	42	1.10614	45	45	1.21128	1.11943	570	574	17.39	828	834	24.2777	634	637	17.3628	19.6768	17.4012	4.12112	4.14778e-10	120	121	2.06258	399	404	8.40472	101	101	2.2317	4.233	1379	1382	40.1953	1904	1914	43.6227	1917	1925
MDP0000314777	PF05078			AT3G21550.1	AtDMP2,DMP2	DUF679 domain membrane protein 2	576	C4	5	5	0.141091	0	0	0	6	6	0.170757	0.103949	84	84	2.69068	105	105	3.23166	75	75	2.1614	2.69458	25.766	4.6874	0.190152	25	25	0.450568	55	55	1.20976	10	10	0.23362	0.631316	171	171	5.25846	241	242	5.8315	278	278
MDP0000229140			GO:0006508,GO:0004190	AT1G03220.1		Eukaryotic aspartyl protease family protein	1320	C4	36	36	0.443283	36	36	0.437427	289	289	3.589	1.4899	823	823	11.5035	2340	2340	31.4268	1233	1233	15.5055	19.4786	12.9333	3.69302	0.0889244	55	55	0.432545	158	158	1.5165	97	97	0.988849	0.979298	1815	1815	24.355	1904	1904	20.0208	2586	2586
MDP0000727169	PF00026		GO:0004190,GO:0006508	AT2G03200.1		Eukaryotic aspartyl protease family protein	882	C4	57	57	1.05041	32	32	0.581913	55	55	1.02222	0.884848	645	645	13.4926	888	888	17.8485	624	624	11.7439	14.3617	16.0867	4.00779	3.23861e-07	167	167	1.96558	411	411	5.90381	121	121	1.84607	3.23849	1589	1590	31.9311	1857	1857	29.2234	1997	1997
MDP0000425449	PF03006,PF03016		GO:0016021,GO:0016020	AT5G20260.1		Exostosin family protein	3822	C4	35	120	0.510321	25	65	0.272772	30	115	0.493238	0.425444	181	755	3.6447	291	1071	4.96772	201	737	3.20091	3.93778	9.17262	3.19733	0.108985	87	383	1.04028	136	550	1.82319	46	188	0.661911	1.17513	436	2149	9.95934	579	2748	9.97961	652	3090
MDP0000290170	PF01357,PF03330			AT1G65680.1	ATEXPB2,ATHEXP BETA 1.4,EXPB2	expansin B2	1098	C4	45	45	0.666136	24	24	0.350579	171	171	2.55296	1.18989	121	121	2.03324	282	282	4.55308	206	206	3.11431	3.23354	2.68683	1.42591	1	84	84	0.794181	151	151	1.74234	96	96	1.17653	1.23768	586	586	9.45323	793	793	10.0244	886	886
MDP0000301189				AT2G39490.1		F-box family protein	984	C4	22	22	0.363396	19	19	0.309696	52	52	0.86628	0.513124	260	260	4.8751	354	354	6.37774	254	254	4.28485	5.17923	10.0094	3.32329	0.0283712	63	63	0.664642	172	172	2.21458	38	38	0.519662	1.13296	648	648	11.6645	1089	1089	15.361	949	949
MDP0000312412	PF01643		GO:0016790,GO:0006633	AT1G08510.1	FATB	fatty acyl-ACP thioesterases B	1245	C4	69	69	0.900809	40	40	0.515309	54	55	0.724174	0.713431	831	856	12.6856	1237	1245	17.7279	786	791	10.5464	13.6533	18.9541	4.24444	4.67866e-07	241	247	2.05954	520	530	5.39344	168	171	1.84824	3.10041	2144	2165	30.8016	3066	3116	34.7389	3061	3099
MDP0000229149	PF01643		GO:0016790,GO:0006633	AT1G08510.1	FATB	fatty acyl-ACP thioesterases B	1470	C4	43	45	0.497563	17	17	0.185485	49	51	0.568725	0.417258	365	367	4.60632	638	650	7.83889	441	448	5.05892	5.83471	13.8572	3.79257	0.00846561	130	131	0.925116	277	282	2.43047	95	96	0.878792	1.41146	1208	1216	14.6521	1658	1672	15.7873	1600	1612
MDP0000164173	PF00067		GO:0005506,GO:0009055,GO:0016705,GO:0020037,GO:0055114	AT4G36220.1	CYP84A1,FAH1	ferulic acid 5-hydroxylase 1	618	C4	32	33	0.867917	8	10	0.25953	17	18	0.477457	0.534968	161	193	5.76201	167	195	5.59377	168	185	4.96913	5.44164	10.104	3.33686	0.0209059	132	156	2.62047	311	368	7.54429	81	93	2.02501	4.06325	1075	1258	36.056	1407	1683	37.7993	1343	1570
MDP0000750217	PF00067		GO:0005506,GO:0009055,GO:0016705,GO:0020037,GO:0055114	AT4G36220.1	CYP84A1,FAH1	ferulic acid 5-hydroxylase 1	1521	C4	36	36	0.384704	27	27	0.284716	31	32	0.344882	0.3381	178	186	2.25626	329	333	3.88127	224	224	2.44464	2.86072	8.37128	3.06545	0.331601	66	66	0.450461	126	133	1.10785	34	36	0.318497	0.625603	379	385	4.48349	524	530	4.83653	634	642
MDP0000185640	PF02181			AT1G70140.1	ATFH8,FH8	formin 8	2304	C4	72	72	0.507929	67	67	0.466411	48	48	0.341514	0.438618	468	468	3.74774	739	739	5.68618	567	569	4.09946	4.51112	10.1747	3.34692	0.0541058	170	170	0.765965	416	416	2.28755	132	132	0.770946	1.27482	1257	1259	9.67895	1706	1706	10.2774	1776	1776
MDP0000120560	PF00657		GO:0016788,GO:0006629	AT1G75900.1		GDSL-like Lipase/Acylhydrolase superfamily protein	1143	C4	49	64	0.910095	16	26	0.364841	27	39	0.55933	0.611422	181	260	4.19694	267	375	5.81625	201	297	4.31327	4.77549	7.74248	2.9528	0.0642601	81	114	1.03538	222	319	3.53593	58	87	1.02425	1.86519	1083	1709	26.4838	1629	2431	29.5207	1581	2296
MDP0000143437				AT4G26790.1		GDSL-like Lipase/Acylhydrolase superfamily protein	372	C4	9	9	0.393235	8	8	0.344924	4	4	0.176265	0.304808	61	61	3.02547	78	79	3.76481	31	31	1.3833	2.72452	8.83567	3.14334	0.354729	16	16	0.446498	55	55	1.87318	22	22	0.795815	1.0385	127	127	6.04708	168	168	6.26836	184	184
MDP0000660239	PF00657		GO:0016788,GO:0006629	AT1G74460.1		GDSL-like Lipase/Acylhydrolase superfamily protein	1191	C4	37	61	0.832475	25	35	0.471339	50	66	0.90841	0.737408	626	919	14.2367	921	1462	21.7618	627	920	12.8225	16.2737	21.8982	4.45274	2.45873e-06	115	163	1.42075	298	457	4.86142	87	131	1.4801	2.58743	1334	1984	29.5063	1726	2514	29.2982	1763	2627
MDP0000764366	PF00657		GO:0016788,GO:0006629	AT1G54790.3		GDSL-like Lipase/Acylhydrolase superfamily protein	1143	C4	29	105	1.49312	14	77	1.08049	11	89	1.27642	1.28335	40	241	3.89024	57	292	4.52892	69	233	3.38381	3.93433	3.03864	1.60343	0.750381	21	122	1.10804	47	209	2.31664	33	133	1.56581	1.6635	131	574	8.89509	144	798	9.69046	203	818
MDP0000456826				AT4G26790.1		GDSL-like Lipase/Acylhydrolase superfamily protein	414	C4	24	51	2.00227	12	17	0.658605	9	21	0.831512	1.16413	210	447	19.9211	255	540	23.1234	155	312	12.5098	18.5181	15.7859	3.98057	4.64934e-06	52	111	2.78333	140	302	9.24199	59	124	4.03045	5.35192	476	1078	46.1215	645	1462	49.0156	657	1465
MDP0000261876	PF00657		GO:0016788,GO:0006629	AT4G26790.1		GDSL-like Lipase/Acylhydrolase superfamily protein	1431	C4	155	206	2.33981	87	124	1.38982	113	148	1.6954	1.80834	1443	1956	25.2194	2105	2758	34.1675	1511	2010	23.316	27.5676	15.1244	3.9188	8.64789e-12	518	713	5.1724	1146	1549	13.7142	368	467	4.39147	7.75936	4067	5562	68.8456	5455	7415	71.9216	5250	7151
MDP0000664222	PF00657		GO:0016788,GO:0006629	AT5G03610.1		GDSL-like Lipase/Acylhydrolase superfamily protein	858	C4	29	47	0.890355	22	45	0.841205	22	59	1.12724	0.952932	88	275	5.91359	146	360	7.4383	141	306	5.92012	6.424	6.68055	2.73997	0.0206187	47	113	1.3672	96	215	3.17475	41	99	1.55267	2.03154	232	567	11.7053	311	775	12.5372	330	850
MDP0000136589	PF00657		GO:0016788,GO:0006629	AT5G03610.1		GDSL-like Lipase/Acylhydrolase superfamily protein	1098	C4	28	51	0.754954	25	48	0.701157	13	37	0.552394	0.669502	78	174	2.92383	93	211	3.40674	72	167	2.52471	2.95176	4.36652	2.12649	0.66932	30	64	0.60509	65	141	1.62696	28	67	0.821116	1.01772	190	432	6.96893	265	695	8.78557	230	547
MDP0000137211	PF05199,PF00732		GO:0016614,GO:0050660,GO:0055114	AT1G73050.1		Glucose-methanol-choline (GMC) oxidoreductase family protein	1653	C4	75	75	0.737465	99	99	0.960592	1089	1090	10.8094	4.16917	345	345	3.85081	876	878	9.41629	514	516	5.18172	6.14961	1.4654	0.551297	1	118	118	0.741057	207	207	1.58656	108	108	0.879191	1.06894	883	883	9.46178	845	849	7.1289	1079	1084
MDP0000088659	PF03662		GO:0016798,GO:0016020	AT5G34940.2	AtGUS3,GUS3	glucuronidase 3	1887	C4	158	158	1.36094	111	112	0.951969	121	122	1.05983	1.12425	421	426	4.16527	609	614	5.76839	451	457	4.02014	4.65127	4.09727	2.03466	0.26909	218	221	1.2158	334	338	2.26936	138	145	1.03402	1.50639	1017	1028	9.64953	1365	1382	10.1654	1310	1319
MDP0000776180	PF01553	2.3.1.15	GO:0016746,GO:0008152,GO:0008415	AT3G11430.1	ATGPAT5,GPAT5	glycerol-3-phosphate acyltransferase 5	1479	C4	100	105	1.15392	108	109	1.18205	117	121	1.34112	1.22569	1008	1044	13.0238	1440	1481	17.7519	1123	1149	12.8958	14.5572	11.76	3.55582	8.20832e-07	335	349	2.44963	820	849	7.27275	233	240	2.18361	3.96866	2857	2938	35.1859	3535	3648	34.2353	4098	4210
MDP0000150502		2.3.1.15		AT3G11430.1	ATGPAT5,GPAT5	glycerol-3-phosphate acyltransferase 5	1500	C4	124	131	1.41949	89	90	0.962339	102	105	1.14749	1.17644	1389	1435	17.6509	1885	1943	22.9636	1457	1494	16.5332	19.0492	16.0426	4.00383	1.24491e-09	390	397	2.74753	972	994	8.39564	329	333	2.98734	4.71017	3646	3757	44.3644	4486	4639	42.926	4921	5072
MDP0000164249	PF07172			AT2G05520.5	ATGRP-3,ATGRP3,GRP-3,GRP3	glycine-rich protein 3	342	C4	21	36	1.71092	3	9	0.422078	25	55	2.63625	1.58975	186	348	18.7741	297	536	27.7841	223	421	20.434	22.3307	13.9679	3.80405	8.37833e-11	62	124	3.7639	125	257	9.52064	58	103	4.05269	5.77908	468	1019	52.7756	729	1516	61.5263	636	1334
MDP0000513880	PF00704	3.2.1.14	GO:0004553,GO:0005975	AT4G19810.1		Glycosyl hydrolase family protein with chitinase insertion domain	1137	C4	8	8	0.114362	12	12	0.169277	36	36	0.519029	0.267556	126	126	2.04463	304	304	4.73993	173	173	2.5257	3.10342	11.4726	3.52013	0.198259	22	22	0.200865	22	22	0.245144	8	8	0.0946808	0.18023	316	316	4.92279	339	339	4.13835	490	490
MDP0000252855	PF00150		GO:0004553,GO:0005975,GO:0004565,GO:0009341	AT5G66460.1		Glycosyl hydrolase superfamily protein	1290	C4	189	189	2.38136	151	151	1.87743	205	205	2.60504	2.28794	885	886	12.6721	1196	1197	16.4499	1039	1039	13.3697	14.1639	6.13562	2.61721	3.78228e-05	291	291	2.34178	635	636	6.24635	241	241	2.51397	3.7007	2243	2243	30.7981	3384	3386	36.4322	3182	3185
MDP0000707429	PF04577		GO:0016757	AT3G18180.1		Glycosyltransferase family 61 protein	2886	C4	61	61	0.343547	46	46	0.255646	56	56	0.318084	0.305759	427	427	2.72984	556	556	3.41536	476	476	2.73784	2.96101	9.59799	3.26273	0.262494	186	186	0.669051	489	489	2.1467	147	147	0.685415	1.16706	1449	1449	8.89318	2307	2307	11.0953	2017	2017
MDP0000873573	PF08240,PF00107	1.1.1.14	GO:0008270,GO:0016491,GO:0055114	AT5G51970.1		GroES-like zinc-binding alcohol dehydrogenase family protein	1107	C4	70	75	1.1012	75	82	1.18807	110	116	1.71775	1.33567	445	483	8.05017	958	1013	16.2226	712	755	11.3213	11.8647	8.80565	3.13843	0.000984751	109	116	1.08781	160	164	1.87696	66	71	0.863064	1.27594	1528	1572	25.153	1920	1986	24.9011	2235	2334
MDP0000274344	PF03767		GO:0003993	AT4G25150.1		HAD superfamily, subfamily IIIB acid phosphatase	786	C4	128	221	4.57007	157	229	4.67293	133	240	5.0054	4.74947	819	1599	37.5346	1075	2087	47.0715	548	1177	24.8571	36.4877	7.60857	2.92762	6.1016e-05	89	179	2.36414	325	646	10.4128	43	99	1.6949	4.82396	1420	3089	69.6114	2511	5186	91.5793	2124	4248
MDP0000185324	PF03767		GO:0003993	AT5G51260.1		HAD superfamily, subfamily IIIB acid phosphatase	402	C4	46	63	2.54723	41	46	1.83531	55	71	2.89522	2.42592	564	807	37.0385	939	1260	55.5652	528	759	31.341	41.3149	16.8723	4.07659	4.81638e-06	58	94	2.42742	365	452	14.2453	71	100	3.34739	6.67337	1298	1820	80.1919	2059	2986	103.098	1749	2439
MDP0000274123	PF00403		GO:0046872,GO:0030001	AT1G29000.1		Heavy metal transport/detoxification superfamily protein	474	C4	7	18	0.61723	0	2	0.067675	4	16	0.553339	0.412748	94	299	11.6385	95	316	11.8186	73	217	7.59938	10.3522	24.928	4.63969	1.50875e-05	26	72	1.57687	82	261	6.97623	21	64	1.81691	3.45667	222	756	28.2506	322	1058	30.981	301	1001
MDP0000147248	PF00403		GO:0046872,GO:0030001	AT1G29000.1		Heavy metal transport/detoxification superfamily protein	1089	C4	33	77	1.14925	13	43	0.633311	26	92	1.38487	1.05581	245	801	13.5709	339	1133	18.4442	312	933	14.2217	15.4123	14.4756	3.85555	1.36475e-07	94	261	2.48803	186	651	7.57377	54	215	2.6567	4.2395	692	2245	36.5152	1141	3603	45.9223	1044	3293
MDP0000316006	PF00403		GO:0046872,GO:0030001	AT1G71050.1		Heavy metal transport/detoxification superfamily protein	441	C4	2	2	0.073713	2	3	0.109109	3	4	0.148686	0.110503	41	47	1.96637	45	52	2.09037	44	55	2.07024	2.04233	18.3301	4.19614	0.453148	10	12	0.282478	2	3	0.086187	0	0	0	0.122888	44	57	2.2894	95	122	3.8398	82	95
MDP0000180132	PF00403		GO:0046872,GO:0030001	AT4G08570.1		Heavy metal transport/detoxification superfamily protein	453	C4	8	16	0.574083	10	14	0.495686	1	7	0.253308	0.441026	31	62	2.52522	32	68	2.66115	46	84	3.07807	2.75481	6.19187	2.63038	0.490939	8	14	0.320828	10	26	0.727167	8	15	0.44558	0.497858	52	102	3.98829	91	186	5.69905	67	130
MDP0000244163	PF03006		GO:0016021	AT5G20270.1	HHP1	heptahelical transmembrane protein1	1128	C4	26	39	0.561964	15	26	0.369693	14	27	0.392378	0.441345	167	380	6.21556	229	633	9.94839	195	460	6.76933	7.64443	17.1435	4.09959	0.000767879	75	133	1.22401	145	314	3.52679	65	112	1.33611	2.02897	538	1258	19.7541	720	1763	21.6936	750	1970
MDP0000185405			GO:0016021	AT5G20270.1	HHP1	heptahelical transmembrane protein1	495	C4	4	15	0.492537	0	0	0	5	8	0.264932	0.25249	72	202	7.52925	84	256	9.16839	75	194	6.50569	7.73444	30.4409	4.92794	0.000325654	10	30	0.629156	47	148	3.78805	8	40	1.08739	1.83487	180	626	22.4003	241	874	24.5072	226	786
MDP0000215181	PF03006		GO:0016021	AT5G20270.1	HHP1	heptahelical transmembrane protein1	1221	C4	4	28	0.372731	2	24	0.315262	1	18	0.241661	0.309885	30	359	5.42481	67	626	9.08902	49	498	6.77034	7.09472	22.6472	4.50126	0.0010004	3	51	0.433608	29	325	3.3723	9	124	1.36659	1.72417	78	1104	16.0154	111	1390	15.8011	113	1346
MDP0000296566	PF00481		GO:0003824	AT2G29380.1	HAI3	highly ABA-induced PP2C gene 3	1143	C4	17	17	0.241744	9	9	0.126291	16	16	0.229469	0.199168	185	185	2.98628	359	359	5.56809	262	262	3.80497	4.11978	20.4797	4.35612	0.0410967	25	25	0.227058	49	49	0.543136	18	18	0.211913	0.327369	150	151	2.34	204	204	2.47726	236	236
MDP0000281698	PF02183,PF00046		GO:0003700,GO:0043565,GO:0006355,GO:0003677,GO:0005634	AT3G01470.1	ATHB-1,ATHB1,HAT5,HB-1,HD-ZIP-1	homeobox 1	981	C4	66	66	1.09352	60	60	0.980977	99	99	1.65431	1.24294	465	465	8.7456	635	635	11.4753	530	530	8.96817	9.72968	7.75897	2.95586	0.000627851	202	202	2.13759	303	303	3.9132	130	130	1.78323	2.61134	802	802	14.4807	943	943	13.3423	1027	1027
MDP0000873235	PF00182		GO:0004568,GO:0006032,GO:0016998	AT3G54420.1	ATCHITIV,ATEP3,CHIV,EP3	homolog of carrot EP3-3 chitinase	375	C4	6	10	0.433433	4	4	0.171082	50	66	2.88511	1.16321	12	21	1.03322	55	66	3.12012	20	22	0.973841	1.70906	1.44994	0.535994	1	12	14	0.38756	11	11	0.371638	3	3	0.107652	0.28895	68	83	3.92041	44	60	2.22079	83	107
MDP0000698860	PF02458		GO:0016747	AT4G13840.1		HXXXD-type acyl-transferase family protein	1317	C4	39	53	0.654098	25	35	0.426245	49	56	0.697031	0.592458	417	575	8.05541	610	826	11.1187	430	557	7.02047	8.73151	14.6004	3.86794	0.000292588	137	178	1.40306	338	412	3.96342	45	75	0.766316	2.04427	1029	1392	18.7214	1545	2016	21.2467	1430	1895
MDP0000248516				AT5G09530.1		hydroxyproline-rich glycoprotein family protein	684	C4	3	3	0.0712883	3	3	0.0703464	11	11	0.263625	0.135087	106	106	2.85927	221	221	5.72789	123	123	2.98501	3.85739	28.2668	4.82104	0.0464936	13	13	0.197301	9	9	0.166704	9	9	0.177059	0.180355	125	125	3.23697	130	130	2.638	189	189
MDP0000136298				AT5G09530.1		hydroxyproline-rich glycoprotein family protein	573	C4	4	4	0.113464	2	2	0.0559825	23	23	0.657996	0.275814	194	194	6.24673	432	432	13.3656	317	317	9.18335	9.59855	34.6005	5.11272	0.000439613	26	26	0.471044	39	39	0.862321	17	17	0.399233	0.577533	199	199	6.15153	202	202	4.8931	322	322
MDP0000290695	PF03492		GO:0008168	AT5G55250.1	IAMT1	IAA carboxylmethyltransferase 1	1158	C4	48	48	0.673729	29	29	0.401667	25	25	0.353901	0.476432	229	231	3.68052	438	450	6.8891	343	355	5.08881	5.21948	10.8389	3.43815	0.02412	108	110	0.986113	163	165	1.80524	73	77	0.894776	1.22871	759	787	12.0379	993	1017	12.1899	973	998
MDP0000211934	PF02309		GO:0006355,GO:0005634	AT3G17600.1	IAA31	indole-3-acetic acid inducible 31	603	C4	19	19	0.512141	15	15	0.39898	15	15	0.407778	0.439633	128	128	3.9165	153	153	4.49813	107	107	2.94553	3.78672	8.5335	3.09314	0.137247	37	37	0.636981	41	41	0.861441	31	31	0.691794	0.730072	185	185	5.43425	336	336	7.7341	280	280
MDP0000243375	PF00847		GO:0003700,GO:0006355	AT5G25190.1		Integrase-type DNA-binding superfamily protein	540	C4	33	33	0.993283	45	46	1.36628	66	67	2.03391	1.46449	199	204	6.97015	400	404	13.2631	264	271	8.33052	9.52127	6.44737	2.68871	0.00369559	120	123	2.36458	175	179	4.1997	131	133	3.31429	3.29286	574	583	19.1232	779	790	20.3058	798	810
MDP0000314765	PF01486,PF00319		GO:0003700,GO:0006355,GO:0005634,GO:0003677,GO:0046983,GO:0043565	AT3G58780.1	AGL1,SHP1	K-box region and MADS-box transcription factor family protein	759	C4	35	35	0.749513	24	25	0.528293	41	41	0.885507	0.721104	131	137	3.33031	166	174	4.06411	163	171	3.73982	3.71141	5.10534	2.35201	0.317476	46	48	0.656511	100	104	1.736	31	31	0.549607	0.980707	319	328	7.6545	422	444	8.11949	410	423
MDP0000326576	PF00197		GO:0004866	AT1G17860.1		Kunitz family trypsin and protease inhibitor protein	624	C4	2	29	0.755381	0	14	0.359849	4	38	0.998272	0.704501	20	387	11.4428	65	810	23.0122	45	685	18.2223	17.5591	24.7311	4.62825	3.72062e-05	2	62	1.03145	0	7	0.142126	4	61	1.31546	0.829679	75	940	26.6826	86	1126	25.0462	87	1183
MDP0000264884				AT4G06744.1		Leucine-rich repeat (LRR) family protein	411	C4	20	20	0.790935	20	20	0.780486	19	19	0.757812	0.776411	86	86	3.86067	86	86	3.7095	80	80	3.23106	3.60041	4.59849	2.20116	0.407827	35	35	0.884033	92	92	2.83599	36	36	1.17867	1.6329	214	214	9.22267	325	325	10.9756	287	287
MDP0000228398	PF00069,PF00560,PF08263		GO:0004672,GO:0005524,GO:0006468,GO:0005515	AT1G66830.1		Leucine-rich repeat protein kinase family protein	2040	C4	24	32	0.25496	14	22	0.172969	37	57	0.458031	0.29532	190	232	2.09828	269	323	2.80692	189	228	1.85525	2.25348	7.56606	2.91954	0.613639	97	123	0.625918	125	143	0.888106	70	77	0.507917	0.67398	478	589	5.11411	586	746	5.0757	688	823
MDP0000276701	PF00069,PF00560,PF08263		GO:0004672,GO:0005524,GO:0006468,GO:0005515	AT4G37250.1		Leucine-rich repeat protein kinase family protein	2346	C4	127	129	0.893747	152	154	1.05286	158	159	1.11101	1.01921	563	575	4.52215	767	776	5.86397	621	625	4.42231	4.93614	4.79573	2.26175	0.153353	284	290	1.28325	558	564	3.04586	199	201	1.15292	1.82735	1600	1608	12.1407	2064	2081	12.3121	2186	2203
MDP0000158428	PF07714,PF00560,PF08263		GO:0004672,GO:0005524,GO:0006468,GO:0005515	AT4G23740.1		Leucine-rich repeat protein kinase family protein	1890	C4	188	189	1.62537	171	174	1.4766	270	271	2.35048	1.81749	672	672	6.56014	879	880	8.25428	781	784	6.88575	7.23339	3.94558	1.98024	0.0635211	344	344	1.88947	541	543	3.63996	235	239	1.70164	2.41036	1494	1499	14.0483	1837	1840	13.5127	1892	1896
MDP0000264666	PF00305,PF01477		GO:0016702,GO:0046872,GO:0055114,GO:0005515	AT1G55020.1	ATLOX1,LOX1	lipoxygenase 1	4533	C4	148	154	0.552189	167	176	0.622736	229	242	0.875144	0.683356	738	796	3.23991	1567	1678	6.56243	1169	1241	4.54447	4.78227	6.92121	2.79102	0.0797569	212	224	0.512985	294	313	0.874818	180	189	0.561059	0.649621	1131	1242	4.85312	1546	1678	5.138	1619	1769
MDP0000212688				AT1G78970.1	ATLUP1,LUP1	lupeol synthase 1	216	C4	3	7	0.526741	7	8	0.594036	4	13	0.986596	0.702458	92	150	12.8128	93	192	15.7582	78	133	10.221	12.9307	18.24	4.18903	1.22743e-06	39	85	4.08515	68	123	7.21457	39	65	4.04941	5.11637	254	484	39.6896	374	678	43.5676	389	738
MDP0000151814	PF00432		GO:0003824	AT1G78960.1	ATLUP2,LUP2	lupeol synthase 2	714	C4	26	26	0.591872	33	33	0.741297	36	36	0.826521	0.719897	248	248	6.40854	206	206	5.11478	175	175	4.06852	5.19728	7.16341	2.84065	0.0505233	270	270	3.92562	456	457	8.10918	216	216	4.07088	5.36856	1697	1697	42.0987	2877	2877	55.928	2329	2329
MDP0000230502	PF07690		GO:0055085,GO:0016021	AT4G00370.1	ANTR2,PHT4;4	Major facilitator superfamily protein	939	C4	76	82	1.41939	63	68	1.1615	74	81	1.41406	1.33165	274	297	5.83575	288	306	5.77716	342	380	6.71761	6.11017	4.55433	2.18724	0.078377	160	169	1.86837	109	123	1.65958	86	93	1.33275	1.62024	482	525	9.90327	556	614	9.07591	581	621
MDP0000155799	PF01053	4.4.1.11	GO:0030170,GO:0009058,GO:0008152,GO:0006520,GO:0016740	AT1G64660.1	ATMGL,MGL	methionine gamma-lyase	1374	C4	546	553	6.54171	538	546	6.37357	868	877	10.4632	7.79281	659	665	8.92977	1262	1271	16.399	947	954	11.5255	12.2847	1.56391	0.645156	1	56	56	0.423101	69	69	0.63624	46	49	0.47989	0.513077	664	681	8.77901	753	753	7.60669	776	796
MDP0000253357	PF04770			AT3G28917.1	MIF2	mini zinc finger 2	297	C4	13	13	0.711442	15	15	0.810049	15	15	0.827913	0.783135	36	36	2.23641	66	66	3.93954	24	24	1.34138	2.50578	3.15916	1.65954	1	29	29	1.01364	27	27	1.15177	14	14	0.634313	0.933242	80	80	4.7711	113	113	5.28092	96	96
MDP0000237405	PF00069		GO:0004672,GO:0005524,GO:0006468	AT5G55090.1	MAPKKK15	mitogen-activated protein kinase kinase kinase 15	1113	C4	43	43	0.627952	23	23	0.331443	44	44	0.648048	0.535814	210	210	3.48121	294	294	4.68285	209	209	3.11708	3.76038	6.95662	2.79839	0.187872	47	47	0.438374	123	123	1.40013	24	24	0.290167	0.709558	387	388	6.17478	605	607	7.56974	514	514
MDP0000917158	PF00069		GO:0004672,GO:0005524,GO:0006468	AT5G55090.1	MAPKKK15	mitogen-activated protein kinase kinase kinase 15	1275	C4	20	20	0.25496	12	12	0.150955	12	12	0.154284	0.186733	161	161	2.32981	226	226	3.14236	184	184	2.39555	2.62257	13.914	3.79846	0.278217	48	49	0.398959	108	108	1.07318	44	44	0.464381	0.645507	326	327	4.54279	573	574	6.24869	472	473
MDP0000864748	PF00407		GO:0006952,GO:0009607	AT1G24020.1	MLP423	MLP-like protein 423	480	C4	12	23	0.778824	16	29	0.969022	13	26	0.887937	0.878594	33	42	1.61441	45	66	2.43759	50	65	2.24786	2.09995	2.36602	1.24246	1	18	23	0.497427	27	28	0.739053	13	17	0.476585	0.571021	70	78	2.87831	107	132	3.81698	109	129
MDP0000587648	PF00249		GO:0003677	AT5G57620.1	AtMYB36,MYB36	myb domain protein 36	969	C4	49	49	0.821912	35	35	0.579323	58	58	0.981192	0.794142	237	240	4.56976	365	370	6.76918	221	223	3.82013	5.05302	6.30028	2.65542	0.0765037	63	64	0.685644	135	135	1.7651	45	45	0.624915	1.02522	589	593	10.8397	630	635	9.09573	655	660
MDP0000124049	PF00249		GO:0003677	AT5G57620.1	AtMYB36,MYB36	myb domain protein 36	1062	C4	47	47	0.719327	13	13	0.196334	26	28	0.432199	0.449286	269	273	4.7429	378	387	6.46018	271	282	4.40779	5.20362	11.4862	3.52183	0.0222059	89	89	0.869977	158	158	1.88491	51	55	0.6969	1.1506	691	715	11.9252	947	978	12.7821	810	833
MDP0000265114	PF00249		GO:0003677	AT1G17950.1	ATMYB52,BW52,MYB52	myb domain protein 52	984	C4	36	36	0.594648	14	14	0.228197	44	44	0.733006	0.518617	349	349	6.54389	525	525	9.45851	329	329	5.55006	7.18415	13.7334	3.77961	0.00189242	107	107	1.12884	198	198	2.54935	61	61	0.834194	1.50413	696	696	12.5285	927	927	13.0759	944	944
MDP0000291518	PF00249		GO:0003677	AT1G17950.1	ATMYB52,BW52,MYB52	myb domain protein 52	1071	C4	27	27	0.409758	17	17	0.254587	20	21	0.321425	0.32859	199	200	3.44545	298	302	4.99892	215	218	3.37881	3.94106	11.8782	3.57025	0.0800025	73	73	0.70758	129	132	1.56151	39	39	0.490013	0.919699	606	612	10.1215	930	948	12.2859	722	736
MDP0000133542	PF00249		GO:0003677	AT1G16490.1	ATMYB58,MYB58	myb domain protein 58	1092	C4	42	42	0.625143	27	27	0.396568	35	35	0.525406	0.515706	282	282	4.76466	566	566	9.18866	415	415	6.30844	6.75392	12.9585	3.69583	0.00344266	63	63	0.598908	139	139	1.61269	39	39	0.480589	0.897396	582	582	9.44029	760	760	9.66003	757	757
MDP0000226667	PF00249		GO:0003677	AT3G12720.1	ATMYB67,ATY53,MYB67	myb domain protein 67	1002	C4	18	18	0.291983	8	8	0.128056	17	17	0.278119	0.232719	107	107	1.97025	157	157	2.77773	105	107	1.77261	2.17353	9.25747	3.21062	0.56666	49	49	0.507657	115	116	1.46673	52	52	0.698342	0.890909	382	390	6.89417	591	611	8.46372	513	518
MDP0000157506	PF00249		GO:0003677	AT3G12720.1	ATMYB67,ATY53,MYB67	myb domain protein 67	987	C4	5	77	1.26802	1	41	0.666259	7	74	1.22904	1.05444	65	881	16.4689	125	1313	23.5834	82	885	14.8841	18.3121	17.2395	4.10765	3.27862e-08	48	349	3.67072	78	719	9.22934	24	240	3.2721	5.39072	268	2683	48.1491	379	3942	55.4354	263	3558
MDP0000786507	PF00249		GO:0003677	AT5G65790.1	ATMYB68,MYB68	myb domain protein 68	1254	C4	20	22	0.285153	28	31	0.396498	13	13	0.16994	0.283864	302	318	4.67881	334	347	4.90558	218	229	3.03134	4.20524	14.6545	3.87327	0.0482926	79	88	0.728497	153	166	1.67714	67	73	0.783353	1.063	729	790	11.1587	996	1044	11.5555	955	999
MDP0000210851	PF00249		GO:0003677	AT2G16720.1	ATMYB7,ATY49,MYB7	myb domain protein 7	873	C4	36	36	0.670257	54	54	0.992102	60	60	1.12664	0.929668	124	124	2.62067	294	294	5.97024	196	196	3.72682	4.10591	4.36259	2.12519	0.331987	66	66	0.784824	73	73	1.05942	38	38	0.585736	0.809993	347	347	7.04045	438	438	6.96382	445	445
MDP0000682032	PF00249		GO:0003677	AT4G22680.1	AtMYB85,MYB85	myb domain protein 85	996	C4	25	25	0.407975	23	23	0.370378	37	37	0.608965	0.462439	198	202	3.74195	320	332	5.90931	228	236	3.93323	4.52816	9.69501	3.27724	0.0570579	92	93	0.969317	177	178	2.26423	61	66	0.891696	1.37508	543	566	10.0657	776	810	11.2879	706	714
MDP0000145757	PF00249		GO:0003677	AT1G34670.1	AtMYB93,MYB93	myb domain protein 93	1086	C4	42	44	0.65853	9	9	0.13292	46	46	0.694349	0.495266	595	601	10.2106	960	968	15.8017	721	729	11.1428	12.385	24.81	4.63285	1.22743e-06	172	177	1.69194	378	383	4.46815	134	134	1.66038	2.60682	1619	1643	26.7974	2103	2153	27.517	2043	2069
MDP0000228252	PF00249		GO:0003677	AT1G34670.1	AtMYB93,MYB93	myb domain protein 93	1026	C4	18	75	1.18814	12	36	0.562771	7	25	0.399432	0.71678	147	724	13.0196	267	1146	19.8014	157	767	12.4092	15.0767	20.8638	4.38293	3.09082e-07	33	133	1.3457	71	387	4.77884	40	137	1.79682	2.64045	281	1420	24.5147	500	2144	29.0045	437	2038
MDP0000320772	PF00249		GO:0003677	AT1G34670.1	AtMYB93,MYB93	myb domain protein 93	1038	C4	75	76	1.19006	33	33	0.50991	72	75	1.18444	0.961471	846	863	15.3398	1150	1161	19.8287	939	948	15.1603	16.7762	17.3089	4.11344	1.368e-08	221	226	2.26023	590	598	7.29899	208	216	2.8002	4.11981	2067	2098	35.8008	3040	3075	41.1183	2713	2758
MDP0000875621	PF00249		GO:0003677	AT5G56840.1		myb-like transcription factor family protein	966	C4	232	236	3.97089	251	251	4.16748	219	225	3.81817	3.98551	282	289	5.51984	346	347	6.36811	350	352	6.0487	5.97888	1.48668	0.572091	1	37	37	0.397619	71	73	0.957425	35	35	0.487555	0.614199	184	186	3.41052	271	276	3.9657	218	226
MDP0000297419	PF04083		GO:0006629	AT5G14180.1	MPL1	Myzus persicae-induced lipase 1	1881	C4	4	59	0.509819	4	63	0.537191	6	82	0.71462	0.58721	13	587	5.75778	39	571	5.38153	24	554	4.88897	5.34276	9.02799	3.17441	0.0282861	9	124	0.684345	24	344	2.31701	16	136	0.972932	1.32476	30	571	5.3769	22	734	5.4162	33	1042
MDP0000153608				AT5G14180.1	MPL1	Myzus persicae-induced lipase 1	189	C4	2	2	0.171997	4	4	0.339449	6	6	0.520402	0.34395	25	25	2.44053	43	43	4.03334	48	48	4.21576	3.56321	10.2627	3.35934	0.136761	11	11	0.60419	16	16	1.07255	11	11	0.783183	0.819974	78	80	7.49744	71	71	5.21416	81	81
MDP0000184190	PF00561,PF04083		GO:0006629	AT5G14180.1	MPL1	Myzus persicae-induced lipase 1	1452	C4	2	60	0.671641	1	29	0.320338	2	38	0.429009	0.473663	5	281	3.57063	27	543	6.62966	10	325	3.71547	4.63859	9.6883	3.27624	0.0518559	8	129	0.922286	0	13	0.113432	6	64	0.593124	0.542947	47	1128	13.7603	36	1495	14.291	32	1283
MDP0000129335	PF02365		GO:0003677,GO:0006355	AT5G61430.1	ANAC100,ATNAC5,NAC100	NAC domain containing protein 100	1056	C4	11	81	1.24673	14	87	1.32139	16	153	2.37507	1.64773	29	241	4.21074	24	345	5.7918	11	229	3.59972	4.53409	2.72563	1.44659	0.755638	15	144	1.4156	17	187	2.24355	7	82	1.04492	1.56802	30	397	6.65904	60	591	7.76803	46	547
MDP0000276765	PF02365		GO:0003677,GO:0006355	AT5G61430.1	ANAC100,ATNAC5,NAC100	NAC domain containing protein 100	1053	C4	28	28	0.432198	26	26	0.396024	35	35	0.544866	0.457696	262	263	4.60822	427	427	7.18882	273	275	4.33512	5.37739	11.6271	3.53942	0.0181514	75	75	0.739393	95	95	1.14302	40	40	0.511168	0.797861	334	334	5.61828	570	572	7.53972	451	452
MDP0000232008	PF02365		GO:0003677,GO:0006355	AT2G24430.1	ANAC038,ANAC039,NAC038	NAC domain containing protein 38	1050	C4	100	100	1.54797	71	73	1.11509	102	102	1.59243	1.4185	759	764	13.4249	1143	1144	19.315	850	853	13.4852	15.4083	10.7592	3.4275	4.90661e-07	390	391	3.86572	795	800	9.65294	339	346	4.43424	5.9843	2624	2635	44.4505	3596	3615	47.7867	3612	3626
MDP0000690168	PF02365		GO:0003677,GO:0006355	AT2G24430.1	ANAC038,ANAC039,NAC038	NAC domain containing protein 38	1056	C4	102	102	1.56996	80	81	1.23026	99	99	1.53681	1.44568	662	672	11.7412	1016	1031	17.3082	749	760	11.9467	13.6654	9.35934	3.22641	5.9734e-06	328	331	3.25392	686	692	8.30235	262	265	3.37687	4.97771	2399	2415	40.5078	3373	3412	44.8469	3153	3183
MDP0000130785	PF02365		GO:0003677,GO:0006355	AT3G18400.1	anac058,NAC058	NAC domain containing protein 58	1116	C4	61	62	0.902985	45	52	0.747336	53	56	0.822571	0.824297	459	482	7.96872	790	829	13.1689	532	554	8.24029	9.79263	11.7526	3.55491	0.000152961	141	151	1.40461	339	357	4.05287	102	109	1.3143	2.25726	1232	1316	20.887	1808	1952	24.2775	1623	1759
MDP0000246482	PF02365		GO:0003677,GO:0006355	AT3G18400.1	anac058,NAC058	NAC domain containing protein 58	1113	C4	0	24	0.350485	0	9	0.129695	4	36	0.530221	0.3368	7	386	6.39879	20	665	10.5922	16	484	7.2185	8.06982	23.7569	4.57027	0.000289185	0	52	0.48501	7	270	3.07346	2	77	0.930953	1.49647	48	1067	16.9806	33	1487	18.544	43	1429
MDP0000235213	PF02365		GO:0003677,GO:0006355	AT3G18400.1	anac058,NAC058	NAC domain containing protein 58	660	C4	4	4	0.0985074	6	6	0.145809	14	14	0.347723	0.197347	62	77	2.15255	93	106	2.84722	77	87	2.18812	2.39596	12.0378	3.5895	0.383949	19	19	0.298849	52	60	1.15177	4	5	0.101943	0.517521	198	221	5.93107	215	268	5.6361	228	262
MDP0000723762	PF02365		GO:0003677,GO:0006355	AT4G29230.1	anac075,NAC075	NAC domain containing protein 75	1017	C4	18	27	0.431515	26	29	0.457355	25	31	0.499678	0.462849	123	142	2.57616	202	253	4.4102	167	193	3.15016	3.37884	7.22169	2.85234	0.247234	60	76	0.775774	107	125	1.55721	58	63	0.833589	1.05553	319	380	6.61832	415	489	6.67384	485	563
MDP0000124509	PF02365		GO:0003677,GO:0006355	AT4G29230.1	anac075,NAC075	NAC domain containing protein 75	996	C4	24	29	0.473251	27	31	0.499205	16	16	0.263336	0.411931	157	177	3.27883	249	281	5.00156	211	239	3.98323	4.08787	9.81408	3.29485	0.085785	62	78	0.812976	101	111	1.41196	52	61	0.824143	1.01636	471	520	9.2476	582	659	9.18361	618	705
MDP0000421737	PF01370		GO:0016491,GO:0008152,GO:0003854,GO:0016616,GO:0006694,GO:0055114,GO:0003824,GO:0050662,GO:0044237	AT5G19440.1		NAD(P)-binding Rossmann-fold superfamily protein	927	C4	32	33	0.578612	55	55	0.951611	52	54	0.954913	0.828379	112	112	2.22917	128	130	2.48612	100	103	1.8444	2.18656	2.61421	1.38638	1	54	54	0.604723	67	69	0.943036	51	54	0.783874	0.777211	212	215	4.10813	325	331	4.95605	297	303
MDP0000306998	PF00106		GO:0016491,GO:0008152	AT2G29290.2		NAD(P)-binding Rossmann-fold superfamily protein	759	C4	26	26	0.556781	28	28	0.591688	36	36	0.777518	0.641996	71	71	1.72593	102	102	2.38241	94	94	2.05581	2.05472	3.17087	1.66488	1	37	37	0.50606	47	47	0.78454	31	31	0.549607	0.613402	196	196	4.57403	263	263	4.80952	241	241
MDP0000287459	PF00248		GO:0055114,GO:0016491	AT1G60690.1		NAD(P)-linked oxidoreductase superfamily protein	1323	C4	16	32	0.393136	21	34	0.412188	37	46	0.569964	0.45843	75	106	1.47826	110	129	1.72857	94	127	1.59346	1.6001	3.46086	1.79113	1	55	101	0.792509	78	129	1.23535	54	87	0.884895	0.970917	156	212	2.83832	267	381	3.99717	217	303
MDP0000233661	PF00854		GO:0005215,GO:0006857,GO:0016020	AT1G69870.1	NRT1.7	nitrate transporter 1.7	885	C4	21	21	0.385682	12	12	0.217478	23	23	0.426024	0.343061	106	110	2.29327	133	135	2.70426	149	151	2.83224	2.60992	7.55203	2.91687	0.452068	102	105	1.23165	150	152	2.176	56	56	0.851485	1.41971	519	523	10.4675	735	751	11.7783	718	731
MDP0000309587	PF03407			AT1G28710.1		Nucleotide-diphospho-sugar transferase family protein	645	C4	22	22	0.554391	20	20	0.497333	12	12	0.30498	0.452234	67	67	1.91655	128	128	3.5181	86	86	2.21328	2.54931	5.57017	2.47772	0.650603	84	84	1.35195	92	92	1.80712	55	55	1.14745	1.43551	271	271	7.44208	350	350	7.53175	361	361
MDP0000759591	PF00332,PF07983		GO:0004553,GO:0005975	AT5G55180.2		O-Glycosyl hydrolases family 17 protein	1365	C4	27	150	1.78612	36	181	2.12678	19	97	1.1649	1.6926	66	426	5.75814	139	788	10.2342	79	492	5.98314	7.32515	4.2738	2.09552	0.0453977	17	134	1.01909	33	189	1.75424	9	50	0.492912	1.08875	139	765	9.9269	166	902	9.17195	193	1068
MDP0000479113	PF00891,PF08100	2.1.1.76	GO:0008171,GO:0008168,GO:0046983	AT5G54160.1	ATOMT1,OMT1	O-methyltransferase 1	1098	C4	9	63	0.932591	10	45	0.657335	23	81	1.2093	0.933074	214	737	12.3843	284	953	15.3868	226	768	11.6106	13.1272	13.9502	3.80221	2.12522e-06	53	188	1.77745	96	328	3.78469	25	104	1.27457	2.2789	410	1416	22.8426	587	2101	26.559	630	1991
MDP0000274409	PF00891,PF08100		GO:0008171,GO:0008168,GO:0046983	AT5G54160.1	ATOMT1,OMT1	O-methyltransferase 1	1035	C4	99	113	1.77456	72	81	1.25522	88	97	1.53632	1.52203	505	574	10.2324	695	849	14.5421	561	671	10.7617	11.8454	7.70859	2.94647	8.71617e-05	97	111	1.11333	300	341	4.1742	107	125	1.62518	2.30424	1030	1225	20.9643	1391	1625	21.7922	1457	1712
MDP0000456277	PF00891,PF08100		GO:0008171,GO:0008168,GO:0046983	AT5G54160.1	ATOMT1,OMT1	O-methyltransferase 1	1113	C4	35	39	0.569537	32	35	0.50437	152	173	2.54801	1.20731	270	312	5.17208	499	564	8.98343	286	318	4.74273	6.29941	5.15862	2.36698	0.0530154	47	59	0.5503	77	85	0.967571	40	57	0.689147	0.735673	353	408	6.49307	531	618	7.70692	439	498
MDP0000163213	PF00891,PF08100		GO:0008171,GO:0008168,GO:0046983	AT5G54160.1	ATOMT1,OMT1	O-methyltransferase 1	1077	C4	21	27	0.407475	19	27	0.402091	190	471	7.16894	2.6595	113	254	4.35135	194	448	7.3743	152	320	4.93209	5.55258	2.07133	1.05055	1	65	123	1.18558	68	120	1.41164	29	46	0.574744	1.05732	218	466	7.66399	352	728	9.38217	328	727
MDP0000224878	PF00891,PF08100		GO:0008171,GO:0008168,GO:0046983	AT5G54160.1	ATOMT1,OMT1	O-methyltransferase 1	975	C4	13	41	0.68349	5	23	0.378355	6	23	0.386699	0.482848	74	155	2.93314	51	175	3.18194	57	130	2.21328	2.77612	5.7001	2.51099	0.531437	30	66	0.702719	36	91	1.18249	19	56	0.772886	0.88603	129	314	5.7044	198	519	7.3884	172	405
MDP0000733399	PF04844			AT1G05420.1	ATOFP12,OFP12	ovate family protein 12	747	C4	9	11	0.239345	8	8	0.17177	13	13	0.285281	0.232132	76	76	1.87715	179	179	4.24806	83	83	1.8444	2.65654	11.3058	3.49899	0.314388	37	37	0.51419	72	72	1.22116	21	23	0.414323	0.716556	216	216	5.12175	325	327	6.07596	371	371
MDP0000931048	PF00314			AT1G18250.2	ATLP-1	Pathogenesis-related thaumatin superfamily protein	753	C4	16	16	0.345365	20	27	0.575103	10	10	0.217698	0.379389	73	82	2.00921	69	92	2.16596	57	64	1.41085	1.86201	4.85284	2.27883	1	40	46	0.634169	58	66	1.11047	27	30	0.536116	0.760253	215	266	6.25708	255	318	5.86165	266	301
MDP0000133529	PF00544	4.2.2.2		AT3G53190.1		Pectin lyase-like superfamily protein	1650	C4	65	65	0.640298	48	48	0.466588	43	43	0.427203	0.511363	312	318	3.55589	388	389	4.1795	284	286	2.87726	3.53755	6.85331	2.7768	0.231001	85	87	0.547366	183	183	1.40516	85	85	0.693214	0.881914	818	833	8.94223	1023	1050	8.83269	1023	1036
MDP0000145734	PF00544	4.2.2.2		AT4G13710.2		Pectin lyase-like superfamily protein	1341	C4	8	101	1.22418	13	100	1.19605	14	176	2.15146	1.5239	50	370	5.09071	83	732	9.677	54	481	5.95406	6.90726	4.48442	2.16492	0.050097	20	154	1.19216	31	231	2.18244	11	83	0.832878	1.40249	107	1143	15.0974	88	984	10.1848	155	1460
MDP0000258116	PF01095		GO:0030599,GO:0042545,GO:0005618	AT3G24130.1		Pectin lyase-like superfamily protein	1005	C4	146	146	2.36124	106	106	1.69167	116	116	1.89209	1.98167	1578	1578	28.9699	2318	2318	40.8889	1688	1688	27.8807	32.5798	16.3001	4.02681	3.78516e-11	582	582	6.01173	1271	1271	16.0228	411	411	5.50311	9.17921	5752	5752	101.377	7352	7352	101.538	7343	7343
MDP0000208152	PF00141	1.11.1.7	GO:0004601,GO:0020037,GO:0006979,GO:0055114	AT5G06720.1	ATPA2,PA2	peroxidase 2	1110	C4	10	23	0.336789	15	32	0.462385	12	35	0.516886	0.438687	76	132	2.1941	96	143	2.28387	34	47	0.702865	1.72694	3.89625	1.96209	1	128	212	1.98269	200	339	3.86933	117	210	2.54583	2.79928	295	548	8.74465	362	662	8.27795	398	683
MDP0000501768	PF00141	1.11.1.7	GO:0004601,GO:0020037,GO:0006979,GO:0055114	AT5G14130.1		Peroxidase superfamily protein	981	C4	71	71	1.17637	52	52	0.85018	136	136	2.27258	1.43304	624	624	11.736	710	710	12.8306	615	615	10.4065	11.6577	8.07563	3.01357	8.28486e-05	248	248	2.62437	714	714	9.22121	188	188	2.57882	4.80814	2052	2052	37.0504	2708	2708	38.3149	3069	3069
MDP0000609381	PF00141		GO:0004601,GO:0020037,GO:0006979,GO:0055114	AT5G66390.1		Peroxidase superfamily protein	1107	C4	18	94	1.38017	38	150	2.1733	20	103	1.52524	1.69291	65	299	4.98344	108	445	7.12641	60	270	4.04867	5.38617	3.14441	1.65279	0.36651	21	100	0.937767	39	226	2.58654	19	107	1.30067	1.60833	125	516	8.25633	135	703	8.81445	156	732
MDP0000250833				AT2G18150.1		Peroxidase superfamily protein	579	C4	43	43	1.2071	14	16	0.443219	24	25	0.707801	0.78604	120	123	3.91951	216	220	6.73601	143	148	4.24307	4.9662	6.25635	2.64532	0.0833077	39	39	0.699244	51	52	1.13785	30	30	0.697228	0.844773	213	216	6.60785	341	348	8.34235	291	301
MDP0000726534				AT2G26560.1	PLA IIA,PLA2A,PLP2	phospholipase A 2A	684	C4	36	62	1.47329	23	29	0.680015	17	26	0.623113	0.925473	250	359	9.68376	508	626	16.2247	302	401	9.73162	11.88	12.7333	3.67053	7.03533e-05	101	125	1.89713	205	283	5.24191	55	76	1.49517	2.87807	757	1005	26.0252	940	1347	27.3337	1089	1487
MDP0000129426	PF01734		GO:0006629	AT2G26560.1	PLA IIA,PLA2A,PLP2	phospholipase A 2A	1230	C4	8	28	0.370003	5	14	0.182557	26	77	1.02621	0.526256	125	465	6.97515	306	824	11.8763	174	570	7.69248	8.84797	16.672	4.05935	0.000197063	52	178	1.5023	103	401	4.13046	36	117	1.28001	2.30426	480	1454	20.9384	576	2035	22.964	622	2109
MDP0000601559	PF05368			AT1G32100.1	ATPRR1,PRR1	pinoresinol reductase 1	1059	C4	46	62	0.951587	37	41	0.620961	37	50	0.77397	0.782173	366	533	9.28617	824	1108	18.5482	548	801	12.5555	13.4633	17.0608	4.09261	0.000221009	52	80	0.784217	93	119	1.42367	39	56	0.711581	0.973157	442	628	10.5039	626	882	11.5601	639	929
MDP0000277292	PF01501		GO:0016757	AT1G77130.1	GUX3,PGSIP2	plant glycogenin-like starch initiation protein 2	1980	C4	73	73	0.599253	34	34	0.275417	49	49	0.405677	0.426783	498	499	4.64987	595	596	5.33629	486	486	4.07444	4.68687	10.893	3.44533	0.0410967	173	173	0.907033	538	541	3.46171	148	148	1.00584	1.79153	1824	1826	16.3351	2401	2404	16.8522	2406	2407
MDP0000188710	PF01501		GO:0016757	AT4G33330.2	GUX2,PGSIP3	plant glycogenin-like starch initiation protein 3	1839	C4	90	90	0.795451	90	91	0.793663	99	99	0.882477	0.823864	583	586	5.87924	855	859	8.28075	584	586	5.28948	6.48316	7.78867	2.96138	0.0131119	258	258	1.4564	575	576	3.96826	196	196	1.43419	2.28628	1728	1731	16.6725	2314	2333	17.6084	2388	2402
MDP0000629985	PF04043		GO:0004857,GO:0030599	AT1G14890.1		Plant invertase/pectin methylesterase inhibitor superfamily protein	636	C4	50	50	1.27781	51	51	1.28614	77	78	2.01042	1.52479	482	492	14.2729	741	757	21.1007	575	588	15.3468	16.9068	10.9816	3.45702	8.8906e-08	190	201	3.28081	411	414	8.24712	153	157	3.32181	4.94991	1346	1367	38.0712	1914	1943	42.4037	1970	2000
MDP0000168442	PF03005			AT3G55990.1	ESK1,TBL29	Plant protein of unknown function (DUF828)	1365	C4	9	33	0.392947	4	9	0.105752	6	23	0.276214	0.258304	52	159	2.14917	100	241	3.12999	95	188	2.28624	2.5218	9.68272	3.27541	0.396301	17	56	0.42589	69	198	1.83777	28	55	0.542204	0.935288	257	644	8.35676	317	789	8.02291	367	883
MDP0000241955	PF03005			AT3G55990.1	ESK1,TBL29	Plant protein of unknown function (DUF828)	1590	C4	66	68	0.695128	38	39	0.393409	35	37	0.381465	0.49	382	385	4.46755	546	549	6.12116	471	474	4.94855	5.17908	10.4721	3.38848	0.0262813	204	204	1.33191	395	396	3.15542	134	135	1.14253	1.87662	1274	1280	14.2593	1447	1453	12.684	1671	1679
MDP0000255777				AT1G13680.1		PLC-like phosphodiesterases superfamily protein	948	C4	18	18	0.308615	20	20	0.338375	31	31	0.536047	0.394346	78	78	1.51807	154	154	2.87986	111	111	1.94362	2.11385	5.3033	2.40689	0.911159	24	24	0.262812	75	75	1.00233	22	22	0.312282	0.525809	231	232	4.33476	384	384	5.62225	330	330
MDP0000159493	PF01190			AT5G47635.1		Pollen Ole e 1 allergen and extensin family protein	786	C4	62	62	1.2821	21	21	0.428522	39	39	0.813377	0.841333	528	528	12.3942	874	874	19.7128	674	674	14.2342	15.447	18.1962	4.18557	6.01239e-08	156	156	2.06037	325	325	5.23865	118	118	2.02019	3.1064	1377	1377	31.031	1885	1885	33.2871	1888	1888
MDP0000309721	PF00069		GO:0004672,GO:0005524,GO:0006468	AT5G37790.1		Protein kinase superfamily protein	1632	C4	51	52	0.517888	53	54	0.530701	59	60	0.602672	0.550421	200	201	2.27238	266	266	2.88948	267	270	2.74625	2.63604	4.7462	2.24677	0.730237	132	134	0.852368	328	332	2.57737	106	108	0.890504	1.44008	741	745	8.08576	1026	1030	8.76001	1040	1046
MDP0000129837	PF00069		GO:0004672,GO:0005524,GO:0006468	AT5G23170.1		Protein kinase superfamily protein	1059	C4	6	30	0.460445	4	16	0.242326	6	23	0.356026	0.352933	33	176	3.06635	44	300	5.02208	20	163	2.55499	3.54781	9.94752	3.31434	0.145676	11	62	0.607768	16	148	1.77062	2	33	0.419325	0.93257	71	561	9.38322	130	896	11.7436	139	967
MDP0000294365	PF00069		GO:0004672,GO:0005524,GO:0006468	AT1G76360.1		Protein kinase superfamily protein	969	C4	116	116	1.94575	73	73	1.2083	129	129	2.18231	1.77879	174	174	3.31307	282	282	5.15922	198	198	3.39186	3.95472	2.20211	1.13888	1	59	59	0.632078	87	87	1.13751	42	42	0.583254	0.78428	317	317	5.79456	440	440	6.30255	415	415
MDP0000159251	PF07059			AT3G29180.1		Protein of unknown function (DUF1336)	1503	C4	84	84	0.908392	80	80	0.853705	109	110	1.19973	0.987275	232	232	2.84796	321	321	3.78621	231	231	2.55123	3.0618	3.0718	1.61909	1	227	227	1.56787	210	211	1.77862	116	116	1.03856	1.46168	539	539	6.35206	870	870	8.0343	847	848
MDP0000893931	PF04669			AT5G67210.1		Protein of unknown function (DUF579)	981	C4	2	9	0.149117	0	8	0.130797	6	14	0.233942	0.171285	8	107	2.01243	8	129	2.3312	16	105	1.77671	2.04011	11.8116	3.56214	0.553325	0	30	0.317464	20	192	2.47965	4	45	0.617271	1.13813	38	428	7.72787	76	675	9.55042	75	605
MDP0000884055	PF04669			AT5G67210.1		Protein of unknown function (DUF579)	981	C4	26	26	0.430782	41	41	0.670334	28	28	0.467885	0.523	350	351	6.60152	550	550	9.93921	354	356	6.0239	7.52154	14.2126	3.8291	0.00121667	145	147	1.55557	340	340	4.39105	99	100	1.37171	2.43945	1005	1009	18.2183	1306	1310	18.5349	1486	1487
MDP0000850250	PF04646		GO:0016757,GO:0016020	AT1G05280.1		Protein of unknown function (DUF604)	1434	C4	22	42	0.47605	15	25	0.27962	35	62	0.708749	0.48814	96	402	5.17228	153	676	8.35711	121	462	5.34798	6.29246	12.7715	3.67486	0.00580092	37	64	0.463312	71	165	1.45779	30	47	0.441043	0.78738	262	1120	13.8342	318	1429	13.8315	288	1386
MDP0000926540	PF05078			AT3G02430.1		Protein of unknown function (DUF679)	663	C4	20	20	0.490308	18	18	0.435447	42	42	1.03845	0.654735	259	259	7.20762	380	380	10.1608	333	333	8.33734	8.56859	12.9771	3.69789	0.000448681	43	43	0.673283	90	90	1.71984	24	24	0.487113	0.960078	430	430	11.4879	504	504	10.5513	568	568
MDP0000279566	PF04759			AT3G25640.1		Protein of unknown function, DUF617	1272	C4	46	46	0.587792	58	58	0.731337	60	60	0.773239	0.697456	333	334	4.84468	461	464	6.4668	391	397	5.18084	5.49744	7.80491	2.96438	0.0327795	124	124	1.01199	198	201	2.00202	85	86	0.909795	1.30793	819	823	11.4603	1268	1274	13.9018	1211	1219
MDP0000939679	PF04759			AT3G25640.1		Protein of unknown function, DUF617	786	C4	71	71	1.46821	29	30	0.612175	85	85	1.77274	1.28438	475	479	11.2439	679	685	15.4499	475	478	10.0949	12.2629	9.46837	3.24312	2.368e-05	361	364	4.80752	492	497	8.01111	221	221	3.78357	5.53407	1263	1267	28.5522	1821	1831	32.3335	1629	1634
MDP0000834121	PF04862			AT1G29980.2		Protein of unknown function, DUF642	1140	C4	44	102	1.45428	35	66	0.928572	17	57	0.819634	1.0675	149	348	5.63222	248	553	8.59961	200	406	5.91178	6.71454	6.22577	2.63825	0.0198135	131	292	2.65901	166	375	4.16759	97	249	2.93918	3.25526	477	1111	17.2621	649	1468	17.8735	711	1480
MDP0000332261				AT1G10380.1		Putative membrane lipoprotein	600	C4	50	50	1.35448	46	46	1.22965	62	62	1.69391	1.42601	122	122	3.75158	181	181	5.34793	163	163	4.50955	4.53635	3.15175	1.65615	0.533904	115	115	1.98971	178	178	3.75861	75	75	1.68206	2.47679	459	459	13.5502	548	548	12.677	502	502
MDP0000480281	PF05498			AT4G15800.1	RALFL33	ralf-like 33	342	C4	6	6	0.285153	10	10	0.468976	6	6	0.287591	0.34724	47	48	2.58953	47	47	2.4363	41	41	1.99001	2.33861	6.67013	2.73771	0.631799	16	16	0.485664	27	27	1.00022	6	6	0.236079	0.573989	108	108	5.59349	156	156	6.3312	132	132
MDP0000265550	PF00560,PF08263		GO:0005515	AT1G45616.1	AtRLP6,RLP6	receptor like protein 6	2724	C4	59	84	0.501216	52	74	0.435714	63	84	0.505501	0.48081	221	255	1.72718	296	346	2.25179	280	306	1.86471	1.94789	4.01402	2.00505	1	140	174	0.663108	266	287	1.33485	81	92	0.454478	0.81748	822	858	5.57911	1177	1241	6.32342	1224	1288
MDP0000235613	PF03766,PF03763			AT5G23750.2		Remorin family protein	753	C4	16	16	0.345365	5	5	0.106501	6	6	0.130619	0.194161	71	71	1.73968	92	93	2.18951	67	67	1.47699	1.80206	9.2022	3.20198	0.785476	26	26	0.358444	77	78	1.31238	32	33	0.589727	0.753516	226	230	5.41026	445	447	8.23949	334	339
MDP0000280452	PF08022,PF08414,PF08030,PF01794		GO:0005506,GO:0009055,GO:0016491,GO:0050660,GO:0016021,GO:0055114,GO:0004601,GO:0050664	AT1G64060.1	ATRBOH F,ATRBOHF,RBOH F,RBOHAP108,RBOHF	respiratory burst oxidase protein F	2451	C4	15	49	0.324942	4	8	0.0523508	19	45	0.300967	0.226087	123	423	3.18422	272	643	4.65078	163	475	3.21697	3.68399	16.1704	4.01528	0.0794991	61	160	0.677671	139	410	2.11933	37	119	0.653335	1.15011	497	1429	10.327	617	1832	10.3746	622	1953
MDP0000509768	PF00072		GO:0000156,GO:0000160,GO:0006355	AT3G57040.1	ARR9,ATRR4	response regulator 9	786	C4	53	53	1.09599	51	51	1.0407	64	64	1.33477	1.15715	125	125	2.93422	160	160	3.60874	150	150	3.16786	3.23694	2.77275	1.47132	1	77	78	1.03018	75	75	1.20892	79	79	1.3525	1.1972	239	239	5.38592	428	431	7.61101	410	410
MDP0000912146	PF00097			AT1G15100.1	RHA2A	RING-H2 finger A2A	513	C4	30	30	0.95051	43	43	1.3444	48	48	1.53382	1.27624	304	304	10.9336	667	667	23.0498	478	478	15.467	16.4835	12.7837	3.67624	0.000960111	202	202	4.08768	470	470	11.6075	108	108	2.83295	6.17605	1534	1534	52.9655	2117	2117	57.2784	2259	2259
MDP0000488877	PF00097			AT5G43420.1		RING/U-box superfamily protein	1083	C4	16	16	0.240129	4	4	0.0592391	17	17	0.257318	0.185562	90	90	1.53327	139	139	2.27533	112	116	1.77798	1.86219	9.95865	3.31595	0.720476	29	29	0.277979	40	41	0.479639	14	14	0.173953	0.310524	273	277	4.5304	420	425	5.44688	407	407
MDP0000192786	PF00097			AT5G43420.1		RING/U-box superfamily protein	1077	C4	61	62	0.935683	84	84	1.25095	43	43	0.654489	0.947041	115	116	1.98723	224	226	3.72007	145	145	2.23485	2.64738	2.75967	1.4645	1	67	67	0.645805	102	104	1.22342	44	44	0.549755	0.806328	344	345	5.67399	440	440	5.67054	418	418
MDP0000136632	PF00097			AT3G20395.1		RING/U-box superfamily protein	759	C4	5	5	0.107073	6	6	0.12679	5	5	0.107989	0.113951	105	105	2.55243	92	92	2.14884	68	68	1.48718	2.06282	17.9477	4.16573	0.445415	19	19	0.259869	53	53	0.884694	15	15	0.265939	0.470167	223	223	5.20413	339	339	6.19934	295	295
MDP0000230433	PF02678,PF05726			AT1G50590.1		RmlC-like cupins superfamily protein	918	C4	72	102	1.80597	74	92	1.60739	77	103	1.83927	1.75088	263	340	6.83348	500	623	12.0311	339	423	7.64882	8.83778	4.99254	2.31977	0.00823979	72	100	1.13084	102	128	1.76655	56	69	1.01144	1.30294	379	500	9.64744	555	684	10.3419	495	652
MDP0000137362	PF00190		GO:0045735	AT3G05950.1		RmlC-like cupins superfamily protein	810	C4	18	19	0.38126	6	7	0.138608	9	10	0.202379	0.240749	83	92	2.0956	146	156	3.41427	96	104	2.1313	2.54706	10.4775	3.38923	0.36607	51	53	0.679256	86	94	1.47029	36	40	0.664519	0.93802	242	260	5.68556	400	427	7.31696	443	466
MDP0000285793	PF00190		GO:0045735	AT3G05950.1		RmlC-like cupins superfamily protein	489	C4	5	5	0.166193	5	5	0.163998	5	6	0.201137	0.177109	54	63	2.37704	110	127	4.60419	66	74	2.512	3.16441	17.6594	4.14236	0.135066	20	22	0.467042	47	57	1.47681	26	30	0.825553	0.923135	255	279	10.106	364	407	11.5524	276	304
MDP0000163059	PF02678			AT1G50590.1		RmlC-like cupins superfamily protein	450	C4	10	14	0.505671	10	18	0.641559	11	16	0.582851	0.576694	45	67	2.74706	50	102	4.01833	39	64	2.36083	3.04207	5.21654	2.38309	0.495846	9	22	0.507519	20	42	1.18249	5	9	0.26913	0.653045	26	35	1.37765	83	138	4.25651	67	113
MDP0000930530	PF00786		GO:0005515	AT5G16490.1	RIC4	ROP-interactive CRIB motif-containing protein 4	501	C4	21	21	0.681294	13	13	0.416181	17	17	0.556238	0.551238	123	123	4.52974	205	205	7.25395	133	133	4.40667	5.39679	9.69074	3.27661	0.024231	70	70	1.45045	108	108	2.73115	38	38	1.02065	1.73408	352	352	12.4449	641	641	17.7586	539	539
MDP0000773526	PF00786		GO:0005515	AT5G16490.1	RIC4	ROP-interactive CRIB motif-containing protein 4	579	C4	8	22	0.617585	7	16	0.443219	10	16	0.452993	0.504599	63	202	6.43692	100	317	9.70597	100	251	7.19601	7.77964	15.2641	3.93207	0.000793393	11	51	0.914395	40	139	3.04155	13	36	0.836674	1.59754	123	470	14.3782	242	821	19.6812	212	657
MDP0000160504	PF03492		GO:0008168	AT1G68040.1		S-adenosyl-L-methionine-dependent methyltransferases superfamily protein	1086	C4	125	168	2.51439	102	133	1.96426	161	223	3.36608	2.61491	303	410	6.96562	357	542	8.84765	345	450	6.87827	7.56385	2.86768	1.51989	0.19564	115	153	1.46253	102	124	1.44661	85	102	1.26387	1.391	362	560	9.13362	624	882	11.2727	625	920
MDP0000239428	PF01596		GO:0008171	AT4G26220.1		S-adenosyl-L-methionine-dependent methyltransferases superfamily protein	723	C4	71	110	2.4729	53	65	1.44196	72	99	2.24464	2.05317	337	415	10.5905	544	684	16.7717	365	450	10.3317	12.5646	6.07411	2.60267	0.00023425	132	182	2.61322	136	180	3.15423	98	131	2.43818	2.73521	366	441	10.804	519	619	11.8834	456	566
MDP0000246535				AT4G34050.1	CCoAOMT1	S-adenosyl-L-methionine-dependent methyltransferases superfamily protein	204	C4	1	3	0.239025	10	12	0.943469	5	7	0.562494	0.581663	21	27	2.44196	26	55	4.77959	25	42	3.41756	3.54637	6.01576	2.58875	0.278162	7	12	0.610652	8	13	0.807369	5	6	0.39578	0.6046	32	57	4.94914	54	102	6.93997	54	94
MDP0000153382	PF02519			AT2G24400.1		SAUR-like auxin-responsive protein family	522	C4	35	37	1.15208	24	24	0.737424	49	49	1.53878	1.14276	212	212	7.49326	258	263	8.93189	191	191	6.07379	7.49965	6.50852	2.70233	0.00866673	92	92	1.82962	168	168	4.07754	78	79	2.03652	2.64789	510	511	17.3395	617	620	16.4858	565	569
MDP0000596615	PF02519			AT1G72430.1		SAUR-like auxin-responsive protein family	360	C4	13	13	0.58694	11	11	0.49008	11	11	0.500887	0.525969	68	68	3.48507	121	121	5.95856	56	56	2.58215	4.0086	7.53154	2.91295	0.136042	25	25	0.720908	45	45	1.58369	14	14	0.523309	0.942634	157	157	7.72471	266	266	10.2557	209	209
MDP0000145780	PF03765,PF00650			AT4G09160.1		SEC14 cytosolic factor family protein / phosphoglyceride transfer family protein	1845	C4	13	203	1.78835	27	232	2.01683	17	194	1.72367	1.84295	64	783	7.83016	107	1120	10.7617	86	845	7.60251	8.73145	4.68836	2.22908	0.0115417	45	452	2.54322	54	560	3.84548	41	352	2.56731	2.98534	127	1494	14.343	167	1899	14.2862	212	2207
MDP0000234786	PF03765,PF00650			AT2G21540.1	ATSFH3,SFH3	SEC14-like 3	1752	C4	204	204	1.89256	117	117	1.0711	155	156	1.45962	1.47442	1568	1570	16.5337	2325	2325	23.526	1707	1707	16.1732	18.7443	12.5939	3.65465	5.63808e-09	574	574	3.40111	1459	1462	10.5724	472	473	3.63295	5.86881	5433	5440	54.9984	7290	7298	57.8172	7610	7617
MDP0000206088	PF03765,PF00650			AT1G01630.1		Sec14p-like phosphatidylinositol transfer family protein	858	C4	9	31	0.587256	11	23	0.429949	8	35	0.668699	0.561968	45	111	2.38694	62	191	3.94643	30	106	2.05076	2.79471	4.92043	2.29878	0.635394	19	41	0.496065	42	99	1.46186	13	41	0.643027	0.866985	144	404	8.34025	173	526	8.50915	183	528
MDP0000570102	PF03171		GO:0016491,GO:0016706,GO:0055114	AT1G17020.1	ATSRG1,SRG1	senescence-related gene 1	1563	C4	244	279	2.90134	214	236	2.42175	323	362	3.79664	3.03991	1630	1769	20.8821	2590	2799	31.747	1875	2023	21.4849	24.7047	8.0599	3.01076	2.40853e-07	562	639	4.24409	772	840	6.80894	452	518	4.45967	5.1709	3483	3806	43.1315	5236	5693	50.5557	4823	5179
MDP0000260362	PF00450		GO:0004185,GO:0006508	AT4G12910.1	scpl20	serine carboxypeptidase-like 20	1518	C4	27	32	0.342634	25	28	0.295844	34	45	0.485949	0.374809	170	197	2.39442	217	274	3.19991	171	212	2.31825	2.63753	6.97316	2.80181	0.47925	37	47	0.321417	113	144	1.20185	38	45	0.398908	0.640724	419	554	6.46432	574	713	6.51937	558	707
MDP0000846849	PF00280		GO:0004867,GO:0009611	AT2G38870.1		Serine protease inhibitor, potato inhibitor I-type family protein	213	C4	14	14	1.06832	16	16	1.20481	103	103	7.92697	3.40003	523	523	45.3031	1349	1349	112.277	837	837	65.2293	74.2698	21.6236	4.43453	0.0113253	23	23	1.12096	38	38	2.26028	36	36	2.27434	1.88519	693	693	57.6287	1561	1561	101.721	1143	1143
MDP0000829787	PF03094		GO:0008219,GO:0016021	AT3G45290.1	ATMLO3,MLO3	Seven transmembrane MLO family protein	696	C4	8	9	0.210177	14	19	0.437846	2	3	0.0706581	0.23956	80	122	3.23412	145	243	6.1895	81	132	3.14819	4.1906	17.2277	4.10666	0.0436029	30	34	0.507122	78	106	1.92955	23	37	0.71536	1.05068	285	516	13.1318	397	723	14.4184	422	729
MDP0000145097	PF03094		GO:0008219,GO:0016021	AT5G53760.1	ATMLO11,MLO11	Seven transmembrane MLO family protein	1572	C4	16	16	0.165432	11	11	0.112232	6	6	0.0625675	0.113411	46	46	0.539897	90	93	1.04879	100	100	1.05595	0.881546	7.69224	2.9434	1	48	48	0.316979	108	109	0.878482	40	40	0.342405	0.512622	340	346	3.8986	359	360	3.17861	466	466
MDP0000280514	PF00657		GO:0016788,GO:0006629	AT5G37690.1		SGNH hydrolase-type esterase superfamily protein	525	C4	1	1	0.0309595	0	0	0	12	16	0.499586	0.176849	84	116	4.07666	116	158	5.33527	74	115	3.6361	4.34934	24.4534	4.61196	0.027189	13	19	0.375696	50	78	1.88232	17	25	0.640786	0.966268	222	318	10.7288	297	430	11.3683	300	431
MDP0000302547	PF00657		GO:0016788,GO:0006629	AT5G37690.1		SGNH hydrolase-type esterase superfamily protein	1308	C4	183	225	2.79594	120	151	1.85159	154	186	2.33107	2.3262	2289	2640	37.2393	2712	3166	42.9103	2147	2476	31.4224	37.1907	15.8492	3.98634	0	606	721	5.72229	1532	1824	17.6675	453	515	5.29824	9.56269	5773	6830	92.4907	7742	9296	98.6452	7850	9263
MDP0000885511	PF05678			AT3G56710.1	SIB1	sigma factor binding protein 1	390	C4	65	65	2.70895	79	79	3.24892	103	103	4.32935	3.42907	121	122	5.77166	199	199	9.0458	113	113	4.80962	6.54236	1.88712	0.916187	1	43	43	1.14458	42	42	1.36441	16	16	0.552062	1.02035	282	282	12.8076	353	353	12.5631	352	354
MDP0000422586	PF03105			AT1G02860.1	BAH1,NLA	SPX (SYG1/Pho81/XPR1) domain-containing protein	951	C4	9	50	0.85456	24	65	1.09625	13	63	1.08595	1.01225	51	193	3.7444	81	360	6.71089	36	198	3.45606	4.63712	4.52588	2.1782	0.217752	12	119	1.299	37	133	1.77186	23	84	1.18859	1.41982	102	456	8.49316	144	658	9.60358	146	638
MDP0000220458	PF00432		GO:0003824	AT1G78950.1		Terpenoid cyclases family protein	3381	C4	120	262	1.25953	116	238	1.12904	136	326	1.5806	1.32306	1886	4020	21.9375	3007	5783	30.3226	2159	4416	21.6811	24.647	18.4521	4.20572	8.25577e-13	826	1734	5.3241	1575	3281	12.2948	613	1394	5.54817	7.72234	6257	12751	66.8012	8437	17950	73.6897	8154	16837
MDP0000207731				AT1G78950.1		Terpenoid cyclases family protein	588	C4	61	95	2.62603	33	51	1.39114	48	58	1.61696	1.87804	526	745	23.3768	678	980	29.5466	504	720	20.326	24.4164	12.8836	3.68746	8.33395e-12	258	377	6.65589	456	631	13.596	237	325	7.43769	9.22986	1798	2731	82.2677	2545	3737	88.2132	2291	3484
MDP0000228739				AT1G78950.1		Terpenoid cyclases family protein	615	C4	5	5	0.132144	5	5	0.130398	2	2	0.0533095	0.105284	84	84	2.52005	76	76	2.19077	77	77	2.07832	2.26305	21.3044	4.41308	0.33349	77	77	1.29974	154	154	3.17252	110	110	2.40685	2.29304	617	617	17.7703	1108	1108	25.0065	864	864
MDP0000205224	PF00432		GO:0003824	AT1G78950.1		Terpenoid cyclases family protein	2067	C4	7	14	0.110088	11	21	0.16295	11	22	0.174475	0.149171	124	203	1.81201	188	355	3.04471	162	290	2.32892	2.39521	15.8835	3.98945	0.331601	61	99	0.497207	127	235	1.44041	50	71	0.462222	0.799946	434	791	6.7783	618	1066	7.15821	620	1083
MDP0000194935	PF00432		GO:0003824	AT1G78950.1		Terpenoid cyclases family protein	2283	C4	94	158	1.12487	46	75	0.526905	60	108	0.775475	0.809085	851	1366	11.0395	1423	2100	16.3069	999	1498	10.8919	12.7461	15.6067	3.96409	2.36752e-06	464	747	3.3967	783	1226	6.80367	344	554	3.2654	4.48859	3196	5163	40.0573	4558	7409	45.0444	4248	6736
MDP0000439660	PF00335		GO:0016021	AT5G46700.1	TET1,TRN2	Tetraspanin family protein	579	C4	9	10	0.280721	20	21	0.581725	27	27	0.764425	0.54229	69	70	2.23062	88	93	2.84749	60	62	1.7775	2.2852	4.17147	2.06056	1	37	38	0.681314	60	63	1.37854	34	34	0.790192	0.950017	239	244	7.46442	325	336	8.05468	312	324
MDP0000134838	PF00335		GO:0016021	AT5G46700.1	TET1,TRN2	Tetraspanin family protein	810	C4	68	69	1.38458	76	76	1.50489	46	46	0.930942	1.27347	181	184	4.1912	370	373	8.16361	193	199	4.07816	5.47766	4.24582	2.08604	0.149501	112	113	1.44822	193	194	3.03442	125	129	2.14307	2.20857	756	780	17.0567	950	974	16.6902	877	899
MDP0000130389	PF00265	2.7.1.21	GO:0004797,GO:0005524	AT3G07800.1		Thymidine kinase	837	C4	1	12	0.233028	6	35	0.670686	6	43	0.842157	0.581957	24	136	2.99791	23	171	3.62184	18	98	1.94356	2.85444	4.85394	2.27916	0.619123	2	21	0.260457	15	75	1.13526	3	63	1.01286	0.802857	23	244	5.16356	60	470	7.79399	53	470
MDP0000252459	PF01253		GO:0003743,GO:0006413	AT5G54940.1		Translation initiation factor SUI1 family protein	825	C4	35	35	0.689552	27	27	0.524912	35	35	0.695447	0.636637	105	108	2.41532	105	110	2.36373	97	97	1.95171	2.24359	3.49642	1.80588	1	43	43	0.541074	75	76	1.16713	30	31	0.505638	0.737947	262	271	5.81836	508	518	8.71492	433	441
MDP0000285384	PF03005			AT3G54260.1	TBL36	TRICHOME BIREFRINGENCE-LIKE 36	1311	C4	29	49	0.6075	28	41	0.5016	24	40	0.500158	0.536419	87	138	1.94215	152	266	3.59697	94	171	2.16516	2.56809	4.73315	2.2428	0.767362	48	83	0.657231	115	218	2.10675	57	97	0.995638	1.25321	292	531	7.17425	421	741	7.84518	334	578
MDP0000192409	PF02298		GO:0005507,GO:0009055	AT2G32300.1	UCC1	uclacyanin 1	720	C4	30	30	0.677238	11	11	0.24504	20	20	0.455352	0.45921	493	493	12.6334	530	530	13.0497	452	452	10.4208	12.0347	26.0183	4.70145	1.65029e-06	103	103	1.48507	264	264	4.64548	80	80	1.49517	2.54191	1007	1007	24.7732	1463	1463	28.2033	1208	1208
MDP0000133146			GO:0016758,GO:0008152	AT1G22360.1	AtUGT85A2,UGT85A2	UDP-glucosyl transferase 85A2	918	C4	28	28	0.495756	45	45	0.786224	43	43	0.767849	0.683276	195	196	3.9393	242	243	4.69269	190	190	3.43564	4.02254	5.82882	2.5432	0.20027	116	116	1.31177	179	179	2.47041	89	89	1.30461	1.6956	573	573	11.056	841	842	12.7308	765	765
MDP0000213638	PF00201		GO:0016758,GO:0008152	AT1G22360.1	AtUGT85A2,UGT85A2	UDP-glucosyl transferase 85A2	1461	C4	5	12	0.133501	0	2	0.0219562	85	191	2.14305	0.76617	50	160	2.02058	79	217	2.6331	84	169	1.92014	2.19127	2.83748	1.50461	1	5	24	0.170531	62	131	1.136	9	29	0.267104	0.524546	116	340	4.12205	171	537	5.10166	193	515
MDP0000176250	PF00201		GO:0016758,GO:0008152	AT3G02100.1		UDP-Glycosyltransferase superfamily protein	1590	C4	38	38	0.388454	16	16	0.161399	22	22	0.226817	0.25889	397	397	4.6068	513	513	5.71977	396	396	4.13423	4.82027	18.4614	4.20644	0.0191375	115	115	0.750833	241	241	1.92034	78	78	0.66013	1.11044	903	903	10.0595	1227	1227	10.7111	1065	1065
MDP0000933711	PF00201	2.4.1.111	GO:0016758,GO:0008152	AT2G18570.1		UDP-Glycosyltransferase superfamily protein	1434	C4	36	36	0.408043	32	32	0.357913	80	80	0.914515	0.560157	118	118	1.51823	168	169	2.08928	150	151	1.74793	1.78515	3.16084	1.66031	1	166	166	1.20171	165	166	1.46662	76	76	0.713176	1.12717	509	510	6.2995	560	561	5.43002	577	577
MDP0000135162			GO:0016758,GO:0008152	AT1G22400.1	ATUGT85A1,UGT85A1	UDP-Glycosyltransferase superfamily protein	438	C4	3	5	0.185545	1	1	0.0366187	20	31	1.16021	0.460792	29	48	2.02196	41	55	2.22611	21	31	1.17486	1.80764	3.89982	1.96341	1	10	11	0.260712	35	40	1.15703	5	6	0.184336	0.534026	68	95	3.8418	117	173	5.48226	93	126
MDP0000292277				AT1G58420.1		Uncharacterised conserved protein UCP031279	525	C4	51	51	1.57893	31	31	0.947063	108	108	3.37221	1.96607	209	209	7.34501	284	284	9.58997	220	220	6.95601	7.96366	4.0192	2.00691	0.0382974	42	42	0.830486	23	23	0.555044	23	23	0.589523	0.658351	192	192	6.47779	242	242	6.39799	242	242
MDP0000128818	PF04535			AT1G03700.1		Uncharacterised protein family (UPF0497)	465	C4	7	8	0.279634	2	2	0.0689849	5	10	0.352531	0.233716	54	94	3.72976	80	116	4.42245	48	93	3.31991	3.82404	16.2507	4.02243	0.0668636	20	25	0.558122	35	54	1.47129	8	14	0.405142	0.81152	125	211	8.03738	178	321	9.58164	173	303
MDP0000154956	PF04535			AT1G03700.1		Uncharacterised protein family (UPF0497)	636	C4	8	8	0.204449	9	9	0.226967	17	17	0.438169	0.289862	87	87	2.52387	135	135	3.76301	111	111	2.89709	3.06132	10.4644	3.38741	0.221306	38	38	0.620253	48	48	0.956187	10	10	0.21158	0.596007	219	219	6.09919	276	276	6.02337	288	288
MDP0000242399	PF01255,PF03018		GO:0016765	AT2G17570.1		Undecaprenyl pyrophosphate synthetase family protein	1071	C4	55	55	0.834692	52	52	0.778737	70	71	1.08672	0.90005	237	242	4.169	321	326	5.39618	220	223	3.45631	4.34049	4.77665	2.256	0.234287	137	140	1.357	181	182	2.15298	84	85	1.06798	1.52599	661	675	11.1635	897	911	11.8064	840	851
MDP0000231993	PF10533,PF03106		GO:0003700,GO:0043565,GO:0006355	AT2G30590.1	WRKY21	WRKY DNA-binding protein 21	978	C4	49	49	0.814348	44	44	0.72159	23	23	0.385513	0.640484	143	143	2.69776	203	204	3.69785	145	145	2.46108	2.95223	4.55948	2.18887	0.631789	97	97	1.02962	159	159	2.05976	84	84	1.15577	1.41505	492	492	8.91069	707	707	10.0339	729	729
MDP0000288378	PF03106		GO:0003700,GO:0043565,GO:0006355	AT5G41570.1	ATWRKY24,WRKY24	WRKY DNA-binding protein 24	1020	C4	23	34	0.541791	17	24	0.377388	30	40	0.64285	0.520676	328	502	9.08049	568	849	14.7559	369	584	9.50407	11.1135	21.1337	4.40148	8.27173e-06	83	143	1.45539	200	284	3.52758	47	73	0.963064	1.98201	687	1046	18.1642	1063	1653	22.4937	1160	1715
MDP0000756254	PF03106		GO:0003700,GO:0043565,GO:0006355	AT1G64000.1	ATWRKY56,WRKY56	WRKY DNA-binding protein 56	192	C4	18	18	1.52379	9	9	0.751827	11	13	1.10992	1.12851	178	180	17.2972	312	324	29.9159	234	242	20.9224	22.7118	19.9571	4.31883	7.55656e-07	34	34	1.83832	114	117	7.72047	37	38	2.66327	4.07402	506	529	48.8022	688	722	52.1944	588	608
MDP0000398765	PF00722,PF06955	2.4.1.207	GO:0004553,GO:0005975,GO:0016762,GO:0006073,GO:0005618,GO:0048046	AT5G13870.1	EXGT-A4,XTH5	xyloglucan endotransglucosylase/hydrolase 5	891	C4	86	86	1.56882	84	84	1.51209	130	130	2.39175	1.82422	339	339	7.01984	545	545	10.8437	428	428	7.97375	8.61243	4.67549	2.22512	0.0127798	169	169	1.96903	320	320	4.55021	111	111	1.6764	2.73188	1280	1280	25.4459	1453	1454	22.6503	1590	1590
MDP0000812560	PF05553			AT1G15385.1			288	C5	14	14	0.790112	6	6	0.334145	13	13	0.739947	0.621401	34	34	2.17817	121	121	7.4482	43	43	2.47841	4.03493	6.42634	2.684	0.810301	6	6	0.216272	10	10	0.439913	16	16	0.747584	0.467923	45	45	2.76761	95	95	4.57845	85	85
MDP0000178329				AT1G67910.1			258	C5	39	39	2.45696	24	24	1.492	20	20	1.27075	1.7399	62	62	4.43381	59	59	4.05406	73	73	4.69678	4.39489	2.5075	1.32625	0.941606	32	32	1.28758	21	21	1.03124	23	23	1.19961	1.17281	75	75	5.14904	96	96	5.16463	68	68
MDP0000357804							114	C5	4	4	0.570306	5	5	0.703464	10	10	1.43795	0.903908	11	11	1.7803	14	14	2.17712	24	24	3.49465	2.48402	2.72968	1.44873	1	4	4	0.364248	2	2	0.222272	6	6	0.708237	0.431586	22	22	3.41824	22	22	2.67858	17	17
MDP0000236864	PF01734		GO:0006629	AT4G37070.2	AtPLAIVA,PLA IVA,PLP1	Acyl transferase/acyl hydrolase/lysophospholipase superfamily protein	1365	C5	6	26	0.309595	2	11	0.129252	4	16	0.192149	0.210332	29	164	2.21675	66	244	3.16895	53	215	2.61458	2.66676	12.5696	3.65186	0.284464	14	51	0.387864	24	89	0.826069	3	20	0.197165	0.470366	84	358	4.64553	113	548	5.57231	129	578
MDP0000194076	PF00232	3.2.1.21	GO:0004553,GO:0005975	AT5G44640.1	BGLU13	beta glucosidase 13	1473	C5	7	7	0.077241	7	7	0.0762205	90	90	1.00159	0.385017	13	13	0.162834	54	54	0.649904	34	34	0.383154	0.398631	1.02473	0.03525	1	13	13	0.0916185	15	16	0.137618	17	17	0.155303	0.12818	95	96	1.15439	123	123	1.15902	166	167
MDP0000807470	PF08240,PF00107	1.1.1.14	GO:0008270,GO:0016491,GO:0055114	AT5G51970.1		GroES-like zinc-binding alcohol dehydrogenase family protein	1101	C5	20	20	0.295254	7	7	0.101974	43	43	0.640223	0.345817	269	269	4.50786	531	532	8.56609	311	312	4.70396	5.92597	16.9807	4.08583	0.00588717	27	28	0.264006	59	59	0.678928	19	19	0.232219	0.391718	413	413	6.64428	483	483	6.08902	531	532
MDP0000167088	PF08240,PF00107	1.1.1.14	GO:0008270,GO:0016491,GO:0055114	AT5G51970.1		GroES-like zinc-binding alcohol dehydrogenase family protein	1107	C5	9	10	0.146827	16	19	0.275285	36	45	0.666369	0.362827	120	130	2.16671	252	272	4.35592	180	193	2.89405	3.13889	8.56207	3.09796	0.251742	24	26	0.243819	43	45	0.51502	9	9	0.109402	0.289414	271	287	4.59218	384	405	5.07803	377	399
MDP0000626162	PF03767		GO:0003993	AT4G29270.1		HAD superfamily, subfamily IIIB acid phosphatase	273	C5	2	3	0.178612	1	4	0.235003	8	17	1.02079	0.478135	28	55	3.71711	5	16	1.039	3	4	0.243217	1.66644	3.47252	1.79598	1	2	5	0.19013	2	6	0.27845	2	4	0.197165	0.221915	25	68	4.41196	39	94	4.77917	17	46
MDP0000256438	PF00011			AT4G27670.1	HSP21	heat shock protein 21	672	C5	307	307	7.42544	48	48	1.14564	96	96	2.34181	3.63763	14	14	0.384383	42	42	1.108	32	32	0.790456	0.760945	-4.83314	-2.27296	1	10	10	0.15448	22	22	0.414775	13	13	0.260319	0.276525	108	108	2.84668	186	186	3.84177	154	154
MDP0000158551	PF00069		GO:0004672,GO:0005524,GO:0006468	AT1G53440.1		Leucine-rich repeat transmembrane protein kinase	1371	C5	218	222	2.63189	216	216	2.52693	180	183	2.18808	2.44897	139	142	1.91098	172	176	2.2758	200	202	2.44574	2.21084	-1.11754	-0.16033	1	97	97	0.734474	108	108	0.998034	92	95	0.932435	0.888314	531	532	6.8732	720	724	7.32974	672	684
MDP0000155974				AT5G56550.1	ATOXS3,OXS3	oxidative stress 3	600	C5	65	65	1.76082	74	75	2.00487	72	72	1.96712	1.91094	166	166	5.10461	185	185	5.46612	216	216	5.97584	5.51552	2.86201	1.51703	0.454785	9	9	0.155716	17	17	0.358969	9	9	0.201848	0.238844	139	139	4.10344	197	197	4.55725	153	153
MDP0000940086	PF00083		GO:0022857,GO:0055085,GO:0016021	AT3G18830.1	ATPLT5,ATPMT5,PMT5	polyol/monosaccharide transporter 5	1617	C5	254	254	2.55315	307	307	3.04512	256	256	2.59525	2.73118	1034	1034	11.7982	1238	1238	13.5728	1395	1395	14.3206	13.2305	4.80077	2.26326	0.0003919	141	141	0.905214	167	167	1.30847	145	145	1.20667	1.14012	251	251	2.74947	425	425	3.6481	345	345
MDP0000702120	PF01397,PF03936	4.2.3.-	GO:0016829,GO:0008152,GO:0000287,GO:0010333	AT5G23960.2	ATTPS21,TPS21	terpene synthase 21	1917	C5	17	33	0.279798	16	27	0.225901	28	36	0.307844	0.271181	154	242	2.32916	208	308	2.84831	154	237	2.05222	2.40989	8.80688	3.13863	0.473723	40	58	0.314086	57	87	0.574984	28	41	0.287802	0.392291	247	406	3.75136	473	765	5.53894	375	602
MDP0000361596							129	C6	15	15	1.88997	23	23	2.85966	16	16	2.0332	2.26094	25	25	3.57566	40	40	5.49704	31	31	3.98904	4.35391	1.90386	0.928927	1	17	17	1.36805	16	16	1.57141	7	7	0.730198	1.22322	102	102	14.0054	135	135	14.5255	74	74
MDP0000222434							669	C6	61	61	1.48203	69	71	1.70219	85	85	2.08278	1.75567	241	243	6.70171	279	285	7.55226	212	214	5.30988	6.52128	3.68048	1.8799	0.123842	102	102	1.58277	104	104	1.96955	86	86	1.72983	1.76072	387	398	10.5376	562	567	11.7637	684	688
MDP0000374867	PF01391						636	C6	3775	4185	106.953	5092	5614	141.577	4012	4376	112.79	120.44	8579	9556	277.22	9635	10853	302.518	11462	12857	335.567	305.102	2.51115	1.32835	0	839	939	15.3268	513	578	11.5141	846	928	19.6347	15.4918	801	875	24.3689	947	1036	22.6095	873	994
MDP0000417430	PF01391						852	C6	7492	8763	167.173	9970	11556	217.543	7235	8405	161.714	182.143	13094	15509	335.853	12635	14869	309.386	15928	18837	367.002	337.414	1.83683	0.877216	3.25333e-07	1047	1215	14.804	723	856	12.729	1053	1236	19.5214	15.6848	970	1126	23.409	1176	1364	22.2209	914	1069
MDP0000298467							297	C6	481	557	30.4826	271	313	16.903	326	379	20.9186	22.7681	74	88	5.46678	95	112	6.68528	86	104	5.81264	5.98824	-3.83575	-1.93951	0.00370489	137	156	5.45269	106	119	5.07633	162	185	8.382	6.30367	88	117	6.97773	84	112	5.23419	91	119
MDP0000657536	PF03171		GO:0016491,GO:0016706,GO:0055114	AT5G24530.1	DMR6	2-oxoglutarate (2OG) and Fe(II)-dependent oxygenase superfamily protein	453	C6	52	321	11.5175	75	370	13.1003	84	511	18.4915	14.3698	29	212	8.63462	66	423	16.5539	55	341	12.4955	12.5613	-1.15367	-0.206228	1	2	40	0.916651	6	30	0.839039	2	22	0.653517	0.803069	38	223	8.7195	31	301	9.22265	33	290
MDP0000214162	PF03171		GO:0016491,GO:0016706,GO:0055114	AT5G24530.1	DMR6	2-oxoglutarate (2OG) and Fe(II)-dependent oxygenase superfamily protein	999	C6	62	552	8.98104	69	561	9.00687	65	671	11.0105	9.66613	27	293	5.41138	73	624	11.0733	49	493	8.19178	8.22549	-1.18819	-0.248769	1	11	48	0.49879	2	27	0.342418	2	29	0.390629	0.410613	15	190	3.36878	38	395	5.48806	47	472
MDP0000407273	PF00582		GO:0006950	AT2G47710.1		Adenine nucleotide alpha hydrolases-like superfamily protein	576	C6	648	648	18.2854	738	738	20.5499	690	690	19.6371	19.4908	220	220	7.04702	252	252	7.75598	243	243	7.00294	7.26865	-2.70566	-1.43598	0.00204738	136	136	2.45109	139	139	3.05739	70	70	1.63534	2.38127	257	257	7.90307	443	443	10.675	330	330
MDP0000245918	PF12146			AT3G62860.1		alpha/beta-Hydrolases superfamily protein	924	C6	79	79	1.38966	77	77	1.33658	79	79	1.40154	1.37593	192	192	3.83385	325	326	6.25466	204	206	3.70077	4.59643	3.30382	1.72413	0.468758	115	116	1.30325	169	170	2.33097	97	98	1.42721	1.68714	586	586	11.2334	721	723	10.8606	780	781
MDP0000688645	PF12481,PF12504			AT4G27450.1		Aluminium induced protein with YGL and LRDR motifs	768	C6	518	518	10.9628	638	638	13.324	598	598	12.7641	12.3503	1437	1437	34.5224	1881	1883	43.4658	2163	2166	46.816	41.6014	3.33797	1.73897	1.32903e-09	114	114	1.54094	143	143	2.35903	108	108	1.89232	1.93076	1121	1121	25.8541	1290	1291	23.332	1374	1377
MDP0000165381	PF01190			AT1G28290.1	AGP31	arabinogalactan protein 31	672	C6	665	665	16.0844	547	547	13.0555	573	573	13.9777	14.3725	786	790	21.6902	745	749	19.7593	1039	1041	25.7145	22.388	1.54661	0.629113	0.473723	211	213	3.29043	135	135	2.54521	125	127	2.54312	2.79292	381	382	10.0688	536	540	11.1535	417	417
MDP0000567362	PF02985		GO:0005515	AT5G62580.1		ARM repeat superfamily protein	1860	C6	188	294	2.56914	176	280	2.41447	229	339	2.9877	2.6571	278	395	3.91823	361	518	4.93714	270	398	3.55195	4.13577	1.54194	0.624749	1	130	202	1.12741	238	343	2.33636	104	160	1.15755	1.54044	580	862	8.20879	846	1216	9.0742	811	1167
MDP0000711379	PF00188			AT4G33720.1		CAP (Cysteine-rich secretory proteins, Antigen 5, and Pathogenesis-related 1 protein) superfamily protein	513	C6	143	143	4.53077	188	188	5.87783	2222	2222	71.003	27.1372	89	89	3.20094	129	129	4.4579	115	115	3.72115	3.79333	-7.19972	-2.84794	1	62	62	1.25463	75	75	1.85226	46	46	1.20663	1.43784	304	304	10.4964	222	222	6.00652	333	333
MDP0000287919	PF02797,PF00195		GO:0016746,GO:0009058,GO:0016747,GO:0006633,GO:0016020,GO:0008610,GO:0004315,GO:0008415	AT5G13930.1	ATCHS,CHS,TT4	Chalcone and stilbene synthase family protein	1167	C6	30	30	0.417834	88	88	1.20945	3921	3929	55.1901	18.9391	66	66	1.04347	306	306	4.64846	150	150	2.13362	2.60852	-7.30303	-2.86849	1	75	75	0.667164	149	150	1.62847	67	67	0.772567	1.02273	409	410	6.22297	524	525	6.24419	558	558
MDP0000938388	PF00067		GO:0005506,GO:0009055,GO:0016705,GO:0020037,GO:0055114	AT3G25180.1	CYP82G1	cytochrome P450, family 82, subfamily G, polypeptide 1	1623	C6	595	611	6.11893	731	745	7.36232	848	860	8.6862	7.38915	399	404	4.5927	604	616	6.72854	477	483	4.93998	5.42041	-1.37714	-0.461678	1	132	134	0.857094	154	155	1.20996	101	101	0.837404	0.968154	668	676	7.37757	866	877	7.50013	783	794
MDP0000170290	PF00692	3.6.1.23	GO:0016787,GO:0046080	AT3G46940.1	DUT1	DUTP-PYROPHOSPHATASE-LIKE 1	804	C6	51	117	2.36528	56	115	2.29413	63	162	3.303	2.65414	44	119	2.73084	116	251	5.53447	90	204	4.21183	4.15905	1.55041	0.632647	1	43	91	1.17497	52	144	2.26916	41	98	1.64022	1.69478	175	431	9.49524	225	603	10.41	194	482
MDP0000268860	PF01565,PF08031		GO:0008762,GO:0016491,GO:0050660,GO:0055114	AT5G44400.1		FAD-binding Berberine family protein	2088	C6	252	254	1.97722	331	332	2.55026	329	329	2.58295	2.37014	439	440	3.88801	688	688	5.84139	547	547	4.34864	4.69268	1.95917	0.970239	1	364	364	1.80973	417	417	2.53026	255	255	1.6434	1.99446	1375	1375	11.6643	1778	1778	11.8192	1670	1671
MDP0000634676	PF01266,PF08491	1.14.99.7	GO:0009055,GO:0016491,GO:0055114,GO:0004506,GO:0050660,GO:0016021	AT1G58440.1	SQE1,XF1	FAD/NAD(P)-binding oxidoreductase family protein	3477	C6	1613	1682	7.86274	2287	2448	11.2923	1600	1698	8.0054	9.05349	198	238	1.26293	226	278	1.41742	260	320	1.52771	1.40269	-6.51515	-2.7038	0.00213259	520	619	1.84811	469	567	2.06603	384	507	1.96217	1.95877	709	834	4.2486	907	993	3.96399	1077	1210
MDP0000208137	PF01501		GO:0016757	AT1G56600.1	AtGolS2,GolS2	galactinol synthase 2	999	C6	104	433	7.04491	111	477	7.65825	140	550	9.025	7.90938	179	592	10.9336	335	1262	22.3951	266	1013	16.8322	16.7203	2.09382	1.06614	0.352527	34	141	1.4652	41	158	2.00378	30	114	1.53558	1.66819	150	515	9.13118	182	714	9.9202	188	830
MDP0000314286	PF00190		GO:0045735	AT5G20630.1	ATGER3,GER3,GLP3,GLP3A,GLP3B	germin 3	1188	C6	387	387	5.29477	436	437	5.89986	722	726	10.0177	7.07079	272	272	4.22433	392	392	5.84962	414	417	5.82662	5.30019	-1.34553	-0.428175	1	75	75	0.655371	90	90	0.959809	71	71	0.804219	0.806466	281	281	4.18962	417	417	4.872	363	363
MDP0000570395	PF00332		GO:0004553,GO:0005975	AT4G16260.1		Glycosyl hydrolase superfamily protein	1533	C6	544	550	5.83141	776	793	8.29674	4728	4781	51.1242	21.7508	373	378	4.54941	800	808	9.34389	671	685	7.41729	7.10353	-3.08797	-1.62666	1	159	161	1.09025	193	193	1.59505	139	141	1.23768	1.30766	781	786	9.08166	692	702	6.35598	907	914
MDP0000149907	PF08240,PF00107		GO:0008270,GO:0016491,GO:0055114	AT5G51970.1		GroES-like zinc-binding alcohol dehydrogenase family protein	1080	C6	41	231	3.47649	67	314	4.66318	61	279	4.23477	4.12482	68	411	7.0214	146	714	11.7201	103	544	8.36126	9.03427	2.16579	1.11489	0.42444	17	67	0.644011	21	119	1.39599	20	68	0.847261	0.962421	97	472	7.74111	130	608	7.81389	149	703
MDP0000175821	PF00702		GO:0003824,GO:0008152,GO:0005515	AT2G32150.1		Haloacid dehalogenase-like hydrolase (HAD) superfamily protein	849	C6	87	87	1.66558	130	130	2.45591	158	158	3.0507	2.39073	131	131	2.84688	289	289	6.0346	186	186	3.63665	4.17271	1.72456	0.786229	1	32	32	0.391277	34	34	0.507376	28	28	0.443795	0.447483	240	240	5.00713	313	313	5.1171	368	368
MDP0000208204	PF00125		GO:0003677,GO:0043565,GO:0005622	AT5G27670.1	HTA7	histone H2A 7	450	C6	105	105	3.79254	102	102	3.6355	139	140	5.09994	4.17599	127	127	5.20711	295	296	11.661	182	182	6.7136	7.86059	1.86544	0.899517	1	95	95	2.19156	98	98	2.75913	56	56	1.67459	2.20843	411	411	16.1776	557	557	17.1803	562	562
MDP0000432128	PF00125		GO:0003677,GO:0006334,GO:0000786	AT1G09200.1		Histone superfamily protein	411	C6	28	67	2.64963	44	86	3.35609	76	134	5.34457	3.78343	50	110	4.93806	111	212	9.14434	70	121	4.88698	6.32313	1.65248	0.724637	1	30	48	1.21239	49	90	2.77434	27	44	1.4406	1.80911	160	329	14.1788	205	418	14.1163	243	466
MDP0000364547	PF00125		GO:0003677,GO:0006334,GO:0000786	AT1G09200.1		Histone superfamily protein	489	C6	125	127	4.22131	118	119	3.90315	154	154	5.16252	4.42899	190	190	7.16886	255	258	9.35339	178	178	6.04238	7.52154	1.68196	0.75014	1	118	118	2.50505	125	125	3.23862	66	67	1.84373	2.52913	467	471	17.0607	635	636	18.0524	649	652
MDP0000315498	PF00560,PF08263		GO:0005515	AT3G12610.1	DRT100	Leucine-rich repeat (LRR) family protein	1107	C6	9250	9250	135.815	9005	9005	130.471	6680	6680	98.9188	121.735	7919	7919	131.986	5800	5800	92.8835	8032	8032	120.441	115.103	-1.06534	-0.091316	1	14056	14056	131.812	9959	9959	113.98	11568	11568	140.619	128.804	8974	8974	143.59	11389	11389	142.799	11073	11073
MDP0000270938	PF11721,PF00069		GO:0004672,GO:0005524,GO:0006468	AT5G48740.1		Leucine-rich repeat protein kinase family protein	2871	C6	398	398	2.25322	281	281	1.56982	295	295	1.68437	1.8358	576	576	3.70165	690	690	4.26063	640	640	3.70036	3.88755	2.09951	1.07005	1	316	316	1.14261	480	480	2.1182	244	244	1.14364	1.46815	1492	1492	9.20493	1857	1857	8.97773	2027	2027
MDP0000940078				AT2G38540.1	ATLTP1,LP1,LTP1	lipid transfer protein 1	342	C6	120	258	12.2616	128	291	13.6472	501	1193	57.1826	27.6971	20	61	3.29086	60	198	10.2635	45	148	7.18344	6.91261	-4.03905	-2.01402	1	17	41	1.24452	4	22	0.814996	5	27	1.06236	1.04062	52	141	7.30261	71	204	8.27926	40	148
MDP0000287757	PF05153	1.13.99.1	GO:0005506,GO:0050113,GO:0019310,GO:0055114,GO:0005737	AT4G26260.2	MIOX4	myo-inositol oxygenase 4	1074	C6	22	149	2.25494	13	180	2.6881	24	192	2.93053	2.62452	12	122	2.09585	9	236	3.89553	25	204	3.15299	3.04812	1.14891	0.200268	1	28	187	1.80751	15	135	1.59253	8	84	1.05246	1.48417	44	561	9.25217	63	734	9.48592	57	707
MDP0000480581	PF02365		GO:0003677,GO:0006355	AT2G17040.1	anac036,NAC036	NAC domain containing protein 36	879	C6	686	689	12.7404	1015	1020	18.6118	942	949	17.6981	16.3501	157	157	3.29546	228	231	4.65888	221	221	4.1735	4.04261	-4.08543	-2.03049	0.000153194	95	95	1.12196	83	84	1.21074	86	86	1.31656	1.21642	203	206	4.1511	224	224	3.5371	239	244
MDP0000321387	PF00332,PF07983		GO:0004553,GO:0005975	AT4G26830.1		O-Glycosyl hydrolases family 17 protein	1539	C6	134	136	1.43633	130	135	1.40693	150	165	1.7575	1.53358	219	233	2.79333	278	302	3.47878	211	224	2.41605	2.89605	1.87067	0.903559	1	184	196	1.32209	273	289	2.37913	148	160	1.39899	1.70007	683	742	8.53985	867	931	8.39651	822	884
MDP0000646125	PF00332,PF07983		GO:0004553,GO:0005975	AT5G55180.1		O-Glycosyl hydrolases family 17 protein	1398	C6	319	319	3.70883	383	383	4.39408	430	432	5.06555	4.38949	463	463	6.11054	785	786	9.96721	707	707	8.39477	8.15751	1.83955	0.879356	0.985431	184	185	1.37375	229	229	2.07533	146	146	1.40533	1.61814	995	995	12.6067	1174	1175	11.6659	1504	1504
MDP0000287302	PF00314			AT4G11650.1	ATOSM34,OSM34	osmotin 34	678	C6	50	50	1.19865	96	96	2.27101	4653	4656	112.573	38.6808	50	50	1.36065	143	143	3.73908	136	136	3.32971	2.80981	-13.8683	-3.79372	1	79	79	1.20959	76	76	1.42018	70	70	1.38931	1.3397	495	495	12.9318	438	439	8.98716	435	435
MDP0000585860	PF00107,PF08240		GO:0008270,GO:0016491,GO:0055114	AT4G13010.1		Oxidoreductase, zinc-binding dehydrogenase family protein	1065	C6	58	201	3.0676	69	265	3.99092	54	198	3.04765	3.36873	49	154	2.66794	34	99	1.64795	50	162	2.525	2.2803	-1.48711	-0.572512	1	18	69	0.672577	26	91	1.08256	19	52	0.657031	0.804055	77	241	4.00823	157	446	5.81263	106	299
MDP0000916930	PF00314			AT1G20030.2		Pathogenesis-related thaumatin superfamily protein	747	C6	68	231	5.02625	84	266	5.71134	201	539	11.8282	7.52192	50	107	2.64283	153	343	8.14014	99	227	5.04431	5.27576	-1.43898	-0.525051	1	100	229	3.18242	58	155	2.62888	43	104	1.87346	2.56159	279	549	13.0178	229	503	9.3462	249	556
MDP0000276859	PF00544	4.2.2.2		AT3G53190.1		Pectin lyase-like superfamily protein	1446	C6	132	133	1.49498	154	155	1.71925	154	158	1.79118	1.66847	204	207	2.64124	282	285	3.4941	265	269	3.08802	3.07445	1.82518	0.868037	1	170	176	1.26353	222	229	2.00644	156	157	1.46105	1.57701	659	677	8.29288	983	1010	9.69484	906	930
MDP0000181608	PF00544	4.2.2.2		AT4G13710.2		Pectin lyase-like superfamily protein	1377	C6	256	268	3.1634	245	255	2.97018	263	281	3.3452	3.15959	345	362	4.85043	433	468	6.02518	413	437	5.26798	5.3812	1.68778	0.755123	1	216	238	1.79426	296	314	2.88905	174	186	1.81765	2.16699	933	1023	13.1591	1020	1101	11.0979	1107	1199
MDP0000656794	PF01190			AT5G41050.1		Pollen Ole e 1 allergen and extensin family protein	657	C6	636	688	17.0206	667	722	17.6258	559	595	14.8457	16.4974	1400	1484	41.6749	1229	1281	34.5654	1445	1566	39.5661	38.6021	2.3221	1.21543	2.70959e-05	779	829	13.0988	484	511	9.85404	831	897	18.3721	13.775	331	356	9.59775	378	410	8.66176	376	399
MDP0000258724	PF00069		GO:0004672,GO:0005524,GO:0006468	AT2G28250.1	NCRK	Protein kinase superfamily protein	2025	C6	80	222	1.78189	68	224	1.77419	78	171	1.38427	1.64678	172	432	3.93608	228	616	5.3928	193	507	4.15604	4.49497	2.70168	1.43386	0.780079	172	346	1.77375	207	506	3.16581	163	345	2.29259	2.41072	436	1174	10.269	562	1462	10.021	580	1567
MDP0000266004	PF07876			AT5G22580.1		Stress responsive A/B Barrel Domain	774	C6	4944	4944	103.822	3603	3603	74.6621	2904	2904	61.5043	79.9962	4155	4155	99.0457	4611	4611	105.612	5519	5519	118.363	107.674	1.33507	0.416914	0.812577	4072	4072	54.6147	2536	2536	41.5114	3480	3480	60.5021	52.2094	6519	6519	149.185	7582	7582	135.966	6560	6560
MDP0000186701	PF00097,PF02182		GO:0042393	AT1G57820.1	ORTH2,VIM1	Zinc finger (C3HC4-type RING finger) family protein	2568	C6	319	320	2.02539	315	318	1.98614	451	455	2.90447	2.30533	583	584	4.19588	811	813	5.61247	677	678	4.3826	4.73032	2.0331	1.02368	1	378	380	1.53614	438	439	2.16585	328	333	1.74494	1.81565	1066	1069	7.3734	1347	1358	7.33994	1439	1448
MDP0000150808				AT3G11600.1			651	C7	77	77	1.92248	94	94	2.31592	90	90	2.26627	2.16822	388	388	10.9965	636	636	17.3195	475	475	12.1118	13.4759	6.14812	2.62014	6.79935e-05	159	159	2.53547	221	221	4.30101	106	106	2.19107	3.00918	894	894	24.3244	1186	1186	25.2866	1216	1216
MDP0000885773				AT1G03820.1			888	C7	163	163	2.98351	139	139	2.51061	133	133	2.45521	2.64977	465	465	9.66152	1008	1008	20.1236	659	659	12.3188	14.0347	5.24358	2.39055	0.0172419	198	198	2.3147	254	254	3.62393	215	215	3.25805	3.06556	1121	1121	22.3603	1380	1380	21.5702	1360	1360
MDP0000699845	PF12143,PF00264,PF12142		GO:0016491,GO:0008152,GO:0004097,GO:0055114				1710	C7	439	439	4.17274	434	434	4.07071	2979	2979	28.5578	12.2671	2776	2776	29.9522	4981	4981	51.6391	3851	3851	37.383	39.6581	3.20955	1.68237	0.194161	704	704	4.27385	1730	1730	12.8177	564	564	4.43829	7.1766	7710	7710	79.8626	9795	9795	79.5053	11043	11043
MDP0000358244							210	C7	54	57	4.41172	59	63	4.81169	69	73	5.69841	4.97394	128	134	11.7731	133	146	12.3251	127	142	11.2245	11.7742	2.34736	1.23104	0.12357	70	78	3.85583	77	83	5.00746	40	47	3.01169	3.95833	203	207	17.4597	222	233	15.4001	242	257
MDP0000566625				AT3G15760.1			534	C7	234	235	7.15286	214	215	6.45764	225	227	6.96842	6.85964	308	310	10.7109	443	446	14.8065	349	353	10.9731	12.1635	1.75584	0.81216	0.664912	151	151	2.93547	210	210	4.98238	104	104	2.62074	3.51287	552	554	18.3761	759	759	19.7282	814	819
MDP0000677008				AT1G64405.1			342	C7	306	307	14.5903	311	312	14.632	236	236	11.3119	13.5114	529	529	28.5388	618	618	32.0347	534	534	25.9186	28.8307	2.11373	1.07979	0.00296038	185	185	5.61549	164	164	6.07543	162	163	6.41348	6.0348	550	550	28.4853	793	793	32.1836	723	726
MDP0000259995				AT3G52360.1			396	C7	108	108	4.43283	59	59	2.38965	106	106	4.38794	3.73681	136	136	6.3365	223	223	9.98316	136	136	5.70086	7.34017	1.94508	0.959827	0.940172	102	102	2.67391	121	121	3.87123	79	79	2.6845	3.07655	330	330	14.7606	557	557	19.523	417	417
MDP0000349293							165	C7	43	43	4.23582	41	41	3.98544	62	62	6.15967	4.79364	113	113	12.6357	174	175	18.8024	126	126	12.676	14.7047	3.03757	1.60292	0.00564884	45	45	2.8312	68	68	5.22136	37	37	3.01752	3.69003	274	275	29.5212	313	315	26.4981	321	323
MDP0000173807				AT1G48780.1			666	C7	134	134	3.27027	112	112	2.69725	166	166	4.08586	3.35113	158	159	4.40482	351	351	9.34311	298	300	7.47728	7.07507	2.08933	1.06304	0.782642	166	166	2.58748	176	176	3.34809	94	94	1.89927	2.61161	409	409	10.8776	587	587	12.2335	532	532
MDP0000243083				AT5G59050.1			1086	C7	161	161	2.40962	153	153	2.25963	192	192	2.89815	2.52247	486	486	8.2568	735	735	11.9982	575	575	8.7889	9.6813	3.80051	1.92619	0.0174635	216	217	2.0743	361	361	4.2115	171	171	2.11884	2.80155	1007	1008	16.4405	1268	1268	16.206	1473	1473
MDP0000642826							204	C7	68	68	5.41791	46	46	3.61663	33	33	2.65176	3.89543	85	85	7.68766	204	204	17.7279	143	143	11.636	12.3505	3.1385	1.65007	0.170471	55	55	2.79882	45	45	2.79474	43	43	2.83642	2.80999	172	172	14.9342	237	237	16.1252	203	203
MDP0000732456							156	C7	23	23	2.39638	24	24	2.46754	38	38	3.99309	2.95233	44	44	5.20396	94	94	10.6822	61	61	6.49086	7.45901	2.50647	1.32566	0.410609	22	22	1.464	64	64	5.19774	26	26	2.24275	2.96816	125	125	14.1929	164	164	14.5917	198	198
MDP0000121241							789	C7	176	176	3.62567	152	152	3.08989	162	162	3.3658	3.36045	445	445	10.4061	740	740	16.627	520	520	10.9401	12.6577	3.72705	1.89803	0.00342809	227	227	2.9867	258	258	4.14287	194	194	3.3087	3.47942	773	773	17.3535	1269	1269	22.324	1010	1010
MDP0000914155				AT5G06790.1			657	C7	137	137	3.38928	124	124	3.02714	86	86	2.14577	2.85407	330	330	9.26732	585	585	15.7852	349	349	8.81773	11.2901	3.91852	1.97031	0.0219761	173	173	2.73353	226	226	4.35815	167	167	3.42045	3.50404	812	812	21.8915	1139	1139	24.0628	994	994
MDP0000332114							228	C7	76	77	5.4892	87	87	6.12014	83	85	6.1113	5.90688	47	50	4.04614	75	76	5.90931	72	75	5.46038	5.13861	-1.16082	-0.215143	1	35	35	1.59359	36	38	2.11158	31	32	1.88863	1.8646	142	147	11.42	176	178	10.8361	169	176
MDP0000344130							498	C7	162	162	5.28736	142	142	4.57336	234	234	7.70258	5.85443	336	336	12.4485	452	452	16.0904	368	368	12.2663	13.6017	2.30288	1.20344	0.0813613	128	128	2.66823	117	117	2.97657	83	83	2.24275	2.62918	531	531	18.8864	584	584	16.2769	649	649
MDP0000342935							111	C7	17	17	2.48931	15	15	2.16743	21	21	3.10132	2.58602	48	48	7.97855	35	35	5.58989	35	35	5.2341	6.26751	2.40819	1.26795	0.596673	16	16	1.49637	34	34	3.88074	15	15	1.81845	2.39852	71	71	11.3297	72	72	9.0032	91	91
MDP0000759782				AT2G46490.1			393	C7	81	81	3.35	76	76	3.10169	73	73	3.04495	3.16555	274	274	12.8636	583	583	26.2987	286	286	12.0801	17.0808	5.33472	2.41541	0.0826409	146	146	3.85658	279	282	9.09108	106	106	3.62949	5.52572	884	887	39.9775	1175	1178	41.6045	1251	1253
MDP0000511014							663	C7	93	93	2.27993	65	66	1.59664	77	77	1.90382	1.9268	1442	1447	40.268	1587	1592	42.5685	1214	1216	30.4451	37.7605	19.4438	4.28124	0	241	241	3.77351	649	651	12.4402	205	206	4.18106	6.79825	2343	2347	62.7024	3138	3146	65.8617	3446	3452
MDP0000333442							162	C7	27	27	2.70895	33	33	3.2672	32	32	3.23806	3.0714	66	66	7.51683	120	120	13.1318	79	79	8.09485	9.58116	3.08376	1.62469	0.0573307	35	35	2.24283	39	39	3.05006	37	37	3.0734	2.78876	114	114	12.4645	147	147	12.5948	152	152
MDP0000936748				AT2G33850.1			1092	C7	1205	1207	17.9654	1226	1226	18.0071	1269	1270	19.0647	18.3458	5450	5461	92.2688	6721	6728	109.225	5508	5516	83.8491	95.1143	5.13967	2.36167	0	2584	2585	24.5743	4936	4941	57.3259	2024	2027	24.9783	35.6262	13678	13696	222.155	17415	17459	221.914	19210	19238
MDP0000951463							381	C7	6	161	6.86837	6	217	9.13506	13	225	9.68071	8.56138	41	323	15.6417	68	463	21.5434	44	381	16.5996	17.9282	2.07304	1.05175	0.0619242	22	376	10.2448	58	459	15.2632	17	227	8.01739	11.1752	186	972	45.1883	234	1182	43.0606	262	1466
MDP0000222176				AT1G67920.1			231	C7	181	181	12.7356	186	186	12.9145	212	212	15.0444	13.5648	322	322	25.7187	440	440	33.7675	402	402	28.8876	29.4579	2.15151	1.10535	0.00187527	185	185	8.31385	231	231	12.6695	206	206	12.0002	10.9945	569	569	43.63	824	827	49.6914	672	672
MDP0000276856	PF01439		GO:0046872				1035	C7	318	326	5.11953	257	261	4.04461	235	236	3.73785	4.30066	587	589	10.4998	685	693	11.87	588	590	9.46255	10.6108	2.44511	1.2899	0.139228	749	763	7.65291	706	717	8.77683	623	640	8.32093	8.25022	1922	1934	33.0979	3121	3152	42.2701	2463	2496
MDP0000292018	PF01439		GO:0046872				228	C7	169	178	12.6893	231	236	16.6017	191	192	13.8044	14.3651	211	215	17.3984	237	242	18.8165	210	212	15.4347	17.2165	1.18721	0.247569	1	394	398	18.1214	264	268	14.8922	348	350	20.6569	17.8902	663	677	52.5943	840	852	51.8671	836	857
MDP0000352267							276	C7	127	137	8.06797	88	96	5.57877	96	111	6.59271	6.74648	52	56	3.74356	82	94	6.03778	85	93	5.59333	5.12489	-1.32887	-0.4102	1	50	56	2.10631	44	49	2.24929	40	45	2.194	2.1832	137	152	9.75482	132	143	7.19142	191	208
MDP0000150863							303	C7	113	113	6.06162	89	89	4.71112	98	98	5.30192	5.35822	97	97	5.90656	114	114	6.66992	82	82	4.49229	5.68959	1.05226	0.073489	1	75	75	2.56957	56	56	2.34155	39	39	1.73203	2.21438	225	225	13.153	347	347	15.8955	248	248
MDP0000345880							165	C7	166	166	16.3522	153	153	14.8725	149	149	14.8031	15.3426	146	146	16.3258	122	122	13.1079	147	147	14.7887	14.7408	-1.04833	-0.068087	1	60	60	3.77494	52	52	3.99281	51	51	4.15928	3.97568	160	160	17.176	171	171	14.3847	201	201
MDP0000207754				AT1G77400.1			579	C7	97	97	2.72299	166	166	4.59839	486	486	13.7597	7.02701	214	214	6.81931	441	441	13.5026	251	251	7.19601	9.17265	1.29454	0.372437	1	148	148	2.65354	145	145	3.17284	96	96	2.23113	2.68584	366	366	11.1966	489	489	11.7224	579	579
MDP0000206473				AT1G51920.1			216	C7	66	66	4.96642	63	63	4.67804	607	607	46.0665	18.5703	77	77	6.57722	316	316	25.9353	116	116	8.91458	13.809	-1.36033	-0.443952	1	20	20	0.961211	25	25	1.46638	27	27	1.68206	1.36988	139	139	11.3985	128	128	8.22515	190	190
MDP0000282028							237	C7	197	197	13.5105	176	176	11.9108	324	324	22.4102	15.9438	1099	1099	85.5569	1653	1653	123.647	736	736	51.5497	86.9178	5.39371	2.43128	0.0222461	414	414	18.134	553	553	29.5621	265	265	15.0463	20.9142	1595	1595	119.206	1830	1830	107.174	2394	2394
MDP0000364301							150	C7	47	47	5.09283	42	42	4.49091	23	23	2.51354	4.03243	110	110	13.5303	220	220	26.001	172	172	19.0342	19.5218	4.79158	2.2605	0.00184029	132	132	9.13535	147	147	12.4161	97	97	8.70187	10.0844	227	227	26.8052	318	318	29.4255	295	295
MDP0000144477							924	C7	334	335	5.89285	355	355	6.16216	425	426	7.55766	6.53756	483	483	9.64452	840	842	16.1547	509	513	9.21599	11.6717	1.76979	0.823578	0.872119	319	319	3.58394	348	348	4.77162	235	235	3.42238	3.92598	718	718	13.7638	1282	1283	19.2727	1051	1054
MDP0000530792				AT1G03820.1			840	C7	1699	1707	33.0299	2026	2038	38.9136	4678	4700	91.7209	54.5548	5069	5101	112.042	8624	8681	183.21	6620	6671	131.828	142.36	2.58563	1.37051	0.0510144	3156	3178	39.2751	5115	5138	77.495	2404	2426	38.8637	51.8779	15304	15457	325.935	18710	18911	312.48	21269	21459
MDP0000325984							330	C7	474	496	24.4298	464	472	22.9406	1183	1219	60.5535	35.9747	1550	1586	88.6737	1998	2027	108.893	1549	1574	79.1749	92.247	2.54469	1.34749	0.00771908	663	692	21.7688	1317	1340	51.4458	558	574	23.4062	32.2069	3554	3623	194.464	4457	4542	191.038	5067	5143
MDP0000338411				AT1G52565.1			546	C7	396	400	11.9075	402	404	11.8677	398	402	12.0693	11.9482	520	525	17.7408	751	757	24.5789	574	576	17.5116	19.9437	1.65239	0.724557	0.351083	318	318	6.04612	395	397	9.21206	301	301	7.41833	7.55884	927	927	30.0727	1284	1289	32.7678	1244	1249
MDP0000303449							1077	C7	1617	1923	29.0213	4077	4678	69.6661	2785	3301	50.2435	49.6436	1472	1750	29.9797	2508	2909	47.8836	1543	1859	28.6524	35.5052	-1.4142	-0.499982	1	1737	2049	19.7501	970	1098	12.9165	704	844	10.5453	14.404	2274	2636	43.3525	3051	3550	45.751	3001	3462
MDP0000348298							105	C7	90	90	13.9318	158	158	24.1348	66	66	10.304	16.1235	96	96	16.8689	102	102	17.2214	120	120	18.9709	17.6871	1.08671	0.119968	1	68	68	6.72298	57	57	6.87772	79	79	10.1244	7.90837	161	161	27.1595	168	168	22.2079	165	165
MDP0000442260				AT2G38790.1			507	C7	187	187	5.99496	250	250	7.90877	194	194	6.27254	6.72542	197	197	7.16909	321	321	11.2242	321	321	10.5098	9.63436	1.41758	0.503429	1	110	110	2.2523	120	120	2.99869	119	119	3.15843	2.80314	327	327	11.4242	427	427	11.6898	460	460
MDP0000360672							378	C7	2895	3069	131.965	2713	2909	123.432	3023	3220	139.641	131.679	5556	5966	291.204	8954	9602	450.327	7230	7689	337.656	359.729	2.70455	1.43539	3.58848e-05	1021	1106	30.3743	924	967	32.4111	521	544	19.366	27.3838	3635	3989	186.921	5300	5756	211.357	4631	4998
MDP0000360772							282	C7	1475	1531	88.2427	1423	1488	84.6312	1484	1541	89.5784	87.4841	2879	3001	196.346	5252	5456	342.992	4232	4406	259.354	266.23	3.01128	1.59038	0.000803608	521	543	19.9891	398	416	18.6897	281	295	14.0768	17.5852	2143	2242	140.822	3386	3590	176.699	2467	2601
MDP0000234690				AT5G52900.1			891	C7	1233	1234	22.5108	1016	1018	18.3251	1007	1008	18.5452	19.7937	2128	2137	44.2519	2161	2165	43.0763	2249	2252	41.9554	43.0945	2.15986	1.11094	3.92506e-05	1012	1021	11.8957	743	745	10.5935	757	760	11.4781	11.3224	1024	1029	20.4561	1539	1555	24.2237	1277	1278
MDP0000345066							192	C7	125	126	10.6665	178	178	14.8695	221	223	19.0394	14.8585	104	104	9.99396	186	187	17.2663	150	150	12.9684	13.4095	-1.12	-0.163503	1	60	60	3.24409	38	38	2.5075	39	39	2.73335	2.82831	140	140	12.9155	208	209	15.1089	225	225
MDP0000804928				AT1G29290.1			408	C7	73	73	2.90814	92	92	3.61663	117	117	4.70084	3.74187	77	77	3.48206	167	167	7.25629	125	125	5.08565	5.27467	1.39378	0.478999	1	46	46	1.17042	30	30	0.93158	49	49	1.6161	1.23937	183	183	7.94467	205	205	6.97399	239	239
MDP0000302206							261	C7	35	58	3.61194	26	40	2.45808	30	35	2.19825	2.75609	40	52	3.67594	67	115	7.81116	39	52	3.30719	4.93143	1.77316	0.826322	1	34	61	2.42623	36	52	2.52419	24	35	1.80451	2.25164	73	156	10.5869	95	182	9.67873	101	220
MDP0000125709				AT4G14746.1			615	C7	27	79	2.08788	29	69	1.7995	142	366	9.75564	4.54767	81	233	6.99015	182	552	15.9119	146	412	11.1204	11.3408	2.47444	1.3071	0.93232	25	78	1.31662	47	137	2.82231	15	56	1.22531	1.78808	221	652	18.7783	198	627	14.1508	246	709
MDP0000122413				AT1G76980.2			609	C7	61	61	1.62804	53	53	1.39584	93	94	2.53023	1.85137	104	104	3.15081	138	138	4.01717	133	133	3.62519	3.59772	1.92723	0.946532	1	54	54	0.92049	73	73	1.51867	53	53	1.17109	1.20342	187	187	5.43888	318	318	7.24765	284	284
MDP0000248928				AT1G76980.1			456	C7	62	62	2.20994	50	50	1.75866	88	88	3.1635	2.37736	145	145	5.8669	155	155	6.02595	160	160	5.82441	5.90575	2.46593	1.30213	0.622647	67	67	1.52529	82	82	2.27828	56	56	1.65255	1.81871	178	178	6.91417	303	303	9.22285	297	297
MDP0000631333							363	C7	100	100	4.47761	71	71	3.1371	43	43	1.94183	3.18551	270	270	13.7234	436	436	21.2931	321	321	14.679	16.5652	5.1557	2.36617	2.29781e-05	45	45	1.28691	38	38	1.32628	49	49	1.81644	1.47655	133	133	6.48978	160	160	6.11788	165	165
MDP0000349378							222	C7	237	237	17.3519	189	189	13.6548	211	211	15.5804	15.5291	327	327	27.1769	442	442	35.2962	404	404	30.2082	30.8938	1.97143	0.97924	0.00561631	79	79	3.69417	35	35	1.99744	52	52	3.15197	2.94786	137	137	10.9308	146	146	9.12825	105	105
MDP0000168826	PF01439		GO:0046872				237	C7	96	97	6.65237	658	662	44.8009	858	863	59.6915	37.0482	3748	3766	293.182	4756	4775	357.177	4345	4361	305.446	318.602	8.51973	3.09081	0	97	101	4.424	110	115	6.14764	104	107	6.0753	5.54898	190	198	14.798	232	246	14.407	276	289
MDP0000343606							783	C7	6433	6435	133.579	5774	5774	118.275	5752	5753	120.443	124.099	8188	8192	193.034	9609	9619	217.784	10218	10227	216.812	209.21	1.67151	0.741153	6.28379e-13	796	796	10.5534	607	607	9.82168	697	697	11.9785	10.7845	907	907	20.5178	1184	1184	20.9883	1231	1231
MDP0000353412							225	C7	561	561	40.526	600	600	42.7706	488	488	35.5539	39.6168	530	530	43.4609	531	531	41.8379	619	619	45.6673	43.6554	1.09287	0.128117	1	289	289	13.3339	236	236	13.2889	270	270	16.1478	14.2569	304	304	23.9318	362	362	22.3313	352	352
MDP0000344053							291	C7	95	97	5.41791	83	84	4.62981	50	51	2.87294	4.30689	169	171	10.842	242	242	14.7428	161	162	9.241	11.6086	2.66647	1.41493	0.0573603	304	307	10.9519	135	142	6.18236	243	247	11.4218	9.51869	237	238	14.4867	194	199	9.49178	192	193
MDP0000626880							222	C7	686	686	50.2255	853	853	61.6272	276	276	20.3801	44.0776	276	276	22.9383	718	718	57.3363	485	485	36.2648	38.8465	-1.14987	-0.201474	1	864	864	40.402	579	579	33.0434	897	897	54.3716	42.6057	613	613	48.9094	532	532	33.2618	572	572
MDP0000316461							366	C7	974	974	43.2544	1254	1254	54.9532	462	462	20.6924	39.6334	726	726	36.5983	1054	1054	51.0526	762	762	34.5598	40.7369	1.017	0.024319	1	1249	1249	35.4261	901	901	31.1891	1091	1091	40.1122	35.5758	737	737	35.6674	714	714	27.0773	785	785
MDP0000909752							342	C7	745	746	35.454	735	735	34.4697	492	492	23.5824	31.1687	3110	3112	167.888	2224	2224	115.283	2989	2989	145.076	142.749	4.54789	2.1852	2.88886e-09	3388	3388	102.839	2738	2738	101.43	3464	3466	136.375	113.548	1295	1296	67.1218	1331	1331	54.0181	1419	1419
MDP0000347896				AT2G15960.1			321	C7	397	397	20.102	388	388	19.3867	277	277	14.1457	17.8781	955	955	54.8913	910	910	50.2568	948	948	49.023	51.3904	2.85052	1.51122	8.02883e-10	1271	1271	41.1039	995	995	39.2715	929	929	38.9442	39.7732	343	343	18.9267	492	493	21.3172	472	472
MDP0000265644	PF03171		GO:0016491,GO:0016706,GO:0055114	AT1G52800.1		2-oxoglutarate (2OG) and Fe(II)-dependent oxygenase superfamily protein	951	C7	110	110	1.88003	64	64	1.07938	643	643	11.0836	4.681	868	869	16.8595	1437	1437	26.7876	1007	1007	17.577	20.4081	4.33217	2.11509	0.0197235	201	201	2.19411	486	486	6.47463	180	180	2.54697	3.73857	1638	1638	30.5083	2366	2366	34.532	2331	2331
MDP0000177422	PF03171		GO:0016491,GO:0016706,GO:0055114	AT2G30830.1		2-oxoglutarate (2OG) and Fe(II)-dependent oxygenase superfamily protein	1110	C7	19	125	1.83037	17	122	1.76284	13	210	3.10132	2.23151	94	1028	17.0874	169	1440	22.9984	65	1111	16.6145	18.9001	8.39294	3.06918	5.71214e-08	30	323	3.0208	62	631	7.2022	19	259	3.13985	4.45428	182	2012	32.1063	213	2980	37.2633	251	2952
MDP0000218810	PF03171		GO:0016491,GO:0016706,GO:0055114	AT4G10490.1		2-oxoglutarate (2OG) and Fe(II)-dependent oxygenase superfamily protein	1062	C7	1508	1784	27.3038	1725	2086	31.5041	4279	5060	78.1045	45.6374	1864	2214	38.4644	3218	3783	63.1495	2401	2825	44.1561	48.59	1.05547	0.07788	1	841	1005	9.8239	1031	1279	15.2583	563	678	8.59088	11.2243	2682	3246	54.1388	3186	3895	50.9062	3861	4547
MDP0000436890	PF03171		GO:0016491,GO:0016706,GO:0055114	AT1G52800.1		2-oxoglutarate (2OG) and Fe(II)-dependent oxygenase superfamily protein	1302	C7	945	952	11.8844	1235	1243	15.3122	1430	1435	18.0672	15.0879	605	611	8.65836	867	881	11.9956	681	683	8.70776	9.78725	-1.55716	-0.638913	0.893716	243	246	1.9614	353	358	3.48362	208	215	2.22208	2.5557	726	731	9.94469	1038	1039	11.0762	985	994
MDP0000159140	PF03171		GO:0016491,GO:0016706,GO:0055114	AT1G78550.1		2-oxoglutarate (2OG) and Fe(II)-dependent oxygenase superfamily protein	1149	C7	43	100	1.4146	41	95	1.32611	45	131	1.86896	1.53656	391	896	14.3878	543	1189	18.3451	344	842	12.1643	14.9657	9.64856	3.27031	1.32317e-06	206	534	4.82463	401	908	10.0121	199	540	6.32421	7.05364	3754	8721	134.441	6612	16279	196.651	5260	12561
MDP0000433567	PF08392,PF08541		GO:0016746,GO:0009058,GO:0016747,GO:0006633,GO:0016020,GO:0008610	AT1G04220.1	KCS2	3-ketoacyl-CoA synthase 2	1566	C7	131	1211	12.5691	177	1538	15.7522	195	1607	16.8219	15.0477	171	1562	18.4033	273	2298	26.0146	223	1842	19.5252	21.3143	1.40209	0.487578	1	151	1044	6.92072	197	1524	12.3297	123	910	7.81955	9.02332	335	3158	35.7195	413	3799	33.6717	554	4771
MDP0000296089	PF08392,PF08541		GO:0016746,GO:0016747,GO:0006633,GO:0016020,GO:0008610	AT1G19440.1	KCS4	3-ketoacyl-CoA synthase 4	1521	C7	948	951	10.1626	709	710	7.48697	806	807	8.69749	8.78235	1237	1243	15.0781	1564	1568	18.2757	1333	1338	14.6024	15.9854	1.80403	0.851225	0.304603	1165	1166	7.95814	1743	1752	14.5936	949	954	8.44018	10.3307	3537	3544	41.2714	4874	4886	44.5874	4676	4685
MDP0000260512	PF00501	6.2.1.12	GO:0003824,GO:0008152	AT3G21240.1	4CL2,AT4CL2	4-coumarate:CoA ligase 2	2001	C7	1516	1516	12.3142	1461	1461	11.7106	1847	1847	15.1311	13.052	3661	3661	33.7566	6007	6007	53.2193	4638	4638	38.4752	41.817	3.17458	1.66657	0.000150712	2885	2885	14.9672	4347	4347	27.5234	2000	2000	13.4498	18.6468	8036	8036	71.1341	11130	11130	77.2033	12496	12496
MDP0000265619	PF01061,PF02042,PF00005,PF00564		GO:0005524,GO:0016887,GO:0005515,GO:0016020	AT2G37360.1	ABCG2	ABC-2 type transporter family protein	5121	C7	955	959	3.0438	890	899	2.81567	881	883	2.82654	2.89534	2712	2724	9.81427	3549	3560	12.3241	3090	3098	10.0421	10.7268	3.67017	1.87585	0.0113696	2269	2271	4.60368	3017	3031	7.49877	1769	1779	4.6747	5.59238	6136	6152	21.2788	8187	8220	22.2795	8960	8997
MDP0000772208	PF00583		GO:0008080,GO:0008152	AT3G22560.1		Acyl-CoA N-acyltransferases (NAT) superfamily protein	516	C7	147	147	4.63042	120	120	3.72999	142	142	4.51116	4.29053	149	149	5.32773	229	229	7.86763	214	214	6.88432	6.69323	1.54541	0.627987	1	233	233	4.68758	175	175	4.29682	205	205	5.34609	4.77683	368	368	12.6323	464	464	12.4812	455	455
MDP0000207375	PF00583		GO:0008080,GO:0008152	AT3G22560.1		Acyl-CoA N-acyltransferases (NAT) superfamily protein	363	C7	63	63	2.82089	61	61	2.69526	63	63	2.84501	2.78705	117	117	5.94682	184	184	8.98606	142	142	6.49349	7.14213	2.53635	1.34275	0.376572	129	129	3.68914	93	93	3.2459	87	87	3.22511	3.38672	247	247	12.0524	342	342	13.077	340	340
MDP0000679369	PF00582		GO:0006950	AT3G53990.1		Adenine nucleotide alpha hydrolases-like superfamily protein	534	C7	44	81	2.46545	51	93	2.79331	40	58	1.78048	2.34641	54	99	3.42058	56	116	3.85101	53	113	3.51264	3.59474	1.51736	0.601561	1	140	279	5.42382	100	205	4.86375	142	281	7.08105	5.78954	66	131	4.34525	43	122	3.17107	70	125
MDP0000278897	PF01486		GO:0003700,GO:0006355,GO:0005634	AT5G60910.1	AGL8,FUL	AGAMOUS-like 8	579	C7	248	249	6.98994	204	204	5.65104	263	263	7.44607	6.69568	281	281	8.95433	401	402	12.3085	329	329	9.43222	10.2317	1.51386	0.598232	1	173	173	3.10177	147	147	3.2166	106	106	2.46354	2.92731	383	385	11.7779	449	449	10.7635	423	424
MDP0000140980	PF00171	1.2.1.3	GO:0016491,GO:0008152,GO:0055114	AT3G48000.1	ALDH2,ALDH2A,ALDH2B4	aldehyde dehydrogenase 2B4	1620	C7	855	856	8.58839	831	841	8.32641	969	975	9.86596	8.92692	2034	2049	23.3363	2530	2541	27.8066	2223	2229	22.8398	24.6609	2.73779	1.45301	0.000221001	800	804	5.15209	1096	1102	8.61838	637	643	5.34107	6.37051	2945	2963	32.3968	3871	3895	33.3718	3720	3735
MDP0000759860	PF00561			AT1G17430.1		alpha/beta-Hydrolases superfamily protein	1023	C7	238	238	3.78141	227	227	3.55899	266	266	4.26242	3.86761	510	510	9.19814	571	571	9.89507	521	521	8.45393	9.18238	2.35408	1.23516	0.269191	289	289	2.93268	509	509	6.30378	238	238	3.13064	4.12237	1074	1074	18.5957	1678	1678	22.7669	1727	1727
MDP0000930224	PF00561			AT2G18360.1		alpha/beta-Hydrolases superfamily protein	723	C7	209	209	4.69852	177	177	3.92655	248	248	5.62294	4.74934	1540	1540	39.2996	2729	2729	66.915	1841	1841	42.2681	49.4942	10.3191	3.36725	1.38952e-05	635	635	9.11754	1371	1371	24.0247	445	445	8.28236	13.8082	4236	4236	103.777	6589	6590	126.513	6274	6274
MDP0000271408	PF00561			AT2G18360.1		alpha/beta-Hydrolases superfamily protein	1680	C7	1310	1310	12.674	1138	1138	10.8645	1278	1278	12.4701	12.0029	2897	2897	31.8159	3835	3835	40.4683	3132	3132	30.9463	34.4102	2.8402	1.50599	1.81128e-06	2820	2820	17.4254	3427	3427	25.8442	2298	2298	18.4066	20.5587	6882	6882	72.5588	10277	10277	84.9072	9459	9459
MDP0000172849	PF00561			AT3G03990.1		alpha/beta-Hydrolases superfamily protein	801	C7	246	256	5.1947	446	455	9.11078	492	502	10.2736	8.19301	593	607	13.9818	958	998	22.088	728	753	15.6048	17.2249	2.08406	1.0594	0.0810428	357	365	4.73045	433	451	7.1335	259	267	4.4855	5.44982	973	1002	22.1575	1296	1326	22.9773	1286	1328
MDP0000145289	PF00561		GO:0016787	AT4G24140.1		alpha/beta-Hydrolases superfamily protein	1122	C7	1169	1172	16.978	1280	1282	18.3262	1286	1290	18.8472	18.0505	1056	1058	17.398	1584	1584	25.0277	1183	1186	17.5464	19.9907	1.09609	0.132368	1	914	917	8.48436	1115	1118	12.6243	674	676	8.10748	9.73872	1718	1722	27.1847	2396	2403	29.7268	2669	2674
MDP0000188790	PF07859		GO:0016787,GO:0008152	AT5G06570.1		alpha/beta-Hydrolases superfamily protein	975	C7	72	72	1.20027	60	60	0.987014	129	129	2.16888	1.45206	191	191	3.61438	369	369	6.70934	209	209	3.55827	4.62733	3.15317	1.6568	0.517792	197	197	2.09751	119	119	1.54633	157	157	2.16684	1.93689	227	227	4.12388	300	300	4.27075	350	350
MDP0000292132				AT3G18670.1		Ankyrin repeat family protein	2205	C7	1311	1327	9.78172	1192	1204	8.75779	1043	1045	7.76886	8.76946	3074	3098	25.9226	3698	3728	29.9727	3802	3812	28.6973	28.1975	3.18695	1.67218	4.00101e-06	1930	1944	9.1523	1576	1592	9.14731	1787	1803	11.0032	9.76761	1751	1766	14.1862	1660	1673	10.5311	1897	1912
MDP0000388415	PF00191		GO:0005509,GO:0005544	AT5G12380.1	ANNAT8	annexin 8	1080	C7	46	322	4.84602	30	275	4.084	42	310	4.7053	4.54511	98	894	15.2728	193	1281	21.0273	131	1008	15.4929	17.2644	3.76184	1.91144	0.000201617	25	371	3.56609	66	500	5.8655	39	266	3.31429	4.24863	221	1641	26.9135	314	2481	31.8853	345	2369
MDP0000193724	PF00191		GO:0005509,GO:0005544	AT5G12380.1	ANNAT8	annexin 8	1035	C7	126	200	3.14082	100	162	2.51045	137	216	3.42108	3.02411	175	338	6.02534	253	444	7.60503	211	359	5.75772	6.4627	2.11785	1.0826	0.855336	113	210	2.10631	129	254	3.10923	101	153	1.98922	2.40158	377	732	12.5272	540	1038	13.9202	530	1003
MDP0000205889	PF06376			AT2G46330.1	AGP16,ATAGP16	arabinogalactan protein 16	315	C7	74	74	3.81834	50	50	2.54587	75	75	3.90302	3.42241	34	34	1.99147	74	74	4.16466	62	62	3.26722	3.14112	-1.10083	-0.13859	1	69	69	2.27395	50	50	2.01103	37	37	1.58061	1.95519	151	151	8.49085	178	179	7.88733	214	214
MDP0000287357	PF01190			AT2G33790.1	AGP30,ATAGP30	arabinogalactan protein 30	924	C7	258	264	4.64392	275	280	4.8603	164	169	2.99823	4.16748	609	614	12.2603	977	986	18.9175	726	729	13.0964	14.7581	3.50145	1.80795	0.00163947	352	364	4.08952	431	434	5.95082	274	277	4.03404	4.69146	1045	1064	20.3964	1332	1345	20.204	1304	1326
MDP0000228682	PF02784,PF00278	4.1.1.19	GO:0003824,GO:0008792,GO:0008295,GO:0006527	AT4G34710.1	ADC2,ATADC2,SPE2	arginine decarboxylase 2	2187	C7	1043	1093	8.12315	1194	1255	9.20389	1985	2098	15.7256	11.0175	1081	1156	9.75247	2010	2147	17.4037	1570	1666	12.6451	13.2671	1.19415	0.255984	1	740	801	3.80212	720	759	4.39695	513	537	3.30414	3.8344	1679	1774	14.3678	2311	2454	15.5745	2521	2684
MDP0000282029	PF03479			AT3G55560.1	AGF2,AHL15	AT-hook protein of GA feedback 2	945	C7	92	92	1.58237	107	107	1.81605	174	174	3.01833	2.13892	598	598	11.6755	865	865	16.2272	651	651	11.4353	13.1126	6.07278	2.60236	9.85537e-05	272	272	2.98799	407	407	5.45659	202	202	2.87642	3.77367	1298	1298	24.3292	1636	1636	24.0292	1846	1846
MDP0000931438	PF03479			AT3G55560.1	AGF2,AHL15	AT-hook protein of GA feedback 2	969	C7	129	129	2.16381	141	141	2.33385	138	138	2.33456	2.2774	536	536	10.2058	805	805	14.7275	594	594	10.1756	11.703	5.08541	2.34636	0.00086777	393	393	4.21028	480	480	6.27591	350	350	4.86045	5.11555	1162	1162	21.2406	1567	1567	22.4457	1671	1671
MDP0000265271	PF00664,PF00005		GO:0005524,GO:0016887,GO:0042626,GO:0006810,GO:0055085,GO:0016021	AT3G28860.1	ABCB19,ATABCB19,ATMDR1,ATMDR11,ATPGP19,MDR1,MDR11,PGP19	ATP binding cassette subfamily B19	3882	C7	4693	4778	20.0052	4560	4647	19.1997	3717	3772	15.9282	18.3777	6466	6580	31.2735	5161	5246	23.9569	6487	6574	28.1107	27.7803	1.5007	0.585638	0.383847	4534	4593	12.2824	3729	3784	12.3496	3627	3719	12.8915	12.5078	5073	5138	23.4436	5265	5352	19.1359	5093	5173
MDP0000234499	PF00232		GO:0004553,GO:0005975	AT5G42260.1	BGLU12	beta glucosidase 12	1566	C7	585	585	6.07179	600	600	6.1452	956	958	10.0282	7.41507	1405	1405	16.5535	2648	2648	29.9768	1753	1753	18.5818	21.704	2.89978	1.53594	0.0407608	832	832	5.51536	1136	1136	9.19063	664	664	5.7057	6.8039	4169	4169	47.1547	5765	5768	51.1236	5540	5540
MDP0000791101	PF00232		GO:0004553,GO:0005975	AT5G24550.1	BGLU32	beta glucosidase 32	177	C7	3	3	0.275487	10	13	1.178	18	23	2.13012	1.19454	20	29	3.02295	29	47	4.70742	23	38	3.56375	3.7647	3.12038	1.64172	0.767362	6	13	0.762452	25	35	2.50527	15	21	1.59653	1.62142	83	114	11.4082	87	117	9.17488	110	155
MDP0000178782	PF00010		GO:0030528,GO:0006355	AT5G65640.1	bHLH093	beta HLH protein 93	1086	C7	70	1969	29.4692	96	2342	34.5887	61	1992	30.0683	31.3754	89	2870	48.7593	122	2574	42.0182	131	2990	45.7023	45.4933	1.4385	0.524565	0.16613	37	1054	10.0752	21	774	9.02963	38	939	11.635	10.2466	31	735	11.9879	19	833	10.6464	20	886
MDP0000416548	PF01301	3.2.1.23	GO:0004553,GO:0005975,GO:0004565,GO:0009341	AT4G26140.1	BGAL12	beta-galactosidase 12	2196	C7	2847	2853	21.1165	3335	3339	24.3871	3392	3396	25.3504	23.618	3638	3641	30.591	5168	5173	41.7608	5044	5049	38.1654	36.8391	1.54493	0.627539	0.114815	1020	1031	4.87381	1096	1108	6.39244	840	845	5.17794	5.48139	3098	3106	25.0527	3754	3759	23.759	4152	4160
MDP0000127542	PF01301		GO:0004553,GO:0005975,GO:0004565,GO:0009341	AT4G26140.1	BGAL12	beta-galactosidase 12	2436	C7	5203	5223	34.8494	6285	6290	41.4143	11876	11890	80.0119	52.0919	9908	9915	75.0967	13890	13901	101.164	15006	15011	102.289	92.85	1.76825	0.822322	0.324554	1543	1550	6.60537	1627	1636	8.50873	1311	1320	7.2917	7.4686	10520	10526	76.5369	13684	13701	78.0661	13544	13565
MDP0000304463	PF00234			AT2G48140.1	EDA4, AtLTPG16	Bifunctional inhibitor/lipid-transfer protein/seed storage 2S albumin superfamily protein	639	C7	207	207	5.26529	99	99	2.48491	165	166	4.2585	4.0029	2092	2094	60.4618	3473	3480	96.5465	2158	2158	56.0593	71.0225	17.5766	4.13559	5.83798e-06	604	606	9.84496	1360	1360	26.9648	409	409	8.61301	15.1409	5469	5473	151.708	7287	7296	158.479	7980	7990
MDP0000137283	PF00234			AT3G22600.1	AtLTPG5	Bifunctional inhibitor/lipid-transfer protein/seed storage 2S albumin superfamily protein	843	C7	393	394	7.59664	403	403	7.66751	363	364	7.07821	7.44745	1240	1249	27.3363	1563	1570	33.0165	1376	1386	27.2918	29.2149	3.88595	1.95827	8.53693e-08	729	730	8.98954	729	734	11.0313	653	654	10.4396	10.1535	2126	2148	45.1327	2703	2735	45.0316	2889	2910
MDP0000235841	PF00234			AT2G18370.1		Bifunctional inhibitor/lipid-transfer protein/seed storage 2S albumin superfamily protein	354	C7	204	1267	58.1736	161	902	40.8677	182	1370	63.4406	54.1606	1788	11334	590.725	3272	17903	896.563	2067	12554	588.675	691.988	12.6488	3.66093	6.47511e-09	794	5562	163.106	1725	10847	388.209	703	4618	175.543	242.286	6494	46635	2333.42	9288	66030	2588.96	9071	61097
MDP0000204569	PF02298		GO:0005507,GO:0009055	AT5G20230.1	ATBCB,BCB,SAG14	blue-copper-binding protein	1083	C7	962	1317	19.7656	1178	1670	24.7323	1623	2267	34.3141	26.2707	1565	2122	36.1512	2685	3626	59.3551	2027	2689	41.2154	45.5739	1.71784	0.780596	0.369407	632	884	8.47357	699	1021	11.9442	435	632	7.85273	9.42349	1694	2274	37.1918	1987	2660	34.0911	2421	3371
MDP0000237761	PF00097			AT3G61460.1	BRH1	brassinosteroid-responsive RING-H2	504	C7	260	262	8.44936	241	242	7.70126	296	296	9.62744	8.59269	221	221	8.09035	280	280	9.84886	226	226	7.44346	8.46089	-1.02488	-0.03546	1	129	129	2.65706	162	163	4.09747	74	74	1.97576	2.9101	355	359	12.6168	471	472	12.9987	510	512
MDP0000168498	PF00036			AT2G43290.1	MSS3	Calcium-binding EF-hand family protein	1158	C7	354	354	4.96875	425	425	5.8865	423	423	5.988	5.61442	961	961	15.3116	1668	1668	25.5356	1172	1172	16.8003	19.2158	3.3905	1.7615	0.00377329	411	411	3.68448	732	732	8.00869	354	354	4.11365	5.26894	2194	2194	33.5593	3231	3231	38.7272	3060	3060
MDP0000266125	PF00432		GO:0003824	AT1G78955.1	CAMS1	camelliol C synthase 1	2637	C7	294	576	3.5503	218	420	2.55456	290	605	3.76093	3.2886	3116	5825	40.756	4578	8145	54.757	3147	5914	37.2278	44.2469	13.3427	3.73798	2.70739e-12	1294	2440	9.60555	3007	5602	26.9148	1247	2319	11.8338	16.1181	10226	20058	134.729	15563	30414	160.085	14328	27203
MDP0000951949	PF00432		GO:0003824	AT1G78955.1	CAMS1	camelliol C synthase 1	1227	C7	126	288	3.81505	105	208	2.71891	137	291	3.88775	3.47391	1525	3316	49.8627	2049	4107	59.3388	1496	3235	43.765	50.9888	14.5642	3.86435	0	714	1535	12.9869	1366	2799	28.9013	556	1260	13.8184	18.5689	4998	10802	155.935	7150	16285	184.217	6462	14190
MDP0000830926	PF07859		GO:0016787,GO:0008152	AT5G16080.1	AtCXE17,CXE17	carboxyesterase 17	1002	C7	1026	1034	16.7728	1362	1382	22.1216	3710	3737	61.1371	33.3439	1639	1655	30.4744	2758	2784	49.2561	2059	2089	34.6073	38.1126	1.1336	0.180914	1	583	585	6.06081	609	610	7.71296	341	345	4.63323	6.13567	2432	2462	43.5216	2862	2903	40.213	2812	2842
MDP0000289339	PF03552,PF03822,PF04078		GO:0016760,GO:0030244,GO:0016020,GO:0007165	AT2G32540.1	ATCSLB04,ATCSLB4,CSLB04	cellulose synthase-like B4	3474	C7	2903	2920	13.6617	3252	3267	15.0833	3077	3095	14.6043	14.4498	4466	4491	23.8517	6152	6183	31.5521	4906	4926	23.5376	26.3138	1.80291	0.85033	0.0531089	1017	1025	3.06293	786	791	2.88473	989	1000	3.87349	3.27372	1884	1891	9.64155	2187	2192	8.75787	2311	2322
MDP0000126567	PF02797,PF00195		GO:0016746,GO:0009058,GO:0016747,GO:0006633,GO:0016020,GO:0008610,GO:0004315,GO:0008415	AT5G13930.1	ATCHS,CHS,TT4	Chalcone and stilbene synthase family protein	1170	C7	1340	1546	21.4771	1257	1434	19.658	1633	1955	27.3912	22.8421	2527	2973	46.8829	2860	3320	50.3049	2757	3249	46.0957	47.7612	2.07405	1.05245	3.24356e-05	739	848	7.52406	819	964	10.4388	578	679	7.80937	8.59074	2172	2544	38.5138	2641	3073	36.4556	2990	3544
MDP0000686666	PF02797,PF00195	2.3.1.74	GO:0016746,GO:0009058,GO:0016747,GO:0006633,GO:0016020,GO:0008610,GO:0004315,GO:0008415	AT5G13930.1	ATCHS,CHS,TT4	Chalcone and stilbene synthase family protein	1176	C7	4114	4226	58.4084	3387	3463	47.2304	3923	4015	55.9665	53.8684	9986	10265	161.049	9269	9505	143.286	10052	10298	145.359	149.898	2.76222	1.46583	0	7106	7311	64.5375	5108	5252	56.5817	6379	6622	75.7729	65.6307	5907	6078	91.5458	6474	6655	78.5468	7440	7638
MDP0000635661	PF00226		GO:0031072	AT1G56300.1		Chaperone DnaJ-domain superfamily protein	498	C7	1230	2077	67.7891	1178	1947	62.7066	1274	1964	64.649	65.0483	1228	1989	73.6904	1333	2142	76.2515	1320	2068	68.9315	72.9578	1.11216	0.15336	1	918	1547	32.248	757	1253	31.8772	782	1285	34.7221	32.9491	729	1143	40.6539	860	1423	39.661	919	1473
MDP0000280265	PF00704		GO:0004553,GO:0005975	AT5G24090.1	ATCHIA,CHIA	chitinase A	1044	C7	719	1338	20.8309	1108	2068	31.7707	1521	2974	46.6971	33.0996	948	1892	33.4369	1683	3493	59.3139	1144	2213	35.1866	42.6458	1.27493	0.350417	1	370	615	6.11529	173	299	3.62852	180	322	4.15038	4.6314	1171	2313	39.2428	1456	2958	39.3265	1729	3529
MDP0000218640	PF00704		GO:0004553,GO:0005975	AT5G24090.1	ATCHIA,CHIA	chitinase A	894	C7	590	652	11.8539	833	918	16.4696	1210	1289	23.6355	17.3197	508	571	11.7843	830	913	18.1047	653	719	13.3502	14.4131	-1.21403	-0.279802	1	298	326	3.78549	120	134	1.89901	131	142	2.13739	2.6073	550	605	11.9868	785	898	13.942	652	749
MDP0000888042	PF00704		GO:0004553,GO:0005975	AT5G24090.1	ATCHIA,CHIA	chitinase A	894	C7	549	1575	28.6349	748	2217	39.7745	2312	5710	104.7	57.7033	400	1195	24.6624	937	2404	47.6711	668	1727	32.0665	34.8	-1.67347	-0.742843	1	144	435	5.0512	134	383	5.42775	71	211	3.17598	4.55164	775	2102	41.6467	762	2274	35.3054	941	2485
MDP0000940313	PF00704		GO:0004553,GO:0005975	AT5G24090.1	ATCHIA,CHIA	chitinase A	894	C7	76	1839	33.4347	94	2405	43.1474	88	2186	40.0832	38.8884	56	1513	31.2253	122	2198	43.5862	106	2118	39.3265	38.046	-1.03114	-0.044247	1	92	1767	20.5183	60	1056	14.9653	70	1477	22.2318	19.2385	42	956	18.9411	38	970	15.0599	50	1132
MDP0000280166				AT5G42900.3	COR27	cold regulated gene 27	1029	C7	478	478	7.55032	396	396	6.17243	341	341	5.43236	6.38504	1149	1149	20.602	1336	1336	23.017	1247	1247	20.1163	21.2451	3.29791	1.72155	8.90689e-05	670	670	6.7593	507	507	6.2424	628	628	8.21252	7.07141	568	568	9.77728	590	590	7.95837	639	639
MDP0000265874	PF00257		GO:0006950,GO:0009415	AT1G20440.1	AtCOR47,COR47,RD17	cold-regulated 47	573	C7	29775	29775	844.598	28497	28497	797.666	24373	24373	697.275	779.846	85483	85486	2752.62	84497	84501	2614.36	99883	99888	2893.71	2753.56	3.50264	1.80844	0	8321	8321	150.752	5226	5226	115.551	6842	6842	160.68	142.328	14579	14579	450.669	20714	20716	501.809	21178	21178
MDP0000175065	PF02298		GO:0005507,GO:0009055	AT5G07475.1		Cupredoxin superfamily protein	585	C7	203	203	5.64018	136	136	3.72872	165	165	4.62357	4.66416	1624	1624	51.2195	2634	2634	79.8212	1744	1744	49.4866	60.1758	12.7777	3.67555	6.37731e-07	527	527	9.35184	956	956	20.7043	414	414	9.52307	13.1931	5033	5033	152.39	7455	7455	176.88	6424	6424
MDP0000873376	PF02298		GO:0005507,GO:0009055	AT1G72230.1		Cupredoxin superfamily protein	555	C7	286	286	8.37579	171	171	4.94174	305	305	9.00859	7.44204	3312	3313	110.137	5990	5991	191.366	4215	4215	126.067	142.523	18.9668	4.2454	1.44589e-06	1021	1021	19.0974	1665	1665	38.0085	709	709	17.1904	24.7654	7545	7545	240.797	9382	9382	234.634	10177	10177
MDP0000185485	PF02298		GO:0005507,GO:0009055	AT5G07475.1		Cupredoxin superfamily protein	372	C7	501	501	21.8901	383	383	16.5132	408	408	17.9791	18.7941	1837	1837	91.1112	3355	3355	159.885	2056	2056	91.7438	114.247	6.01301	2.58809	0.000906546	786	786	21.9342	1354	1354	46.1142	620	620	22.4275	30.1586	5685	5685	270.69	9130	9130	340.656	7423	7423
MDP0000130467	PF08613		GO:0019901,GO:0000079	AT2G44740.1	CYCP4;1	cyclin p4;1	624	C7	134	137	3.56853	101	101	2.59605	90	94	2.46941	2.878	154	156	4.6126	131	132	3.75014	112	113	3.00601	3.78958	1.3068	0.386033	1	644	655	10.8968	424	426	8.64936	532	533	11.4941	10.3468	217	219	6.21648	283	286	6.36164	275	277
MDP0000286933	PF00067		GO:0005506,GO:0009055,GO:0016705,GO:0020037,GO:0055114	AT5G07990.1	CYP75B1,D501,TT7	Cytochrome P450 superfamily protein	2157	C7	1272	1272	9.58495	1179	1179	8.76678	1390	1392	10.5789	9.64353	1827	1832	15.6704	2433	2435	20.0128	2250	2251	17.323	17.6687	1.81567	0.860506	0.217602	954	954	4.59135	1095	1095	6.43166	727	727	4.53541	5.18614	2149	2153	17.6799	2522	2524	16.2415	2864	2865
MDP0000158739	PF00067		GO:0005506,GO:0009055,GO:0016705,GO:0020037,GO:0055114	AT4G31940.1	CYP82C4	cytochrome P450, family 82, subfamily C, polypeptide 4	1569	C7	235	352	3.64647	202	337	3.44496	522	752	7.85678	4.98274	1486	1964	23.0953	2220	2918	32.9701	1759	2284	24.1641	26.7432	5.32311	2.41227	3.41027e-08	682	1131	7.48311	980	1525	12.3142	519	854	7.32432	9.04054	3439	4567	51.5576	4762	6323	55.9355	4530	6161
MDP0000179666	PF00067		GO:0005506,GO:0009055,GO:0016705,GO:0020037,GO:0055114	AT4G31940.1	CYP82C4	cytochrome P450, family 82, subfamily C, polypeptide 4	1371	C7	35	70	0.829876	44	102	1.19327	132	238	2.8457	1.62295	44	93	1.25156	66	141	1.82322	87	163	1.97354	1.68278	1.02862	0.040707	1	114	205	1.55224	144	286	2.64294	68	145	1.42319	1.87279	314	614	7.93261	309	667	6.75268	429	884
MDP0000128733	PF00067		GO:0005506,GO:0009055,GO:0016705,GO:0020037,GO:0055114	AT4G31940.1	CYP82C4	cytochrome P450, family 82, subfamily C, polypeptide 4	1575	C7	121	121	1.2487	107	107	1.08963	124	125	1.30101	1.21311	284	287	3.36207	324	330	3.71443	273	276	2.90888	3.32846	2.71993	1.44357	1	165	166	1.09413	286	287	2.30866	145	145	1.23885	1.54722	555	560	6.29785	801	810	7.13825	762	771
MDP0000692178	PF00067		GO:0005506,GO:0009055,GO:0016705,GO:0020037,GO:0055114	AT3G25180.1	CYP82G1	cytochrome P450, family 82, subfamily G, polypeptide 1	1866	C7	6729	6763	58.9089	10400	10456	89.8733	9734	9785	85.9605	78.2476	2384	2400	23.7304	2175	2186	20.7681	2609	2614	23.2536	22.584	-3.49219	-1.80413	4.56705e-06	1282	1284	7.14325	898	903	6.13105	576	577	4.16099	5.81176	1921	1928	18.3012	2427	2439	18.1421	2024	2036
MDP0000879217	PF00067	1.14.-.-	GO:0005506,GO:0009055,GO:0016705,GO:0020037,GO:0055114	AT5G58860.1	CYP86,CYP86A1	cytochrome P450, family 86, subfamily A, polypeptide 1	1569	C7	308	308	3.19066	195	195	1.99337	267	267	2.78958	2.65787	3460	3460	40.6873	5306	5306	59.9519	4260	4260	45.0696	48.5696	18.1206	4.17955	2.92303e-13	847	847	5.60406	2686	2686	21.6891	668	668	5.72909	11.0074	8065	8065	91.0471	9502	9505	84.0847	12207	12208
MDP0000923760	PF00067	1.14.-.-	GO:0005506,GO:0009055,GO:0016705,GO:0020037,GO:0055114	AT5G58860.1	CYP86,CYP86A1	cytochrome P450, family 86, subfamily A, polypeptide 1	1575	C7	309	309	3.18883	137	137	1.39514	331	331	3.44506	2.67634	3054	3054	35.7762	5072	5072	57.0896	3617	3617	38.121	43.6623	16.1806	4.0162	6.02396e-08	999	999	6.58457	2982	2982	23.9876	774	774	6.61291	12.395	8513	8513	95.7386	10411	10412	91.7574	12956	12957
MDP0000267614	PF00067		GO:0005506,GO:0009055,GO:0016705,GO:0020037,GO:0055114	AT1G64940.1	CYP89A6	cytochrome P450, family 87, subfamily A, polypeptide 6	1557	C7	199	744	7.76671	198	672	6.92241	219	891	9.38078	8.0233	336	1399	16.5781	357	1652	18.8096	412	1789	19.073	18.1536	2.24434	1.16629	0.02653	121	338	2.25357	123	381	3.10024	121	343	2.96441	2.77274	95	305	3.46973	133	378	3.3697	163	490
MDP0000661381	PF00067		GO:0005506,GO:0009055,GO:0016705,GO:0020037,GO:0055114	AT4G32170.1	CYP96A2	cytochrome P450, family 96, subfamily A, polypeptide 2	1299	C7	3422	3455	43.2307	3439	3477	42.9311	3343	3379	42.6411	42.9343	9396	9443	134.124	12593	12637	172.462	14220	14261	182.237	162.941	3.76185	1.91144	2.23867e-13	5335	5391	43.0827	3413	3461	33.756	4030	4090	42.3688	39.7358	19306	19339	263.7	24725	24756	264.52	15928	15957
MDP0000698024	PF00257		GO:0006950,GO:0009415	AT1G20450.1	ERD10,LTI29,LTI45	Dehydrin family protein	693	C7	7607	7607	178.416	5960	5960	137.94	7824	7825	185.098	167.151	24145	24147	642.888	36404	36414	931.523	33606	33619	805.283	793.231	4.70168	2.23318	9.49281e-13	1326	1326	19.8634	974	974	17.8067	777	777	15.0876	17.5859	3769	3771	96.3847	5233	5235	104.851	4676	4676
MDP0000360414	PF00257		GO:0006950,GO:0009415	AT5G66400.1	ATDI8,RAB18	Dehydrin family protein	636	C7	6146	6154	157.273	5917	5922	149.344	6257	6265	161.478	156.032	12059	12080	350.441	18696	18760	522.919	15932	15964	416.66	430.006	2.72885	1.4483	1.08074e-06	1948	1949	31.8125	1873	1876	37.371	1201	1202	25.4319	31.5385	7382	7392	205.868	11844	11859	258.809	9573	9596
MDP0000868045	PF00257		GO:0006950,GO:0009415	AT3G50980.1	XERO1	dehydrin xero 1	567	C7	316	1054	30.2142	357	1136	32.1345	770	1774	51.2885	37.8791	2220	4897	159.35	5094	10559	330.14	3630	7493	219.366	236.285	6.16915	2.62507	0.00243918	194	892	16.3314	242	785	17.5406	153	666	15.8061	16.5594	2785	6376	199.182	3706	8353	204.478	4150	8971
MDP0000689622	PF00257		GO:0006950,GO:0009415	AT3G50980.1	XERO1	dehydrin xero 1	252	C7	1529	1743	112.422	1398	1616	102.853	1446	1630	106.032	107.102	3172	3645	266.872	4416	5008	352.308	3979	4537	298.858	306.012	2.83101	1.50131	0	518	621	25.5819	408	451	22.6744	269	326	17.408	21.8881	1875	2204	154.916	2865	3385	186.443	2353	2765
MDP0000862169	PF00257		GO:0006950,GO:0009415	AT3G50980.1	XERO1	dehydrin xero 1	771	C7	167	185	3.90005	148	167	3.47407	175	212	4.50745	3.96053	896	1074	25.7013	1971	2283	52.494	1217	1521	32.747	36.9808	9.2385	3.20766	0.00149927	89	96	1.29259	93	108	1.77471	86	94	1.64061	1.5693	432	520	11.9463	707	878	15.8062	594	715
MDP0000189326	PF08501,PF01487,PF01488		GO:0003855,GO:0004764,GO:0055114,GO:0005737	AT3G06350.1	EMB3004,MEE32	dehydroquinate dehydratase, putative / shikimate dehydrogenase, putative	1014	C7	81	95	1.52278	76	96	1.51848	124	156	2.52195	1.85441	158	199	3.62093	222	269	4.70298	140	203	3.32319	3.88237	2.07457	1.05282	1	90	113	1.15687	139	183	2.2865	53	59	0.782972	1.40878	407	528	9.22318	549	798	10.9233	468	615
MDP0000501923	PF00560		GO:0005515	AT5G36930.2		Disease resistance protein (TIR-NBS-LRR class) family	1290	C7	231	243	3.06175	203	209	2.59856	199	203	2.57962	2.74664	286	298	4.26218	343	354	4.86488	308	318	4.09199	4.40635	1.59002	0.669042	1	270	278	2.23716	296	303	2.97586	218	230	2.39922	2.53741	768	778	10.6825	1079	1100	11.8356	924	939
MDP0000830772	PF03018			AT4G23690.1		Disease resistance-responsive (dirigent-like protein) family protein	558	C7	142	150	4.36928	107	113	3.24804	151	158	4.64165	4.08632	274	290	9.58891	368	396	12.5811	295	320	9.51946	10.5632	2.56172	1.35711	0.108557	122	130	2.41853	166	175	3.9734	89	98	2.36333	2.91842	489	517	16.4112	748	813	20.2229	648	681
MDP0000191805	PF02298		GO:0005507,GO:0009055	AT2G25060.1	AtENODL14,ENODL14	early nodulin-like protein 14	546	C7	386	402	11.967	394	406	11.9264	394	410	12.3095	12.0677	237	245	8.27902	358	369	11.981	321	331	10.0631	10.1077	-1.20573	-0.269903	1	159	168	3.19418	161	167	3.8751	110	118	2.90818	3.32582	430	449	14.5659	591	610	15.5069	550	568
MDP0000759922	PF02298		GO:0005507,GO:0009055	AT4G31840.1	AtENODL15,ENODL15	early nodulin-like protein 15	540	C7	142	362	10.896	149	437	12.9797	130	312	9.47132	11.1157	112	265	9.05436	120	312	10.2428	144	315	9.68308	9.66008	-1.16159	-0.216095	1	81	163	3.13355	68	158	3.707	27	69	1.71944	2.85333	124	293	9.61078	231	500	12.8518	209	562
MDP0000257135	PF01590,PF00512,PF10415,PF02518,PF00206	2.7.13.-	GO:0000155,GO:0007165,GO:0016020,GO:0005515,GO:0005524,GO:0016829,GO:0006099	AT2G40940.1	ERS,ERS1	ethylene response sensor 1	3462	C7	496	3034	14.2443	525	3419	15.8398	592	3655	17.3065	15.7969	476	3375	17.9867	481	2969	15.2034	499	3297	15.8084	16.3329	1.02616	0.037258	1	555	2077	6.22805	471	1736	6.35304	432	1646	6.39787	6.32632	338	2437	12.4685	373	2684	10.7608	372	2675
MDP0000560112	PF01357,PF03330			AT1G69530.1	AT-EXP1,ATEXP1,ATEXPA1,ATHEXP ALPHA 1.2,EXP1,EXPA1	expansin A1	756	C7	480	508	10.9218	374	391	8.29529	353	373	8.08792	9.10168	244	260	6.34537	613	639	14.9843	589	628	13.7891	11.7063	1.27419	0.349582	1	3978	4147	56.9449	3392	3544	59.3924	1935	2053	36.5426	50.96	9047	9559	223.963	10523	11205	205.721	10667	11201
MDP0000195798	PF01357,PF03330			AT2G39700.1	ATEXP4,ATEXPA4,ATHEXP ALPHA 1.6,EXPA4	expansin A4	786	C7	86	86	1.7784	67	67	1.36719	113	113	2.35671	1.8341	224	224	5.25813	414	415	9.36017	330	331	6.9904	7.2029	3.88859	1.95925	0.0687608	106	106	1.39999	119	119	1.91815	62	62	1.06145	1.45987	314	314	7.07607	369	370	6.53381	460	461
MDP0000504183	PF01357,PF03330			AT2G39700.1	ATEXP4,ATEXPA4,ATHEXP ALPHA 1.6,EXPA4	expansin A4	783	C7	160	181	3.75725	144	152	3.11357	84	93	1.94702	2.93928	540	598	14.0911	856	915	20.7166	569	623	13.2076	16.0051	5.39723	2.43222	3.16516e-05	549	590	7.82227	696	773	12.5077	469	509	8.74759	9.69251	1851	2051	46.3969	2232	2485	44.0506	2433	2698
MDP0000697206	PF01357,PF03330			AT2G39700.1	ATEXP4,ATEXPA4,ATHEXP ALPHA 1.6,EXPA4	expansin A4	783	C7	123	127	2.6363	123	134	2.74486	454	492	10.3004	5.22718	393	418	9.84963	612	626	14.1733	511	521	11.0452	11.6894	2.21726	1.14878	0.758206	276	291	3.8581	420	445	7.20041	153	157	2.69818	4.58556	1521	1602	36.2398	1917	2054	36.4105	2072	2180
MDP0000573617	PF01357,PF03330			AT2G39700.1	ATEXP4,ATEXPA4,ATHEXP ALPHA 1.6,EXPA4	expansin A4	786	C7	326	326	6.74137	358	358	7.30529	905	906	18.8954	10.9807	1229	1230	28.8727	2432	2439	55.0108	1738	1738	36.7049	40.1961	3.62586	1.85832	0.0233018	770	770	10.1698	878	880	14.1847	472	475	8.13211	10.8288	3065	3072	69.2283	3718	3723	65.7443	4381	4388
MDP0000532686	PF07734			AT3G06240.1		F-box family protein	876	C7	80	95	1.76268	49	57	1.04363	48	58	1.08536	1.29722	255	385	8.1089	204	299	6.05098	293	423	8.01554	7.39181	5.66302	2.50157	0.0146705	361	486	5.75936	301	427	6.17565	421	551	8.46408	6.7997	71	104	2.10288	103	137	2.17072	98	133
MDP0000686885	PF01266		GO:0050660,GO:0008033,GO:0016491,GO:0055114	AT2G24580.1		FAD-dependent oxidoreductase family protein	1206	C7	8921	8929	120.34	8504	8513	113.217	9320	9330	126.819	120.125	21398	21416	327.64	22490	22500	330.745	23812	23825	327.931	328.772	2.71465	1.44077	0	20701	20709	178.26	19549	19565	205.538	18237	18251	203.644	195.814	10816	10820	158.915	10917	10925	125.737	11966	11971
MDP0000263959	PF03101,PF10551			AT4G38180.1	FRS5	FAR1-related sequence 5	2286	C7	227	231	1.64244	330	336	2.35744	326	336	2.40942	2.13643	410	412	3.32527	424	427	3.31139	493	497	3.60892	3.41519	1.58526	0.664723	1	673	682	3.09707	725	733	4.06244	724	727	4.27947	3.81299	308	310	2.40199	390	395	2.39833	409	413
MDP0000257436	PF01425		GO:0016884	AT5G64440.1	AtFAAH,FAAH	fatty acid amide hydrolase	1902	C7	145	286	2.44404	139	276	2.32742	137	338	2.9131	2.56152	575	1466	14.221	986	2201	20.5148	678	1682	14.6795	16.4718	6.36711	2.67064	4.06324e-06	311	674	3.67868	489	1264	8.41968	212	465	3.28984	5.1294	1753	4305	40.0911	2157	5551	40.5087	2056	5580
MDP0000138841	PF07993			AT3G44550.1	FAR5	fatty acid reductase 5	450	C7	111	111	4.00925	77	77	2.74445	81	81	2.95068	3.23479	413	413	16.9334	789	789	31.083	505	505	18.6284	22.2149	6.80011	2.76556	0.00127374	94	94	2.16849	251	251	7.06676	114	114	3.40898	4.21474	1061	1061	41.7626	1520	1520	46.8834	1506	1506
MDP0000127652	PF02777,PF00081		GO:0004784,GO:0046872,GO:0006801,GO:0055114	AT5G51100.1	FSD2	Fe superoxide dismutase 2	1203	C7	99	372	5.02609	107	412	5.49298	119	382	5.20532	5.24146	247	802	12.3003	241	803	11.8334	280	867	11.9633	12.0323	2.27672	1.18696	0.138763	109	424	3.65883	79	310	3.26479	62	245	2.74052	3.22138	77	261	3.84291	117	378	4.36128	93	366
MDP0000220523	PF08447,PF07646,PF01344,PF00646		GO:0005515	AT1G68050.1	ADO3,FKF1	flavin-binding, kelch repeat, f box 1	1899	C7	2071	2071	17.7259	2329	2329	19.6708	1632	1632	14.0879	17.1615	2851	2851	27.6999	2897	2897	27.0447	3217	3217	28.1205	27.6217	1.59561	0.674111	0.197383	845	845	4.61928	859	859	5.73096	849	849	6.0161	5.45545	1019	1019	9.50461	1125	1125	8.22271	1163	1163
MDP0000509613	PF03358		GO:0010181,GO:0016491,GO:0009055,GO:0050662	AT5G54500.1	FQR1	flavodoxin-like quinone reductase 1	612	C7	385	427	11.3404	355	404	10.5878	1501	1720	46.0709	22.6664	969	1114	33.5845	2043	2315	67.0591	1287	1463	39.6816	46.7751	2.04484	1.03199	1	374	430	7.29389	487	559	11.5723	300	332	7.29993	8.72204	1930	2214	64.0783	2580	2936	66.5874	2472	2850
MDP0000304462	PF00234,PF01344		GO:0005515	AT3G63220.2		Galactose oxidase/kelch repeat superfamily protein	1938	C7	552	557	4.67148	531	541	4.47734	489	496	4.19544	4.44809	1617	1620	15.4229	2406	2415	22.0913	1818	1824	15.6231	17.7125	3.94111	1.9786	9.76493e-05	935	945	5.06198	1274	1285	8.40056	660	672	4.66603	6.04286	3713	3715	33.9539	4832	4844	34.6927	5168	5176
MDP0000860874	PF05637		GO:0016758,GO:0016021	AT4G37690.1		Galactosyl transferase GMA12/MNN10 family protein	1329	C7	35	65	0.794953	46	104	1.25512	83	269	3.31801	1.78936	32	117	1.6243	62	170	2.26768	33	119	1.48634	1.79278	-1.00845	-0.012135	1	40	107	0.835798	52	186	1.77316	45	97	0.982153	1.19704	80	390	5.19786	66	561	5.85903	86	496
MDP0000226662	PF00657		GO:0016788,GO:0006629	AT2G23540.1		GDSL-like Lipase/Acylhydrolase superfamily protein	1149	C7	255	255	3.60722	147	147	2.05198	156	156	2.22564	2.62828	2627	2628	42.1998	3642	3642	56.1925	2819	2819	40.726	46.3728	17.4989	4.12919	0	695	695	6.27924	1684	1686	18.5907	562	563	6.59357	10.4878	6896	6901	106.384	9704	9711	117.309	9369	9377
MDP0000119418	PF00657		GO:0016788,GO:0006629	AT2G23540.1		GDSL-like Lipase/Acylhydrolase superfamily protein	1452	C7	256	256	2.86567	147	147	1.62378	226	226	2.55148	2.34698	2455	2456	31.2081	3662	3662	44.7106	2768	2768	31.6444	35.8543	15.1553	3.92175	7.37367e-12	681	681	4.86881	1741	1743	15.2086	565	565	5.23617	8.43787	6494	6496	79.2436	8845	8852	84.6179	9002	9005
MDP0000266176	PF00657		GO:0016788,GO:0006629	AT1G74460.1		GDSL-like Lipase/Acylhydrolase superfamily protein	1107	C7	565	565	8.29571	278	278	4.02786	522	522	7.72988	6.68448	5133	5134	85.5685	8204	8204	131.382	5759	5760	86.3717	101.107	14.9915	3.90607	1.04961e-08	1948	1948	18.2677	4818	4820	55.1643	1626	1626	19.7654	31.0658	16525	16527	264.443	21581	21586	270.653	21912	21917
MDP0000146006	PF00657		GO:0016788,GO:0006629	AT1G75900.1		GDSL-like Lipase/Acylhydrolase superfamily protein	1167	C7	55	160	2.22845	50	108	1.48433	47	122	1.71372	1.80883	387	1058	16.7271	565	1545	23.4702	494	1393	19.8142	20.0038	10.9576	3.45386	3.01286e-09	263	697	6.20018	656	1900	20.6273	215	607	6.99923	11.2756	2191	5940	90.1572	3332	9004	107.091	3225	8543
MDP0000174332	PF00657		GO:0016788,GO:0006629	AT1G75900.1		GDSL-like Lipase/Acylhydrolase superfamily protein	1140	C7	137	375	5.34662	105	226	3.17966	136	345	4.96094	4.49574	711	1965	31.8026	1163	3122	48.5497	755	2027	29.5152	36.6225	8.07362	3.01322	6.11042e-06	489	1374	12.5119	1065	3227	35.8635	386	1049	12.3823	20.2526	3268	8886	138.066	5195	14164	172.452	4486	12305
MDP0000310487	PF00657		GO:0016788,GO:0006629	AT5G22810.1		GDSL-like Lipase/Acylhydrolase superfamily protein	1053	C7	244	244	3.76629	190	190	2.89402	225	225	3.50271	3.38768	1694	1694	29.6818	2835	2835	47.7291	2322	2322	36.6042	38.005	11.1186	3.4749	5.05527e-09	1302	1302	12.8359	3183	3183	38.2972	938	938	11.9869	21.04	10081	10081	169.574	15483	15483	204.087	14324	14324
MDP0000270640	PF00244		GO:0019904	AT1G34760.1	GF14 OMICRON,GRF11,RHS5	general regulatory factor 11	798	C7	60	60	1.22208	87	87	1.74861	70	70	1.43795	1.46955	374	374	8.64717	428	428	9.50822	421	421	8.75742	8.97094	6.04746	2.59633	0.00322467	163	163	2.12045	235	235	3.73099	158	158	2.66432	2.83858	349	349	7.74653	342	342	5.94855	375	375
MDP0000209689	PF02704			AT1G74670.1		Gibberellin-regulated family protein	285	C7	93	103	5.87415	129	135	7.59741	95	107	6.15444	6.542	622	674	43.6336	969	1104	68.6725	619	664	38.6741	50.3267	7.60758	2.92744	0.000106675	224	249	9.06978	312	341	15.1589	130	147	6.94072	10.3898	1705	1880	116.842	2185	2437	118.686	2169	2415
MDP0000212045	PF02704			AT1G74670.1		Gibberellin-regulated family protein	285	C7	319	361	20.588	218	257	14.4632	279	316	18.1757	17.7423	1132	1278	82.7354	2217	2501	155.57	1354	1447	84.2792	107.528	5.99396	2.58351	0.00558675	1453	1599	58.2433	1287	1390	61.7915	1050	1163	54.912	58.3156	3549	3917	243.441	4206	4735	230.602	4469	4978
MDP0000642594	PF02798,PF00043		GO:0005515	AT3G09270.1	ATGSTU8,GSTU8	glutathione S-transferase TAU 8	666	C7	245	247	6.02803	250	254	6.11697	365	365	8.98397	7.04299	393	397	10.9982	554	557	14.8265	392	397	9.89494	11.9066	1.6744	0.743646	0.87164	138	140	2.18221	167	168	3.19591	111	111	2.24275	2.54029	686	689	18.3244	1117	1126	23.4667	881	889
MDP0000298230	PF02798		GO:0005515	AT3G09270.1	ATGSTU8,GSTU8	glutathione S-transferase TAU 8	363	C7	111	111	4.97015	66	66	2.91618	198	198	8.94146	5.60926	203	203	10.318	346	346	16.8977	229	229	10.4719	12.5625	2.22204	1.15188	0.301754	67	67	1.91607	65	65	2.26864	40	40	1.48281	1.88917	230	230	11.2229	357	357	13.6505	327	327
MDP0000199309	PF04667			AT5G49350.1		Glycine-rich protein family	909	C7	1259	1350	24.1392	961	1036	18.2798	1063	1167	21.0454	21.1548	3183	3314	67.2658	4187	4339	84.6222	3394	3535	64.5539	72.1473	3.38203	1.75789	4.76226e-12	1745	1830	20.8992	2635	2679	37.3394	1346	1423	21.0656	26.4347	8146	8212	160.018	12948	13081	199.74	11145	11276
MDP0000131267	PF09478,PF00759		GO:0004553,GO:0005975,GO:0030246,GO:0005576	AT1G64390.1	AtGH9C2,GH9C2	glycosyl hydrolase 9C2	1863	C7	143	177	1.54423	240	289	2.48806	568	713	6.27374	3.43535	403	551	5.45688	722	887	8.44052	575	742	6.61131	6.83624	1.9708	0.978785	1	265	309	1.72182	301	354	2.40741	151	201	1.45183	1.86035	1049	1365	12.9779	972	1287	9.58856	1463	1803
MDP0000449901	PF09118,PF07250			AT1G19900.1		glyoxal oxidase-related protein	930	C7	204	208	3.63524	195	202	3.48373	354	366	6.45131	4.52343	1844	1856	36.8214	3296	3318	63.2487	2252	2265	40.428	46.8327	10.2555	3.35832	1.43382e-05	422	436	4.86683	646	652	8.88226	333	340	4.91958	6.22289	3187	3213	61.1945	4367	4403	65.7133	4164	4186
MDP0000933146	PF09118,PF07250			AT1G75620.1		glyoxal oxidase-related protein	1602	C7	217	220	2.2321	207	209	2.09248	245	248	2.53769	2.28742	879	891	10.2617	1639	1645	18.2038	1128	1143	11.8435	13.4363	5.82325	2.54182	0.000823583	340	341	2.2097	470	476	3.76447	240	245	2.05796	2.67738	1332	1351	14.9375	1844	1864	16.1499	2144	2158
MDP0000127807	PF02893			AT5G13200.1		GRAM domain family protein	1077	C7	22	136	2.05247	22	214	3.18695	21	155	2.35921	2.53287	16	177	3.03224	71	398	6.55127	56	445	6.85869	5.48073	2.13956	1.09731	1	29	168	1.61933	36	163	1.91748	20	102	1.27443	1.60375	60	472	7.76267	104	712	9.17597	126	799
MDP0000515106	PF08240,PF00107	1.1.1.14	GO:0008270,GO:0016491,GO:0055114	AT5G51970.1		GroES-like zinc-binding alcohol dehydrogenase family protein	1107	C7	194	1221	17.9275	294	1601	23.1964	321	1666	24.6705	21.9315	307	1851	30.8507	836	4165	66.7	600	3160	47.3845	48.3117	2.17823	1.12316	0.277305	156	692	6.48935	123	695	7.95419	136	627	7.62171	7.35508	561	2829	45.2658	670	3391	42.5175	833	4168
MDP0000229001	PF02358		GO:0003824,GO:0005992	AT5G65140.1		Haloacid dehalogenase-like hydrolase (HAD) superfamily protein	1248	C7	163	166	2.16195	183	188	2.41613	143	146	1.91773	2.16527	235	240	3.54815	227	233	3.30978	273	283	3.76416	3.5407	1.62185	0.69764	1	322	331	2.75331	286	291	2.95418	294	303	3.26708	2.99153	468	478	6.78419	572	583	6.48398	532	543
MDP0000578396	PF00447		GO:0003700,GO:0043565,GO:0006355,GO:0005634	AT4G36990.1	AT-HSFB1,ATHSF4,HSF4,HSFB1	heat shock factor 4	699	C7	154	236	5.48767	120	214	4.91036	200	384	9.00542	6.46781	206	439	11.5876	364	832	21.1011	284	603	14.3198	15.6695	2.40266	1.26463	0.108762	215	393	5.83657	281	555	10.0595	181	332	6.39136	7.42913	365	859	21.7671	511	1145	22.7361	466	1153
MDP0000202716	PF00447		GO:0003700,GO:0043565,GO:0006355,GO:0005634	AT2G41690.1	AT-HSFB3,HSFB3	heat shock transcription factor B3	732	C7	260	276	6.12845	265	278	6.09131	536	570	12.7648	8.32818	358	384	9.67889	682	721	17.4615	518	540	12.2456	13.1287	1.56342	0.644706	1	199	211	2.99236	289	308	5.33088	139	147	2.70233	3.67519	576	616	14.9058	864	901	17.0845	851	911
MDP0000699473	PF00403		GO:0046872,GO:0030001	AT1G01490.1		Heavy metal transport/detoxification superfamily protein	564	C7	262	309	8.90497	254	300	8.53137	418	471	13.6896	10.3753	287	306	10.0103	441	483	15.1819	352	385	11.3313	12.1745	1.16221	0.216868	1	259	318	5.85316	220	254	5.70576	146	168	4.00832	5.18908	663	695	21.8268	948	1013	24.9298	824	870
MDP0000222300	PF00403		GO:0046872,GO:0030001	AT1G71050.1		Heavy metal transport/detoxification superfamily protein	564	C7	97	243	7.00293	104	286	8.13324	98	292	8.48699	7.87439	108	261	8.53821	210	625	19.6453	158	475	13.9801	14.0546	1.76662	0.820996	1	105	264	4.85923	99	236	5.30142	70	175	4.17533	4.77866	203	695	21.8268	364	1345	33.1002	242	788
MDP0000935120	PF00125		GO:0003677	AT5G27670.1	HTA7	histone H2A 7	447	C7	129	129	4.69067	159	159	5.70514	224	224	8.21467	6.2035	204	204	8.42031	397	397	15.745	255	255	9.46955	11.2116	1.79144	0.841117	0.940822	122	122	2.83331	148	148	4.19482	135	135	4.06405	3.69739	655	655	25.9549	848	848	26.3315	938	939
MDP0000361589	PF00125		GO:0003677,GO:0006334,GO:0005634,GO:0000786	AT3G45980.1	H2B,HTB9	Histone superfamily protein	498	C7	200	202	6.59288	150	150	4.83102	157	157	5.16797	5.53062	180	180	6.66882	320	321	11.427	249	250	8.33312	8.80966	1.57635	0.656589	1	165	165	3.43951	214	215	5.46976	129	130	3.51274	4.14067	646	650	23.119	897	898	25.0285	915	918
MDP0000460658	PF00125		GO:0003677,GO:0006334,GO:0000786	AT1G09200.1		Histone superfamily protein	411	C7	94	115	4.54788	108	131	5.11218	89	98	3.90872	4.52292	109	124	5.56654	194	223	9.61881	140	155	6.26018	7.14851	1.56219	0.643566	1	74	80	2.02065	92	107	3.29838	79	89	2.91394	2.74432	276	333	14.3512	438	510	17.2233	450	522
MDP0000259057	PF00125		GO:0003677,GO:0043565,GO:0005622	AT1G08880.1	G-H2AX,GAMMA-H2AX,H2AXA,HTA5	Histone superfamily protein	426	C7	120	120	4.57851	148	148	5.57223	186	186	7.15736	5.76937	190	191	8.27236	351	351	14.6068	205	205	7.98805	10.2891	1.76748	0.821697	1	108	108	2.63182	141	141	4.19342	106	106	3.34833	3.39119	458	458	19.0432	602	602	19.6144	656	656
MDP0000332388	PF00125		GO:0003677,GO:0006334,GO:0000786	AT1G09200.1		Histone superfamily protein	444	C7	136	141	5.16166	127	131	4.73222	179	180	6.64568	5.51319	159	174	7.23056	331	350	13.9747	229	238	8.89797	10.0344	1.80492	0.851935	0.948043	158	167	3.90459	231	240	6.84837	80	86	2.60644	4.45313	565	600	23.9361	830	878	27.4473	789	840
MDP0000322229	PF00125		GO:0003677,GO:0006334,GO:0000786	AT1G09200.1		Histone superfamily protein	519	C7	94	103	3.22569	107	114	3.52301	96	104	3.28485	3.34452	88	100	3.55499	156	168	5.73852	99	114	3.64615	4.31322	1.27533	0.35087	1	64	68	1.36014	65	75	1.83085	53	57	1.47788	1.55629	207	229	7.81543	327	361	9.65445	336	368
MDP0000222633	PF00125		GO:0003677,GO:0006334,GO:0000786	AT1G09200.1		Histone superfamily protein	411	C7	29	125	4.94335	15	58	2.26341	33	124	4.94572	4.05083	49	153	6.86839	66	244	10.5246	36	114	4.60426	7.33242	1.79688	0.845496	1	29	87	2.19745	46	125	3.85325	24	76	2.48831	2.84634	128	422	18.1868	158	510	17.2233	147	581
MDP0000615948	PF02183,PF00046		GO:0003700,GO:0043565,GO:0006355,GO:0003677,GO:0005634	AT2G46680.1	ATHB-7,ATHB7,HB-7	homeobox 7	714	C7	1211	1211	27.5676	1657	1657	37.2221	1678	1678	38.5251	34.4383	3351	3353	86.6445	4358	4360	108.255	4442	4446	103.364	99.4209	2.86248	1.51727	0	477	477	6.93526	418	418	7.41715	355	355	6.69056	7.01432	881	882	21.8804	1417	1417	27.546	1163	1163
MDP0000811444	PF02574		GO:0008898	AT3G22740.1	HMT3	homocysteine S-methyltransferase 3	435	C7	552	552	20.6254	592	592	21.8278	530	530	19.9727	20.8086	795	795	33.7197	783	783	31.9103	900	900	34.3439	33.3246	1.58856	0.667718	0.109724	594	594	14.1755	486	486	14.1549	509	509	15.7457	14.692	577	577	23.4948	668	668	21.3145	732	732
MDP0000168908	PF02574		GO:0008898	AT3G22740.1	HMT3	homocysteine S-methyltransferase 3	897	C7	1173	2100	38.0522	1075	2049	36.6375	1052	2017	36.8607	37.1835	1486	2793	57.4492	1509	2758	54.508	1741	3350	61.9939	57.9837	1.54732	0.629768	0.012165	1065	2069	23.9448	948	1760	24.8587	1003	1798	26.973	25.2588	1095	2119	41.8431	1372	2571	39.783	1298	2596
MDP0000430546	PF00182		GO:0004568,GO:0006032,GO:0016998	AT3G54420.1	ATCHITIV,ATEP3,CHIV,EP3	homolog of carrot EP3-3 chitinase	726	C7	28	28	0.626865	37	39	0.861598	268	322	7.27058	2.91968	88	95	2.41431	218	262	6.39769	154	196	4.48143	4.43114	1.50296	0.587806	1	50	61	0.872239	60	85	1.48334	37	43	0.797011	1.05086	266	315	7.68527	296	366	6.99733	413	505
MDP0000231674	PF00481	3.1.3.16	GO:0003824	AT1G72770.1	HAB1	homology to ABI1	1287	C7	218	218	2.75316	159	159	1.98151	212	212	2.70027	2.47831	663	667	9.56209	1199	1205	16.5984	898	905	11.6726	12.611	5.04932	2.33609	0.000557315	370	370	2.98446	426	426	4.19363	249	250	2.61393	3.26401	1026	1027	14.1344	1349	1354	14.6025	1553	1558
MDP0000294329	PF03134			AT1G69700.1	ATHVA22C,HVA22C	HVA22 homologue C	792	C7	405	406	8.33209	328	329	6.66266	316	316	6.54051	7.17842	1930	1934	45.0544	2514	2516	56.3176	1789	1789	37.4957	46.2892	6.39139	2.67613	3.38442e-10	838	838	10.984	1158	1160	18.5563	705	705	11.9783	13.8396	5133	5134	114.819	7369	7370	129.161	6868	6871
MDP0000594632	PF03134			AT1G69700.1	ATHVA22C,HVA22C	HVA22 homologue C	606	C7	129	129	3.45995	114	114	3.01723	83	83	2.2452	2.90746	345	345	10.5039	511	511	14.9488	410	410	11.2307	12.2278	4.16232	2.05739	0.00206151	210	210	3.5974	216	216	4.51586	170	170	3.77493	3.96273	677	677	19.788	941	946	21.6674	859	861
MDP0000827125	PF03134			AT4G24960.1	ATHVA22D,HVA22D	HVA22 homologue D	423	C7	181	181	6.9549	127	128	4.8534	157	158	6.12303	5.97711	272	273	11.9077	446	447	18.7338	316	316	12.4006	14.3474	2.38183	1.25207	0.0505233	273	274	6.72439	318	322	9.64438	191	194	6.17154	7.51344	797	799	33.4573	1075	1083	35.5366	1042	1046
MDP0000593263	PF02458		GO:0016747	AT1G32910.1		HXXXD-type acyl-transferase family protein	1836	C7	369	430	3.8067	299	340	2.97018	376	417	3.72317	3.50002	2146	2596	26.0878	3114	3757	36.2766	2366	2778	25.1163	29.1603	8.26313	3.04669	5.97067e-10	979	1106	6.25352	1695	2013	13.8909	686	797	5.84141	8.66194	5342	6480	62.5154	7354	8953	67.6836	7462	9022
MDP0000258308	PF02458		GO:0016747	AT5G41040.1		HXXXD-type acyl-transferase family protein	1629	C7	674	674	6.72499	372	372	3.66268	613	613	6.16864	5.51877	7725	7729	87.5402	11542	11542	125.608	8842	8845	90.1309	101.093	18.1612	4.18279	7.83534e-14	2223	2224	14.1728	6010	6010	46.7425	1796	1796	14.836	25.2505	20675	20677	224.829	27678	27679	235.84	29411	29413
MDP0000180236	PF02458		GO:0016747	AT5G41040.1		HXXXD-type acyl-transferase family protein	453	C7	108	108	3.87506	78	78	2.76168	77	78	2.82258	3.15311	898	898	36.5749	1268	1268	49.6226	956	958	35.1046	40.434	12.7139	3.66833	2.23867e-13	309	309	7.08113	750	750	20.976	280	280	8.31749	12.1249	2331	2331	91.1442	3224	3225	98.8141	3385	3390
MDP0000312405	PF02458		GO:0016747	AT5G41040.1		HXXXD-type acyl-transferase family protein	1305	C7	478	478	5.95347	321	321	3.94522	465	465	5.84107	5.24659	5634	5638	79.7113	7626	7636	103.732	5990	5990	76.1926	86.5454	16.3587	4.03198	0	1766	1766	14.0483	4120	4126	40.0569	1609	1611	16.6118	23.5723	15263	15271	207.273	23166	23196	246.712	20937	20947
MDP0000253113	PF02458		GO:0016747	AT3G26040.1		HXXXD-type acyl-transferase family protein	1326	C7	393	393	4.81728	422	422	5.10441	422	422	5.21697	5.04622	849	849	11.8133	1208	1208	16.1503	893	893	11.179	13.0475	2.55942	1.35582	0.0450719	661	661	5.17488	738	738	7.05134	415	415	4.2115	5.47924	1690	1690	22.575	2428	2428	25.4152	2134	2134
MDP0000264424	PF02458	2.3.1.133	GO:0016747	AT5G48930.1	HCT	hydroxycinnamoyl-CoA shikimate/quinate hydroxycinnamoyl transferase	1317	C7	198	198	2.44361	244	244	2.97153	286	286	3.55984	2.99166	317	318	4.45499	432	432	5.81509	322	322	4.05851	4.7762	1.58087	0.660715	1	196	197	1.55283	292	292	2.80903	118	118	1.20567	1.85584	930	930	12.5078	1202	1204	12.689	1312	1313
MDP0000371737	PF02458		GO:0016747	AT5G48930.1	HCT	hydroxycinnamoyl-CoA shikimate/quinate hydroxycinnamoyl transferase	1326	C7	1408	1417	17.3692	1611	1622	19.6193	2080	2098	25.9365	20.975	3296	3313	46.0981	3524	3561	47.6088	3807	3835	48.0085	47.2385	2.23417	1.15974	4.93953e-06	495	502	3.93009	386	395	3.77409	361	365	3.70409	3.80276	554	563	7.52055	500	508	5.3175	626	630
MDP0000278727				AT5G09530.1		hydroxyproline-rich glycoprotein family protein	516	C7	59	115	3.62244	27	48	1.492	42	77	2.44619	2.52021	719	1304	46.6266	881	1651	56.7225	602	1203	38.7002	47.3498	18.6465	4.22083	0	166	296	5.95504	413	741	18.194	127	216	5.63296	9.92732	1290	2414	82.8653	1674	2976	80.0517	2043	3663
MDP0000348963				AT5G09520.1		hydroxyproline-rich glycoprotein family protein	459	C7	291	479	16.9619	144	300	10.483	273	493	17.6069	15.0173	3646	6451	259.31	4595	8682	335.325	3617	6358	229.935	274.857	18.1253	4.17993	0	784	1444	32.6586	2281	3753	103.592	652	1107	32.4539	56.2347	8491	14891	574.64	10881	18803	568.594	11352	20196
MDP0000921896				AT5G09530.1		hydroxyproline-rich glycoprotein family protein	516	C7	100	163	5.13441	64	108	3.357	105	207	6.57613	5.02251	1405	2504	89.5344	2042	3709	127.428	1431	2706	87.0512	101.338	20.0033	4.32216	2.70739e-12	338	587	11.8095	953	1697	41.6669	257	421	10.979	21.4851	3156	5903	202.632	4100	7502	201.797	4663	8437
MDP0000185950				AT5G09520.1		hydroxyproline-rich glycoprotein family protein	417	C7	1377	1377	53.6724	856	856	32.9241	1298	1299	51.0649	45.8872	14265	14276	631.649	20418	20436	868.797	13393	13398	533.336	677.927	14.6305	3.87091	3.7887e-09	4646	4647	115.686	11193	11198	340.223	3066	3068	99.0037	184.971	37648	37660	1599.67	49054	49092	1634.04	53864	53892
MDP0000298545				AT3G02120.1		hydroxyproline-rich glycoprotein family protein	348	C7	160	160	7.47298	175	175	8.06558	151	151	7.11291	7.55049	108	108	5.72598	144	144	7.3357	129	129	6.15329	6.40499	-1.19039	-0.251437	1	75	75	2.2373	74	74	2.69409	43	43	1.66273	2.19804	171	171	8.70366	249	249	9.93134	229	229
MDP0000928616				AT1G76952.1	IDL5	inflorescence deficient in abscission (IDA)-like 5	264	C7	37	37	2.27798	35	35	2.12638	49	49	3.04258	2.48231	122	122	8.52632	186	186	12.4901	130	130	8.17403	9.73016	3.88101	1.95643	0.0152475	44	44	1.73018	53	53	2.54349	39	39	1.98789	2.08719	194	194	13.0162	266	266	13.9851	312	312
MDP0000190237	PF00847		GO:0003700,GO:0006355	AT5G61890.1		Integrase-type DNA-binding superfamily protein	870	C7	122	143	2.67159	146	166	3.06031	183	207	3.90033	3.21074	347	358	7.59223	480	489	9.96433	415	427	8.14714	8.5679	2.64364	1.40253	0.189484	140	155	1.8495	177	200	2.91253	117	132	2.04168	2.2679	548	566	11.5234	826	847	13.513	757	772
MDP0000297646	PF00847		GO:0003700,GO:0006355	AT5G25190.1		Integrase-type DNA-binding superfamily protein	540	C7	172	612	18.4209	216	719	21.3556	192	760	23.0712	20.9492	311	968	33.074	302	1056	34.668	387	1219	37.472	35.0713	1.66033	0.731472	0.0458077	84	296	5.69037	74	238	5.58396	50	199	4.95897	5.4111	217	754	24.7322	272	941	24.1871	228	859
MDP0000187921	PF09425,PF06200		GO:0005515	AT1G19180.1	JAZ1,TIFY10A	jasmonate-zim-domain protein 1	843	C7	4693	4742	91.4296	4937	4973	94.6167	5066	5105	99.27	95.1054	1840	1861	40.7309	3167	3184	66.9582	2625	2643	52.0435	53.2442	-1.80375	-0.851001	0.000264052	460	463	5.70159	564	573	8.61164	298	301	4.80475	6.37266	1534	1542	32.3998	2189	2200	36.2229	2102	2115
MDP0000452772	PF09425,PF06200		GO:0005515	AT3G17860.1	JAI3,JAZ3,TIFY6B	jasmonate-zim-domain protein 3	1149	C7	94	94	1.32972	113	113	1.57738	90	90	1.28402	1.39704	147	147	2.36049	189	189	2.91608	180	180	2.60045	2.62568	1.86132	0.896324	1	143	143	1.29199	207	207	2.28249	84	84	0.983765	1.51942	371	371	5.71925	522	523	6.31785	454	454
MDP0000185343	PF07993,PF03015		GO:0016620,GO:0055114	AT4G33790.1	CER4,FAR3,G7	Jojoba acyl CoA reductase-related male sterility protein	1083	C7	312	312	4.68251	261	262	3.88016	383	383	5.79722	4.78663	1885	1885	32.1136	2775	2775	45.4248	2032	2032	31.1453	36.2279	7.50519	2.90789	2.64384e-09	368	368	3.52746	882	887	10.3766	292	294	3.65301	5.85235	3708	3708	60.6452	5678	5678	72.7704	5389	5390
MDP0000619608	PF00197		GO:0004866	AT1G17860.1		Kunitz family trypsin and protease inhibitor protein	627	C7	13	162	4.19953	6	147	3.76033	65	643	16.811	8.25695	239	3948	116.176	772	9262	261.876	455	5762	152.547	176.866	21.2028	4.40618	0.00372093	22	405	6.70548	68	707	14.286	29	290	6.2239	9.0718	873	11024	311.427	1033	13759	304.584	1180	15537
MDP0000211955	PF00394,PF07731		GO:0016491,GO:0055114,GO:0005507	AT5G09360.1	LAC14	laccase 14	954	C7	109	244	4.15714	151	343	5.76663	153	358	6.15155	5.35844	247	560	10.8304	318	779	14.476	315	671	11.6754	12.3273	2.27785	1.18768	0.128491	189	440	4.78792	257	613	8.14087	129	260	3.66739	5.53206	614	1387	25.7521	821	1869	27.1925	834	1866
MDP0000148967	PF00394,PF07731		GO:0016491,GO:0055114,GO:0005507	AT5G09360.1	LAC14	laccase 14	1149	C7	26	65	0.919488	40	94	1.31215	39	103	1.46949	1.23371	76	139	2.23203	99	236	3.64125	106	225	3.25057	3.04128	2.44005	1.28691	1	50	128	1.15646	66	167	1.84143	40	89	1.04232	1.34674	170	381	5.8734	284	650	7.85201	215	540
MDP0000262848	PF00394,PF07731,PF07732		GO:0016491,GO:0055114,GO:0005507	AT5G09360.1	LAC14	laccase 14	1929	C7	89	166	1.39871	129	209	1.73776	113	211	1.79308	1.64319	209	357	3.41461	250	471	4.3286	267	466	4.01006	3.91775	2.36201	1.24001	1	162	282	1.51761	241	420	2.75852	85	154	1.07429	1.78347	531	913	8.38346	748	1254	9.02304	649	1178
MDP0000126274	PF00394,PF07731,PF07732		GO:0016491,GO:0055114,GO:0005507	AT3G09220.1	LAC7	laccase 7	1584	C7	52	54	0.554104	49	49	0.496155	736	756	7.82378	2.95801	301	312	3.63417	867	883	9.88243	514	532	5.57511	6.3639	2.13634	1.09514	1	126	127	0.832321	245	254	2.0316	108	108	0.917489	1.26047	2105	2151	24.0531	1988	2023	17.7267	2961	3009
MDP0000655646	PF00394,PF07732		GO:0016491,GO:0055114,GO:0005507	AT5G48100.1	ATLAC15,LAC15,TT10	Laccase/Diphenol oxidase family protein	768	C7	128	229	4.84649	129	193	4.03063	156	235	5.01599	4.63103	163	273	6.55854	260	438	10.1105	179	295	6.37614	7.68171	1.64168	0.715176	1	148	258	3.48739	195	335	5.5264	100	159	2.78592	3.93324	430	731	16.8594	574	1034	18.6873	601	973
MDP0000202801	PF07732		GO:0005507,GO:0055114,GO:0016491	AT5G48100.1	ATLAC15,LAC15,TT10	Laccase/Diphenol oxidase family protein	726	C7	54	67	1.5	96	120	2.65107	71	84	1.89667	2.01591	94	118	2.99882	108	130	3.17443	102	125	2.85805	3.01043	1.47885	0.564478	1	60	92	1.31551	85	123	2.14648	43	58	1.07504	1.51234	245	311	7.58767	347	470	8.98564	306	433
MDP0000908727				AT5G38760.1		Late embryogenesis abundant protein (LEA) family protein	204	C7	3584	4087	325.632	3118	3609	283.748	4158	4806	386.192	331.858	5376	6191	559.933	11018	12771	1109.82	8813	9923	807.439	825.731	2.46157	1.29958	0.0540358	1128	1322	67.2734	1019	1132	70.3032	757	889	58.6413	65.406	5468	6325	549.181	9018	10547	717.607	7637	8887
MDP0000360295				AT5G38760.1		Late embryogenesis abundant protein (LEA) family protein	267	C7	2910	3282	199.793	2430	2743	164.775	2954	3296	202.361	188.976	5024	5645	390.084	8661	9782	649.493	7725	8500	528.451	522.676	2.73803	1.45314	0.000292588	812	913	35.4978	828	918	43.5602	668	727	36.64	38.566	4415	5017	332.826	7635	8660	450.188	5972	6720
MDP0000192728	PF00560,PF08263		GO:0005515	AT1G72300.1		Leucine-rich receptor-like protein kinase family protein	2187	C7	450	460	3.41871	524	534	3.91624	538	551	4.13002	3.82166	427	434	3.66139	507	522	4.23136	551	565	4.28841	4.06039	1.05321	0.07479	1	252	255	1.21041	362	375	2.17241	197	205	1.26136	1.54806	1007	1036	8.39066	1274	1297	8.2315	1289	1328
MDP0000190501	PF00069,PF00560,PF08263		GO:0004672,GO:0005524,GO:0006468,GO:0005515	AT5G58300.1		Leucine-rich repeat protein kinase family protein	2094	C7	469	469	3.6404	462	471	3.60762	400	418	3.27227	3.50676	1442	1522	13.4105	1869	1924	16.2887	1642	1718	13.6189	14.4394	4.07889	2.02818	0.000569873	919	962	4.76915	1542	1597	9.66245	699	728	4.67829	6.36996	3886	4035	34.1312	4968	5171	34.2756	5640	5826
MDP0000240641	PF03171	1.14.11.19	GO:0016491,GO:0016706,GO:0055114	AT4G22880.1	ANS,LDOX,TDS4,TT18	leucoanthocyanidin dioxygenase	1074	C7	415	1909	28.8905	380	1739	25.97	473	2277	34.7543	29.8716	635	3271	56.1929	892	4665	77.0027	818	4157	64.2499	65.8152	2.18495	1.1276	8.30753e-06	299	1318	12.7395	368	1562	18.4262	192	865	10.8379	14.0012	1074	5344	88.1347	1423	7470	96.5392	1399	7107
MDP0000319331	PF03195			AT2G28500.1	LBD11	LOB domain-containing protein 11	639	C7	237	239	6.07925	185	187	4.69372	279	282	7.23433	6.00243	537	544	15.7074	928	943	26.1619	648	653	16.9632	19.6108	3.23938	1.69572	0.00588718	290	300	4.87375	385	391	7.75238	171	175	3.68527	5.43713	1060	1071	29.6875	1407	1431	31.0832	1581	1599
MDP0000277239	PF03195			AT1G31320.1	LBD4	LOB domain-containing protein 4	393	C7	59	59	2.44013	55	55	2.24464	66	66	2.75297	2.47925	203	203	9.53035	291	291	13.1268	190	190	8.02524	10.2275	4.08386	2.02993	0.0084388	156	157	4.14715	177	178	5.73834	110	110	3.76645	4.55065	401	401	18.0733	526	526	18.5772	509	509
MDP0000268890	PF03195			AT1G31320.1	LBD4	LOB domain-containing protein 4	531	C7	58	68	2.08146	28	39	1.178	54	67	2.06838	1.77595	131	138	4.79502	130	141	4.70742	99	109	3.40744	4.30329	2.40486	1.26595	1	152	169	3.30396	160	180	4.29474	101	118	2.99033	3.52968	451	499	16.6453	556	648	16.9382	590	666
MDP0000362305	PF00304		GO:0006952	AT2G02100.1	LCR69,PDF2.2	low-molecular-weight cysteine-rich 69	228	C7	143	148	10.5507	123	132	9.28572	168	179	12.8697	10.902	443	465	37.6291	644	699	54.3501	573	595	43.319	45.0994	4.10238	2.03646	5.63699e-09	286	299	13.6138	181	189	10.5023	146	157	9.2661	11.1274	950	981	76.2113	1222	1272	77.4355	1142	1189
MDP0000175504	PF00304		GO:0006952	AT2G02100.1	LCR69,PDF2.2	low-molecular-weight cysteine-rich 69	237	C7	59	61	4.18345	70	72	4.8726	56	56	3.87337	4.30981	511	520	40.4819	1258	1307	97.7655	1038	1060	74.2428	70.83	16.2399	4.02147	0.00228725	114	118	5.16864	95	99	5.29232	98	98	5.56429	5.34175	461	470	35.1265	703	728	42.6354	468	486
MDP0000261585	PF00304		GO:0006952	AT2G02100.1	LCR69,PDF2.2	low-molecular-weight cysteine-rich 69	237	C7	8281	8415	577.11	8620	8742	591.615	7813	7933	548.705	572.477	26717	27285	2124.13	34857	36012	2693.75	34748	35760	2504.64	2440.84	4.22409	2.07864	0	21427	21761	953.176	14432	14692	785.401	16932	17238	978.748	905.775	17282	17770	1328.08	25604	26395	1545.83	19950	20484
MDP0000835812	PF12146			AT1G52760.1	LysoPL2	lysophospholipase 2	1146	C7	310	310	4.39673	351	351	4.91246	493	493	7.052	5.45373	973	973	15.6651	1704	1704	26.3599	1135	1135	16.4402	19.4884	3.54107	1.82419	0.00566117	535	535	4.84631	756	756	8.35788	386	386	4.53247	5.91222	1752	1752	27.0791	2246	2246	27.2027	2476	2476
MDP0000750157	PF01419			AT1G73040.1		Mannose-binding lectin superfamily protein	777	C7	530	542	11.3379	527	539	11.1261	301	313	6.60348	9.68916	540	552	13.1076	860	886	20.2149	584	597	12.7541	15.3589	1.57042	0.651151	0.936275	759	778	10.3944	505	527	8.59307	783	808	13.9934	10.9936	598	612	13.9513	538	545	9.73561	598	614
MDP0000444205	PF02772,PF02773,PF00438	2.5.1.6	GO:0004478,GO:0006556,GO:0005524	AT2G36880.1	MAT3	methionine adenosyltransferase 3	1173	C7	431	462	6.40172	394	418	5.71551	294	317	4.43007	5.51577	336	359	5.64679	301	338	5.10831	358	383	5.41998	5.39169	-1.03124	-0.044382	1	928	1015	8.98277	724	763	8.24111	798	844	9.68226	8.96871	549	574	8.6676	635	704	8.33033	608	655
MDP0000427722	PF00407		GO:0006952,GO:0009607	AT1G24020.1	MLP423	MLP-like protein 423	462	C7	7354	7992	281.168	6527	7105	246.66	7409	8128	288.398	272.075	6132	6707	267.85	9126	9898	379.808	6397	6926	248.85	298.836	1.0873	0.120744	1	6123	6714	150.863	6928	7535	206.633	3979	4332	126.177	161.224	14130	15655	600.2	22772	25181	756.517	19776	21796
MDP0000313454	PF00407		GO:0006952,GO:0009607	AT1G24020.1	MLP423	MLP-like protein 423	483	C7	79	82	2.75943	71	73	2.42411	313	317	10.7588	5.3141	150	152	5.80633	321	328	12.0389	168	169	5.80813	7.88444	1.47163	0.557414	1	95	96	2.06332	110	113	2.96408	81	81	2.25668	2.42803	320	320	11.7351	340	343	9.85677	305	309
MDP0000211677	PF00249		GO:0003677	AT4G38620.1	ATMYB4,MYB4	myb domain protein 4	591	C7	252	274	7.53557	207	223	6.05193	229	247	6.85108	6.81286	348	382	11.9256	387	410	12.2986	391	428	12.0213	12.0818	1.75921	0.81493	0.662991	180	192	3.37253	131	135	2.89404	110	124	2.82336	3.02998	223	237	7.10307	336	356	8.36084	319	345
MDP0000915330	PF00249		GO:0003677	AT4G38620.1	ATMYB4,MYB4	myb domain protein 4	888	C7	13786	13802	252.628	12282	12300	222.162	11109	11125	205.37	226.72	20091	20123	418.105	17133	17136	342.101	18405	18408	344.105	368.104	1.61124	0.688171	0.000261135	12736	12750	149.053	8218	8230	117.421	10243	10256	155.417	140.63	10253	10253	204.514	13675	13678	213.795	12912	12914
MDP0000787808	PF00249		GO:0003677	AT4G12350.1	AtMYB42,MYB42	myb domain protein 42	756	C7	304	304	6.53589	336	336	7.12843	352	353	7.65425	7.10619	348	348	8.49304	495	496	11.631	306	306	6.71887	8.94765	1.24596	0.317254	1	278	279	3.83111	228	228	3.82096	190	191	3.39973	3.68393	613	614	14.3857	815	818	15.0182	833	833
MDP0000197283	PF00249		GO:0003677	AT4G21440.1	ATM4,ATMYB102,MYB102	MYB-like 102	1059	C7	126	126	1.93387	156	157	2.37783	185	186	2.87917	2.39696	492	496	8.64154	816	818	13.6935	586	587	9.20108	10.5121	4.33919	2.11743	0.00504317	183	183	1.7939	244	244	2.91913	154	155	1.96955	2.22753	568	569	9.51703	771	773	10.1314	954	959
MDP0000492221	PF00249		GO:0003677	AT4G21440.1	ATM4,ATMYB102,MYB102	MYB-like 102	996	C7	226	226	3.68809	276	276	4.44454	261	261	4.29567	4.14277	504	507	9.39191	704	709	12.6196	682	684	11.3997	11.1371	2.66236	1.41271	0.0686302	209	210	2.18878	313	314	3.99419	195	198	2.67509	2.95269	925	927	16.4856	1277	1284	17.8934	1258	1263
MDP0000284686				AT2G38300.1		myb-like HTH transcriptional regulator family protein	1395	C7	310	310	3.61194	351	351	4.03561	433	433	5.08819	4.24525	605	606	8.01501	856	856	10.8782	709	709	8.43663	9.10995	2.12541	1.08774	0.454369	345	345	2.56736	431	432	3.92345	265	265	2.55625	3.01569	995	999	12.6846	1307	1308	13.0143	1324	1326
MDP0000212233	PF05153		GO:0005506,GO:0050113,GO:0019310,GO:0055114,GO:0005737	AT1G14520.1	MIOX1	myo-inositol oxygenase 1	108	C7	19	23	3.46144	10	19	2.82167	5	7	1.06249	2.44853	29	46	7.8585	53	94	15.4299	24	58	8.91458	10.7343	4.33862	2.11724	0.0358615	13	17	1.63406	12	17	1.99427	3	6	0.747584	1.45864	21	39	6.39626	37	56	7.19701	22	44
MDP0000262032	PF02365		GO:0003677,GO:0006355	AT4G27410.2	ANAC072,RD26	NAC (No Apical Meristem) domain transcriptional regulator superfamily protein	1020	C7	3738	3879	61.812	4994	5194	81.673	4434	4594	73.8313	72.4388	7440	7757	140.313	10508	10882	189.133	9708	10074	163.945	164.464	2.24934	1.1695	3.82692e-08	1508	1563	15.9075	1067	1107	13.7501	1389	1448	19.103	16.2535	1813	1897	32.9422	2559	2659	36.1831	2660	2757
MDP0000126517	PF02365		GO:0003677,GO:0006355	AT5G13180.1	ANAC083,NAC083,VNI2	NAC domain containing protein 83	768	C7	296	297	6.28562	245	245	5.1166	441	443	9.45567	6.95263	1571	1581	37.9819	2529	2539	58.6084	1968	1980	42.7958	46.462	6.62609	2.72816	2.75057e-08	789	792	10.7055	1377	1384	22.8315	576	577	10.1099	14.549	5016	5042	116.286	7194	7234	130.739	7262	7307
MDP0000323779	PF02365		GO:0003677,GO:0006355	AT1G69490.1	ANAC029,ATNAP,NAP	NAC-like, activated by AP3/PI	741	C7	88	252	5.52758	100	287	6.21213	98	337	7.45524	6.39832	151	479	11.9268	225	551	13.1823	214	575	12.8809	12.6633	1.96249	0.972688	0.31361	40	92	1.28888	32	92	1.573	29	95	1.72519	1.52902	128	355	8.48584	159	505	9.45934	134	367
MDP0000364750	PF02365		GO:0003677,GO:0006355	AT1G69490.1	ANAC029,ATNAP,NAP	NAC-like, activated by AP3/PI	294	C7	142	186	10.283	155	184	10.038	142	230	12.8242	11.0484	283	370	23.2199	492	632	38.109	321	417	23.5443	28.2911	2.53623	1.34269	0.032047	46	67	2.36576	30	48	2.06849	30	43	1.96813	2.13412	106	192	11.5675	193	307	14.4937	183	283
MDP0000262990	PF02365		GO:0003677,GO:0006355	AT1G69490.1	ANAC029,ATNAP,NAP	NAC-like, activated by AP3/PI	840	C7	101	467	9.0363	92	524	10.0053	84	530	10.343	9.79485	162	931	20.4492	311	1567	33.0711	266	1309	25.8677	26.4626	2.67727	1.42076	0.00206002	51	195	2.40989	52	215	3.24278	32	176	2.81946	2.82405	106	638	13.4532	173	1010	16.689	176	937
MDP0000481448	PF02365		GO:0003677,GO:0006355	AT1G69490.1	ANAC029,ATNAP,NAP	NAC-like, activated by AP3/PI	843	C7	716	716	13.8051	816	817	15.5443	1019	1020	19.8346	16.3946	850	852	18.6474	1305	1305	27.4436	994	994	19.5729	21.888	1.32415	0.40507	1	220	220	2.70918	138	138	2.07401	168	169	2.69769	2.49362	281	281	5.90424	414	414	6.81648	405	405
MDP0000636927	PF05368		GO:0003824,GO:0050662,GO:0044237	AT1G75290.1		NAD(P)-binding Rossmann-fold superfamily protein	1050	C7	4	238	3.68418	12	294	4.49091	10	286	4.46505	4.21338	39	666	11.7028	85	1069	18.0487	56	937	14.8131	14.8549	3.48931	1.80294	0.00159693	10	260	2.57055	26	457	5.51424	10	221	2.83227	3.63902	86	1679	28.3235	144	2367	31.2894	163	2386
MDP0000174748	PF01370	1.3.1.77	GO:0016491,GO:0008152,GO:0003854,GO:0016616,GO:0006694,GO:0055114,GO:0003824,GO:0050662,GO:0044237	AT1G61720.1	BAN	NAD(P)-binding Rossmann-fold superfamily protein	1059	C7	24	105	1.61156	34	151	2.28696	60	257	3.9782	2.62557	50	254	4.42531	63	248	4.15159	61	219	3.43277	4.00322	1.51307	0.597475	1	29	114	1.11751	43	168	2.00989	21	99	1.25797	1.46179	59	243	4.06439	97	404	5.29509	115	467
MDP0000176915	PF01370		GO:0003854,GO:0016616,GO:0006694,GO:0055114,GO:0003824,GO:0050662,GO:0044237	AT5G19440.1		NAD(P)-binding Rossmann-fold superfamily protein	948	C7	63	138	2.36605	49	135	2.28403	100	238	4.11546	2.92185	178	482	9.38089	312	820	15.3343	203	561	9.82316	11.5128	3.90084	1.96378	0.00501221	86	178	1.94919	104	250	3.34111	58	154	2.18597	2.49209	383	919	17.1709	439	1196	17.511	414	1097
MDP0000802996	PF01370		GO:0003854,GO:0016616,GO:0006694,GO:0055114,GO:0003824,GO:0050662,GO:0044237	AT5G19440.1		NAD(P)-binding Rossmann-fold superfamily protein	828	C7	60	144	2.82673	36	106	2.0533	72	187	3.70221	2.86075	91	262	5.83817	109	289	6.18765	97	314	6.295	6.10694	2.11917	1.0835	0.920352	57	134	1.68003	64	157	2.40231	42	115	1.86896	1.98376	156	434	9.2842	207	566	9.48798	199	560
MDP0000243196	PF01370	1.3.1.77	GO:0016491,GO:0008152,GO:0003854,GO:0016616,GO:0006694,GO:0055114,GO:0003824,GO:0050662,GO:0044237	AT1G61720.1	BAN	NAD(P)-binding Rossmann-fold superfamily protein	1059	C7	128	542	8.31871	93	429	6.49738	157	666	10.3093	8.37512	137	615	10.7148	208	800	13.3922	214	822	12.8846	12.3306	1.46024	0.546201	1	87	330	3.2349	91	333	3.98389	109	424	5.38769	4.20216	162	739	12.3604	217	928	12.163	266	1071
MDP0000122086	PF00106		GO:0016491,GO:0008152	AT3G01980.1		NAD(P)-binding Rossmann-fold superfamily protein	945	C7	974	974	16.7525	795	797	13.5271	770	774	13.4264	14.5686	1360	1360	26.5529	1402	1407	26.3949	1498	1501	26.3661	26.438	1.79992	0.847931	0.052598	1600	1605	17.6314	1386	1388	18.6087	1405	1406	20.021	18.7537	3030	3034	56.8681	2864	2870	42.1539	3000	3005
MDP0000829170	PF01370		GO:0016491,GO:0008152,GO:0003854,GO:0016616,GO:0006694,GO:0055114,GO:0003824,GO:0050662,GO:0044237	AT5G19440.1		NAD(P)-binding Rossmann-fold superfamily protein	963	C7	162	164	2.76803	158	158	2.63152	499	505	8.59637	4.66531	412	415	7.9511	594	603	11.1007	483	492	8.48078	9.17752	1.94982	0.963337	1	145	146	1.57387	153	159	2.09185	119	122	1.70477	1.79016	427	433	7.96428	652	657	9.46949	585	594
MDP0000706020	PF01370		GO:0003854,GO:0016616,GO:0006694,GO:0055114,GO:0003824,GO:0050662,GO:0044237	AT2G23910.1		NAD(P)-binding Rossmann-fold superfamily protein	900	C7	2303	2335	42.1694	1609	1631	29.0662	2005	2028	36.9382	36.0579	3763	3806	78.0246	3629	3663	72.1527	3906	3958	73.0012	74.3929	2.04707	1.03356	1.79441e-07	1659	1664	19.1935	1242	1255	17.6669	1434	1453	21.7248	19.5284	2053	2076	40.8573	2643	2677	41.2851	2644	2671
MDP0000736683	PF00248		GO:0055114,GO:0016491	AT1G59960.1		NAD(P)-linked oxidoreductase superfamily protein	990	C7	359	359	5.89403	343	343	5.55694	444	444	7.35187	6.26761	1192	1192	22.215	1753	1753	31.391	1160	1160	19.45	24.352	3.85183	1.94555	0.000175787	782	782	8.2	1218	1218	15.5873	633	633	8.60401	10.7971	3321	3321	59.4181	5194	5194	72.8206	4749	4749
MDP0000908305	PF03059	2.5.1.43	GO:0030410,GO:0030418	AT1G09240.1	ATNAS3,NAS3	nicotianamine synthase 3	978	C7	48	48	0.797729	87	88	1.44318	176	176	2.95001	1.73031	312	319	6.01807	324	324	5.87306	231	235	3.98865	5.29326	3.03499	1.60169	0.421477	88	89	0.944699	66	66	0.854996	73	74	1.01818	0.939292	257	261	4.72701	378	380	5.39302	382	387
MDP0000129637	PF05368			AT4G39230.1		NmrA-like negative transcriptional regulator family protein	795	C7	225	228	4.66145	174	178	3.59112	174	174	3.58783	3.9468	674	682	15.8279	1196	1217	27.1382	749	755	15.7644	19.5768	4.91227	2.29639	0.00290358	391	399	5.21013	599	610	9.72124	282	287	4.85788	6.59642	1677	1695	37.7648	2330	2366	41.3081	2335	2366
MDP0000320056				AT1G23750.1		Nucleic acid-binding, OB-fold-like protein	648	C7	111	111	2.7842	101	101	2.4999	56	56	1.41665	2.23359	96	96	2.73339	157	157	4.2952	130	130	3.33016	3.45292	1.52905	0.612631	1	119	119	1.9064	115	115	2.24844	119	119	2.47118	2.20867	226	226	6.17758	366	366	7.8396	260	260
MDP0000604721	PF10250			AT2G44500.1		O-fucosyltransferase family protein	1749	C7	152	230	2.13743	130	203	1.86159	137	199	1.86515	1.95472	169	249	2.62673	209	334	3.38544	179	276	2.61949	2.87722	1.45793	0.543926	1	136	213	1.26425	221	329	2.38322	114	180	1.38489	1.67745	454	730	7.39295	548	871	6.91219	604	974
MDP0000295562	PF00332,PF07983		GO:0004553,GO:0005975	AT5G55180.2		O-Glycosyl hydrolases family 17 protein	1365	C7	56	280	3.3341	147	754	8.85963	130	642	7.70996	6.63456	241	1425	19.2614	436	2477	32.17	312	1736	21.1112	24.1809	3.60896	1.85159	0.0023654	72	556	4.22848	140	791	7.3418	56	338	3.33209	4.96746	505	2766	35.8926	548	3338	33.9423	716	4075
MDP0000770800	PF00891,PF08100		GO:0008171,GO:0008168,GO:0046983	AT5G54160.1	ATOMT1,OMT1	O-methyltransferase 1	1113	C7	71	212	3.09595	67	168	2.42098	239	738	10.8695	5.46215	117	519	8.60355	319	1029	16.39	193	575	8.5757	11.1897	2.03193	1.02285	1	71	205	1.91206	113	305	3.47187	42	135	1.63219	2.33871	296	951	15.1346	358	1156	14.4162	395	1115
MDP0000140878	PF00891,PF08100		GO:0008171,GO:0008168,GO:0046983	AT4G35150.1		O-methyltransferase family protein	1359	C7	165	166	1.98537	179	179	2.11257	380	380	4.58368	2.89387	437	438	5.94648	689	690	9.00094	488	488	5.9607	6.96937	2.38573	1.25443	0.50347	158	158	1.20692	228	229	2.13489	107	107	1.05949	1.4671	704	705	9.18871	803	803	8.20132	904	906
MDP0000317444	PF00107,PF08240		GO:0008270,GO:0016491,GO:0055114	AT4G13010.1		Oxidoreductase, zinc-binding dehydrogenase family protein	1080	C7	277	562	8.45796	272	617	9.16301	310	653	9.9115	9.17749	155	316	5.39845	167	377	6.18837	136	306	4.70321	5.43001	-1.70584	-0.770484	1	52	130	1.24957	71	158	1.8535	57	133	1.65714	1.58674	315	599	9.82399	585	1057	13.5843	434	854
MDP0000683492	PF08240		GO:0016491,GO:0055114,GO:0008270	AT4G13010.1		Oxidoreductase, zinc-binding dehydrogenase family protein	882	C7	204	349	6.43146	279	431	7.83764	289	406	7.54583	7.27165	169	241	5.04143	227	329	6.6128	165	243	4.57335	5.4092	-1.35815	-0.441647	1	84	131	1.54186	129	176	2.52815	57	85	1.29683	1.78895	306	469	9.41866	557	855	13.455	522	763
MDP0000235103	PF06521			AT5G52390.1		PAR1 protein	597	C7	238	238	6.47971	300	300	8.05979	1559	1559	42.8077	19.1157	963	963	29.7617	1943	1943	57.6975	1247	1247	34.6728	40.7107	2.1114	1.0782	1	247	247	4.29502	307	307	6.51513	158	158	3.56135	4.7905	1583	1583	46.9669	1868	1868	43.43	2169	2169
MDP0000138729	PF06521			AT3G54040.1		PAR1 protein	573	C7	478	478	13.559	635	635	17.7744	867	867	24.8036	18.7123	384	384	12.3647	706	706	21.8428	594	594	17.2079	17.1385	-1.10142	-0.139364	1	102	102	1.84794	87	87	1.92364	78	78	1.83178	1.86779	292	292	9.02637	345	345	8.35703	507	507
MDP0000163684	PF03765,PF00650			AT1G22530.1	PATL2	PATELLIN 2	1848	C7	12	216	1.89979	6	291	2.52562	12	289	2.56357	2.32966	45	694	6.92888	66	930	8.92153	69	835	7.50035	7.78358	3.30873	1.72628	0.0959077	36	544	3.0559	36	653	4.47683	23	404	2.94179	3.49151	53	1091	10.457	51	1458	10.9507	88	1504
MDP0000782085	PF00967		GO:0042742,GO:0050832	AT3G04720.1	HEL,PR-4,PR4	pathogenesis-related 4	447	C7	168	168	6.10878	264	264	9.47268	2666	2666	97.7693	37.7836	855	855	35.291	2185	2185	86.6567	1272	1272	47.2363	56.3947	1.47898	0.564604	1	215	215	4.99314	237	237	6.71738	124	124	3.7329	5.1478	2284	2284	90.5052	2635	2635	81.8202	2958	2958
MDP0000256522	PF00544	4.2.2.2		AT3G27400.1		Pectin lyase-like superfamily protein	1845	C7	501	501	4.41361	363	363	3.15564	457	457	4.06041	3.87655	5149	5149	51.4911	8808	8808	84.6329	5513	5513	49.6008	61.9083	15.8096	3.98273	1.20812e-05	1096	1096	6.16675	2268	2268	15.5742	860	860	6.27241	9.33779	13926	13926	133.695	17280	17280	129.997	17458	17459
MDP0000225538	PF00295		GO:0004650,GO:0005975	AT3G48950.1		Pectin lyase-like superfamily protein	1428	C7	244	244	2.77725	176	176	1.97679	262	262	3.00762	2.58722	2454	2455	31.7197	3955	3956	49.1119	2834	2835	32.955	37.9289	14.5314	3.8611	1.89616e-08	578	578	4.20186	1095	1095	9.71505	455	455	4.28761	6.06817	4703	4705	58.3601	5714	5716	55.5586	6229	6232
MDP0000123912	PF01476		GO:0016998	AT5G62150.1		peptidoglycan-binding LysM domain-containing protein	321	C7	177	177	8.96233	197	197	9.84324	204	204	10.4178	9.74111	262	262	15.0592	510	511	28.2211	381	381	19.7023	20.9942	2.13414	1.09365	0.193803	142	142	4.59225	117	117	4.61785	76	76	3.18596	4.13202	312	312	17.2161	468	468	20.2362	572	572
MDP0000215414	PF00141		GO:0004601,GO:0020037,GO:0006979,GO:0055114	AT2G38380.1		Peroxidase superfamily protein	1233	C7	90	167	2.20144	62	154	2.00325	75	157	2.08731	2.09733	446	699	10.4597	635	962	13.8315	458	719	9.67971	11.3237	5.34611	2.41849	0.000871161	590	873	7.35011	594	900	9.2478	450	724	7.90147	8.16646	934	1408	20.2267	1354	2010	22.6267	1345	1951
MDP0000312095	PF00141	1.11.1.7	GO:0004601,GO:0020037,GO:0006979,GO:0055114	AT5G66390.1	PRX72	Peroxidase superfamily protein	1503	C7	80	399	4.31486	85	297	3.16938	105	468	5.10431	4.19618	221	863	10.5939	385	1338	15.7818	315	1162	12.8335	13.0697	3.08631	1.62588	0.0107843	82	368	2.54174	126	488	4.11358	58	261	2.33676	2.99736	438	1543	18.1841	579	2295	21.1939	598	2145
MDP0000678562	PF01582,PF00141	1.11.1.7	GO:0004601,GO:0020037,GO:0006979,GO:0055114,GO:0007165,GO:0005515,GO:0005622,GO:0045087,GO:0031224,GO:0004888	AT4G33420.1		Peroxidase superfamily protein	1551	C7	173	174	1.82344	141	141	1.45809	139	139	1.4691	1.58354	307	309	3.6758	396	398	4.54914	256	256	2.73984	3.65493	2.2855	1.19251	1	608	609	4.07613	580	586	4.78679	596	596	5.17091	4.67794	757	759	8.66792	1194	1201	10.7478	1018	1025
MDP0000598572	PF00141	1.11.1.7	GO:0004601,GO:0020037,GO:0006979,GO:0055114	AT4G33420.1		Peroxidase superfamily protein	1122	C7	136	136	1.97015	75	75	1.07212	66	66	0.964275	1.33552	324	326	5.36081	513	518	8.18456	380	380	5.62196	6.38911	4.7361	2.2437	0.0584427	350	351	3.24756	465	467	5.27331	348	349	4.18567	4.23551	967	970	15.3131	1399	1411	17.4551	1453	1457
MDP0000306867	PF00141	1.11.1.7	GO:0004601,GO:0020037,GO:0006979,GO:0055114	AT5G05340.1	PRX52	Peroxidase superfamily protein	1371	C7	1884	1884	22.3355	1658	1658	19.3965	2174	2174	25.9939	22.5753	7738	7739	104.148	11993	11993	155.077	10205	10205	123.558	127.595	5.60019	2.48548	4.75096e-11	2888	2888	21.8677	4668	4668	43.1372	2321	2321	22.7809	29.2619	15723	15723	203.134	18170	18170	183.952	22158	22159
MDP0000787168	PF00221		GO:0016841,GO:0009058	AT2G37040.1	ATPAL1,PAL1	PHE ammonia lyase 1	1932	C7	1091	1093	9.1953	1009	1010	8.38477	1394	1395	11.8363	9.80546	4891	4901	46.804	8223	8235	75.564	5804	5814	49.9534	57.4404	5.80172	2.53648	9.25999e-06	6416	6431	34.5552	8205	8219	53.8978	5107	5120	35.6611	41.3714	11536	11558	105.965	15583	15619	112.211	16284	16315
MDP0000261492	PF00221	4.3.1.24	GO:0016841,GO:0009058	AT2G37040.1	ATPAL1,PAL1	PHE ammonia lyase 1	2163	C7	233	1506	11.3167	228	1495	11.0857	193	1657	12.5579	11.6534	326	2239	19.0987	258	1907	15.6298	250	1917	14.7117	16.48	1.40373	0.489261	1	80	587	2.81724	87	606	3.54956	70	504	3.1355	3.16743	142	1070	8.76218	163	1358	8.71427	185	1634
MDP0000924331				AT4G19840.1	ATPP2-A1,ATPP2A-1,PP2-A1	phloem protein 2-A1	645	C7	564	564	14.2126	633	633	15.7406	316	316	8.03114	12.6614	425	425	12.1572	819	819	22.5104	588	588	15.1326	16.6001	1.29834	0.37667	1	666	666	10.7191	512	512	10.057	637	637	13.2896	11.3552	432	432	11.8634	402	402	8.65075	526	526
MDP0000302731	PF00300		GO:0016868,GO:0006096	AT1G22170.1		Phosphoglycerate mutase family protein	1047	C7	237	247	3.83445	255	260	3.98294	296	312	4.88492	4.2341	364	384	6.7669	598	619	10.481	426	446	7.07107	8.10632	1.89473	0.921992	0.89634	252	259	2.568	314	333	4.02955	186	196	2.51908	3.03888	678	716	12.113	945	1000	13.2569	1082	1134
MDP0000305310	PF00141,PF00485,PF08387,PF01928,PF00646		GO:0004601,GO:0020037,GO:0006979,GO:0055114,GO:0005524,GO:0016301,GO:0008152,GO:0005515,GO:0006796	AT1G26190.1		Phosphoribulokinase / Uridine kinase family	4332	C7	1579	1584	5.94319	1476	1485	5.49813	1426	1434	5.42638	5.62257	4055	4059	17.2877	6257	6263	25.6302	5217	5224	20.0176	20.9785	3.6936	1.88503	2.72137e-05	2921	2924	7.00699	4502	4508	13.1842	2452	2459	7.6384	9.27654	10804	10813	44.2123	13797	13815	44.2639	14676	14688
MDP0000254705	PF06404		GO:0008083,GO:0008283,GO:0005576	AT3G49780.1	ATPSK3 (FORMER SYMBOL),ATPSK4,PSK4	phytosulfokine 4 precursor	255	C7	832	832	53.0318	686	686	43.148	756	756	48.5995	48.2597	1078	1078	77.9981	2045	2045	142.171	1532	1532	99.7276	106.632	2.18652	1.12864	0.0580746	520	520	21.1693	465	465	23.1032	325	325	17.1504	20.4743	1099	1099	76.3383	1877	1877	102.167	1456	1456
MDP0000297071	PF01095,PF04043		GO:0030599,GO:0042545,GO:0005618,GO:0004857	AT5G09760.1		Plant invertase/pectin methylesterase inhibitor superfamily	1566	C7	39	584	6.06141	34	605	6.19641	57	650	6.80411	6.35398	45	752	8.85996	80	1295	14.6601	68	1057	11.2042	11.5747	1.80269	0.850148	0.633241	34	444	2.94329	76	990	8.00944	24	273	2.34587	4.43287	131	2314	26.1732	138	3168	28.079	204	3627
MDP0000485762	PF03330			AT2G18660.1	PNP-A	plant natriuretic peptide A	603	C7	116	117	3.15371	86	86	2.28748	79	79	2.14763	2.52961	177	178	5.44638	252	254	7.46749	160	162	4.45958	5.79115	2.26602	1.18016	0.824311	141	141	2.42742	134	134	2.81544	104	104	2.32086	2.52124	375	375	11.0154	472	475	10.9336	514	515
MDP0000148366	PF05910			AT3G04860.1		Plant protein of unknown function (DUF868)	951	C7	59	59	1.00838	109	109	1.83833	78	78	1.34451	1.39707	160	160	3.10417	154	154	2.87077	135	135	2.35641	2.77711	1.96922	0.977625	1	146	146	1.59373	151	151	2.01166	100	100	1.41498	1.67346	370	370	6.89138	595	595	8.68408	508	508
MDP0000276361	PF01657			AT2G01660.1	PDLP6	plasmodesmata-located protein 6	918	C7	188	188	3.32865	239	239	4.17573	209	209	3.7321	3.74549	305	305	6.13003	510	510	9.84886	393	393	7.10635	7.69508	2.03197	1.02288	0.755638	210	210	2.37476	247	247	3.40889	206	206	3.01965	2.93443	570	570	10.9981	761	761	11.5061	788	788
MDP0000179930	PF00169,PF01852		GO:0005515,GO:0005543	AT3G54800.1		Pleckstrin homology (PH) and lipid-binding START domains-containing protein	1239	C7	569	569	7.46438	501	501	6.48549	693	693	9.16878	7.70622	988	988	14.7127	1389	1389	19.8742	1040	1040	13.9335	16.1734	2.079	1.05589	0.092455	636	636	5.32879	1022	1022	10.4505	464	464	5.0394	6.93957	2994	2994	42.8021	4334	4334	48.5518	4077	4078
MDP0000758661	PF07059			AT2G28320.1		Pleckstrin homology (PH) and lipid-binding START domains-containing protein	552	C7	408	408	12.0136	447	447	12.9881	496	496	14.7296	13.2438	755	755	25.2356	971	971	31.1845	818	818	24.5986	27.0062	2.02014	1.01445	0.00933882	573	573	10.776	794	794	18.2239	494	494	12.0426	13.6808	2141	2141	68.7009	3040	3040	76.4402	2988	2988
MDP0000239958	PF03181			AT1G70370.1	PG2	polygalacturonase 2	1899	C7	278	289	2.47358	356	362	3.05746	284	292	2.52062	2.68389	259	267	2.59413	360	364	3.39809	277	283	2.47376	2.82199	1.0406	0.057411	1	245	254	1.38852	283	289	1.92811	182	185	1.31093	1.54252	812	833	7.76971	1126	1159	8.47122	1230	1264
MDP0000289880	PF02897,PF00326	3.4.21.26	GO:0008236,GO:0006508,GO:0004252	AT1G76140.1		Prolyl oligopeptidase family protein	2196	C7	68	68	0.503303	122	123	0.898358	75	81	0.604648	0.66877	2378	2396	20.1308	2455	2467	19.9157	2042	2055	15.5337	18.5267	27.4306	4.77771	3.48302e-10	155	155	0.732726	192	194	1.11925	188	189	1.15814	1.00337	380	385	3.10537	373	380	2.40181	493	498
MDP0000136759	PF00069	2.7.1.-	GO:0004672,GO:0005524,GO:0006468	AT5G47070.1		Protein kinase superfamily protein	1404	C7	212	212	2.45427	220	220	2.51323	264	265	3.09406	2.68718	345	346	4.54689	700	700	8.83872	492	492	5.81694	6.40085	2.35541	1.23598	0.626562	354	354	2.61745	564	564	5.08945	263	263	2.5207	3.4092	1171	1171	14.7732	1553	1554	15.3628	1764	1766
MDP0000260352	PF00069		GO:0004672,GO:0005524,GO:0006468	AT1G07570.1	APK1,APK1A	Protein kinase superfamily protein	1173	C7	131	271	3.75512	77	234	3.19959	95	270	3.77325	3.57599	242	628	9.87796	412	993	15.0075	302	767	10.8541	11.9132	3.29811	1.72164	0.0118796	78	189	1.67265	90	218	2.3546	76	160	1.8355	1.95425	243	609	9.19611	310	814	9.63194	312	897
MDP0000139367	PF00069		GO:0004672,GO:0005524,GO:0006468	AT5G14720.1		Protein kinase superfamily protein	2034	C7	1204	1204	9.62118	1282	1282	10.1091	1087	1087	8.76049	9.49693	1871	1871	16.9718	1883	1883	16.4119	2047	2047	16.7057	16.6964	1.74346	0.801954	0.35127	1455	1455	7.42599	1328	1328	8.27191	1378	1378	9.11655	8.27149	1281	1281	11.1553	1316	1317	8.98716	1440	1440
MDP0000877136	PF06749			AT2G32280.1		Protein of unknown function (DUF1218)	483	C7	41	83	2.79308	49	98	3.25429	47	95	3.22423	3.09053	105	262	10.0083	159	319	11.7085	132	303	10.4134	10.7101	3.43372	1.77977	0.0171551	82	189	4.06216	99	211	5.5347	48	133	3.70541	4.43409	308	611	22.4068	382	894	25.6908	384	842
MDP0000172717				AT5G05190.1		Protein of unknown function (DUF3133)	402	C7	42	66	2.66852	30	55	2.19439	68	113	4.60789	3.15693	59	105	4.81913	179	259	11.4217	67	129	5.32673	7.1892	2.25626	1.17393	1	21	55	1.4203	46	70	2.20613	10	17	0.569056	1.39849	108	173	7.62263	186	309	10.6689	145	259
MDP0000158129	PF04720			AT4G32480.1		Protein of unknown function (DUF506)	882	C7	2618	2620	48.282	2725	2727	49.5899	2710	2711	50.3861	49.4193	4828	4830	101.038	5157	5161	103.735	6390	6393	120.319	108.364	2.17518	1.12113	2.92303e-13	1300	1301	15.3127	948	948	13.6175	1202	1205	18.3845	15.7716	1823	1823	36.6103	2256	2256	35.5024	1859	1859
MDP0000903511	PF04570			AT5G49120.1		Protein of unknown function (DUF581)	366	C7	67	68	3.01982	42	42	1.84054	47	47	2.10507	2.32181	98	99	4.99068	112	112	5.42494	125	125	5.66925	5.36162	2.29131	1.19617	0.890342	125	128	3.63054	120	120	4.15393	106	108	3.97077	3.91841	269	273	13.2119	429	436	16.5346	401	407
MDP0000861303	PF11961,PF05003			AT5G51670.1		Protein of unknown function (DUF668)	1554	C7	204	204	2.13369	232	232	2.39449	230	230	2.4262	2.31813	438	438	5.2003	661	661	7.54065	468	468	4.9991	5.91335	2.52412	1.33578	0.580155	191	191	1.27592	177	177	1.44305	153	153	1.32487	1.34795	408	408	4.65044	596	596	5.32332	575	575
MDP0000854178				AT4G00950.1	MEE47	Protein of unknown function (DUF688)	756	C7	281	286	6.1489	264	267	5.66456	288	291	6.30988	6.04111	654	656	16.0099	850	852	19.9791	620	624	13.7012	16.5634	2.71559	1.44127	0.00685105	215	218	2.99349	273	275	4.60861	147	148	2.63434	3.41215	834	837	19.6105	1548	1552	28.4943	1168	1170
MDP0000251516	PF05553			AT5G54300.1		Protein of unknown function (DUF761)	1062	C7	310	310	4.7445	326	326	4.92345	347	347	5.35618	5.00804	543	543	9.43367	1121	1121	18.7128	721	721	11.2696	13.1387	2.59795	1.37737	0.213831	195	195	1.90613	338	338	4.03228	137	137	1.73591	2.55811	1115	1115	18.5967	1772	1773	23.1724	1804	1804
MDP0000181521	PF04398			AT5G54530.1		Protein of unknown function, DUF538	504	C7	59	61	1.96722	38	38	1.20929	37	37	1.20343	1.45998	73	74	2.70899	97	97	3.41193	107	107	3.52411	3.21501	2.18354	1.12667	1	49	49	1.00927	96	97	2.43837	90	91	2.42965	1.9591	224	224	7.87231	313	314	8.64742	306	307
MDP0000402527	PF04520			AT2G28400.1		Protein of unknown function, DUF584	498	C7	84	84	2.74159	103	106	3.41392	93	93	3.06128	3.07226	277	281	10.4108	644	658	23.4237	333	342	11.3997	15.078	4.84989	2.27795	0.126832	177	177	3.68966	150	155	3.94331	126	129	3.48572	3.70623	294	303	10.777	373	377	10.5075	366	373
MDP0000372629	PF04520			AT1G29640.1		Protein of unknown function, DUF584	417	C7	90	90	3.508	135	135	5.19247	181	181	7.11529	5.27192	376	376	16.6363	616	616	26.188	482	482	19.187	20.6705	3.88787	1.95898	7.22192e-05	133	133	3.31099	168	168	5.10425	131	131	4.22734	4.2142	344	344	14.6119	617	617	20.537	573	573
MDP0000222403	PF04862			AT3G08030.1		Protein of unknown function, DUF642	1005	C7	89	140	2.2642	77	132	2.10661	103	180	2.936	2.4356	117	194	3.56157	149	254	4.4805	151	231	3.81542	3.9525	1.60853	0.685742	1	55	107	1.10525	81	145	1.82794	68	108	1.44607	1.45975	257	435	7.66669	290	493	6.80877	290	519
MDP0000183959	PF04862			AT3G08030.1		Protein of unknown function, DUF642	1095	C7	115	194	2.87966	122	215	3.14921	126	215	3.21865	3.0825	99	146	2.46005	188	316	5.11601	162	276	4.184	3.92002	1.25762	0.330695	1	75	126	1.19453	70	110	1.27273	48	74	0.909389	1.12555	246	404	6.5351	235	399	5.05762	286	486
MDP0000270237	PF00481	3.1.3.16	GO:0003824	AT3G11410.1	AHG3,ATPP2CA,PP2CA	protein phosphatase 2CA	1188	C7	207	209	2.85945	240	241	3.2537	149	149	2.05598	2.72304	731	746	11.5859	1171	1180	17.6086	1002	1014	14.1683	14.4542	5.2503	2.3924	8.54921e-05	365	366	3.19821	288	292	3.11405	317	321	3.63598	3.31608	393	397	5.91915	527	527	6.15718	484	491
MDP0000234215	PF00072		GO:0000156,GO:0000160,GO:0006355	AT5G24470.1	APRR5,PRR5	pseudo-response regulator 5	777	C7	1006	1080	22.592	1094	1162	23.9862	896	973	20.5278	22.3687	1879	2000	47.4913	2178	2284	52.1115	2261	2378	50.8028	50.1352	2.22144	1.15149	2.43403e-06	1143	1213	16.2062	1029	1104	18.0014	949	996	17.2493	17.1523	987	1050	23.9361	1096	1179	21.0611	1193	1290
MDP0000248765	PF00072,PF03168		GO:0000156,GO:0000160,GO:0006355	AT5G24470.1	APRR5,PRR5	pseudo-response regulator 5	2628	C7	2885	2941	18.1896	2931	3002	18.3215	2370	2428	15.1451	17.2188	4619	4709	33.0605	5157	5258	35.4694	5395	5487	34.6582	34.396	1.98005	0.98554	0.00231597	2182	2231	8.81285	1861	1915	9.23214	1812	1846	9.45232	9.16577	2104	2142	14.4371	2777	2848	15.0419	2618	2670
MDP0000815065	PF06203		GO:0005515	AT2G46790.1	APRR9,PRR9,TL1	pseudo-response regulator 9	1122	C7	2356	2371	34.3472	2343	2355	33.6647	1990	1998	29.1912	32.4011	4144	4159	68.3914	4586	4602	72.713	4773	4791	70.881	70.6618	2.16197	1.11234	1.63583e-08	2201	2212	20.4661	1998	2007	22.6628	1942	1949	23.375	22.168	2139	2149	33.9257	2394	2403	29.7268	2363	2371
MDP0000272096	PF00149		GO:0016787	AT3G52820.1	ATPAP22,PAP22	purple acid phosphatase 22	1332	C7	448	448	5.46672	319	319	3.84117	274	275	3.38437	4.23075	1472	1479	20.4866	2113	2121	28.229	1496	1504	18.7431	22.4862	5.27059	2.39797	6.98645e-07	196	198	1.54313	238	239	2.27328	158	158	1.59619	1.8042	1349	1354	18.0053	1901	1909	19.8925	1645	1646
MDP0000636860				AT3G52780.2	ATPAP20,PAP20	Purple acid phosphatases superfamily protein	303	C7	216	216	11.5868	202	202	10.6927	202	202	10.9284	11.0693	616	616	37.5097	843	843	49.3223	573	573	31.3913	39.4078	3.52757	1.81868	2.11175e-05	490	490	16.7879	507	507	21.1994	337	337	14.9665	17.6513	963	963	56.2948	1438	1438	65.8725	1391	1391
MDP0000390049	PF04864,PF04863		GO:0030170,GO:0009058,GO:0016846,GO:0016740	AT1G34060.1		Pyridoxal phosphate (PLP)-dependent transferases superfamily protein	1335	C7	99	99	1.20533	140	140	1.68199	3504	3505	43.0384	15.3086	409	409	5.65259	1041	1041	13.8238	675	675	8.39304	9.28981	-1.65845	-0.729832	1	141	141	1.09643	197	197	1.86958	89	89	0.8971	1.2877	1169	1170	15.5235	1157	1158	12.0397	1335	1335
MDP0000647167	PF05498			AT4G14010.1	RALFL32	ralf-like 32	339	C7	468	468	22.4388	475	475	22.4735	471	471	22.7757	22.5626	461	461	25.0904	633	633	33.1026	545	545	26.6866	28.2932	1.24192	0.312576	1	369	369	11.2998	322	322	12.0341	195	195	7.74047	10.3581	1009	1009	52.7201	1324	1324	54.2096	1276	1276
MDP0000129000	PF08477		GO:0005525,GO:0007264,GO:0005622	AT5G54840.1	ATSGP1,SGP1	Ras-related small GTP-binding family protein	822	C7	393	393	7.77094	397	397	7.74632	366	366	7.29893	7.6054	844	845	18.9666	1082	1082	23.3353	982	982	19.8306	20.7109	2.6977	1.43173	0.00136853	422	425	5.36735	440	441	6.79713	410	410	6.71188	6.29212	878	879	18.941	1402	1404	23.7073	1334	1336
MDP0000244251	PF03398			AT1G13340.1		Regulator of Vps4 activity in the MVB pathway protein	1239	C7	473	474	6.21813	346	347	4.49195	420	421	5.57007	5.42672	716	717	10.6771	1079	1080	15.4529	839	841	11.2673	12.4658	2.27504	1.18589	0.124848	382	385	3.22576	366	366	3.74256	259	259	2.81294	3.26042	1102	1104	15.7828	1666	1671	18.7194	1556	1566
MDP0000207048	PF00072		GO:0000156,GO:0000160,GO:0006355	AT3G48100.1	ARR5,ATRR2,IBC6,RR5	response regulator 5	684	C7	669	689	16.3725	615	624	14.632	597	609	14.5952	15.1999	551	558	15.0516	596	615	15.9396	604	610	14.8037	15.265	-1.00423	-0.006094	1	235	238	3.61213	151	151	2.79692	176	178	3.50184	3.30363	517	536	13.8801	639	656	13.3118	657	684
MDP0000144890	PF06045			AT2G22620.1		Rhamnogalacturonate lyase family protein	2187	C7	252	522	3.87949	248	504	3.69623	283	489	3.6653	3.74701	1057	1802	15.2024	1550	2460	19.9409	1226	2104	15.9696	17.0376	4.50336	2.171	4.30854e-05	507	938	4.45242	792	1255	7.27033	386	756	4.65163	5.45813	2002	3329	26.9619	2337	3691	23.4252	2583	4278
MDP0000320380				AT1G13195.1		RING/U-box superfamily protein	840	C7	170	171	3.30879	172	178	3.39874	174	178	3.47369	3.39374	230	238	5.22761	500	510	10.7634	340	350	6.91649	7.63583	2.23085	1.15759	0.569161	223	223	2.75593	212	216	3.25787	132	134	2.14663	2.72014	495	501	10.5644	734	748	12.3598	690	704
MDP0000944063	PF01485		GO:0008270	AT3G14250.1		RING/U-box superfamily protein	957	C7	254	265	4.50077	293	303	5.07817	286	297	5.08738	4.88877	477	490	9.44691	758	793	14.6899	658	673	11.6735	11.9368	2.41643	1.27288	0.0978792	617	639	6.93157	455	485	6.42079	574	603	8.47886	7.27707	934	961	17.7867	1282	1329	19.2753	1277	1338
MDP0000236390	PF00190		GO:0045735	AT3G05950.1		RmlC-like cupins superfamily protein	510	C7	278	278	8.85987	232	232	7.29616	341	341	10.9606	9.03888	909	909	32.8851	1560	1560	54.2266	1187	1188	38.6672	41.9263	4.59632	2.20048	2.46717e-05	597	597	12.152	1049	1049	26.0594	521	522	13.7731	17.3282	2866	2866	99.5385	4046	4046	110.114	4228	4229
MDP0000118777	PF00076		GO:0003676	AT2G46780.1		RNA-binding (RRM/RBD/RNP motifs) family protein	1155	C7	106	148	2.08273	137	183	2.54124	196	238	3.37788	2.66728	166	327	5.22362	270	548	8.41118	215	390	5.60505	6.41328	2.3792	1.25048	0.601584	121	165	1.48301	140	230	2.52293	104	141	1.64274	1.88289	224	473	7.25378	259	594	7.13825	286	698
MDP0000882127	PF01596	2.1.1.104	GO:0008171	AT4G34050.1	CCoAOMT1	S-adenosyl-L-methionine-dependent methyltransferases superfamily protein	732	C7	295	302	6.70577	274	280	6.13513	330	335	7.50211	6.781	830	846	21.3238	1333	1359	32.9129	885	895	20.2959	24.8442	3.63033	1.8601	0.00118297	270	271	3.84327	539	548	9.48481	212	216	3.97077	5.76628	1676	1707	41.3055	2093	2146	40.6917	2278	2343
MDP0000226279	PF01596	2.1.1.104	GO:0008171	AT4G34050.1	CCoAOMT1	S-adenosyl-L-methionine-dependent methyltransferases superfamily protein	744	C7	1143	1349	29.4708	948	1125	24.2525	1205	1440	31.7278	28.4837	5398	6332	157.027	9301	10932	260.486	6505	7584	169.208	195.574	6.79596	2.76468	8.43358e-06	1779	2100	29.3014	3240	3750	63.8583	1549	1872	33.8583	42.3393	10910	13057	310.853	14784	17882	333.604	15254	17989
MDP0000181053	PF02772,PF02773,PF00438	2.5.1.6	GO:0004478,GO:0006556,GO:0005524	AT1G02500.1	AtSAM1,MAT1,SAM-1,SAM1	S-adenosylmethionine synthetase 1	1242	C7	721	767	10.0375	472	506	6.5344	490	518	6.83688	7.80293	1468	1547	22.9813	2549	2684	38.3106	1802	1911	25.5409	28.9443	3.67503	1.87776	0.000942601	979	1027	8.58403	967	1023	10.4355	763	807	8.74348	9.25433	3257	3454	49.259	5056	5404	60.3923	4786	5091
MDP0000782875	PF00954,PF07714,PF08276,PF01453		GO:0004672,GO:0005524,GO:0006468,GO:0048544,GO:0005529	AT4G27290.1		S-locus lectin protein kinase family protein	2424	C7	615	615	4.12378	569	574	3.79801	925	928	6.27574	4.73251	1186	1186	9.02729	1711	1712	12.5207	1354	1355	9.27905	10.2757	2.15136	1.10525	0.318598	567	569	2.43681	802	804	4.20225	431	432	2.39819	3.01242	1964	1965	14.3587	2454	2456	14.0632	2702	2704
MDP0000755567	PF03242		GO:0006950	AT4G02380.1	AtLEA5,SAG21	senescence-associated gene 21	309	C7	1410	1444	75.9559	1850	1892	98.2063	2022	2079	110.292	94.8182	1581	1615	96.4316	3284	3363	192.942	2032	2076	111.523	133.632	1.39283	0.478019	1	631	650	21.8372	566	577	23.6579	476	490	21.3388	22.278	1455	1508	86.4426	2636	2737	122.943	2302	2398
MDP0000252597	PF03171		GO:0016491,GO:0016706,GO:0055114	AT1G17020.1	ATSRG1,SRG1	senescence-related gene 1	915	C7	10	44	0.7816	9	25	0.438223	8	15	0.268732	0.496185	66	158	3.18597	107	252	4.88245	79	226	4.1	4.05614	8.09383	3.01682	0.115567	35	95	1.07782	51	130	1.80004	36	121	1.77949	1.55245	667	1838	35.5803	1201	3354	50.8779	888	2386
MDP0000123818	PF00657		GO:0016788,GO:0006629	AT5G37690.1		SGNH hydrolase-type esterase superfamily protein	942	C7	632	632	10.9048	399	399	6.79358	458	458	7.97011	8.55617	8442	8443	165.368	10883	10883	204.812	8378	8378	147.634	172.605	19.9975	4.32175	0	2736	2736	30.1514	6266	6267	84.2884	1972	1972	28.1701	47.5366	24368	24370	458.236	32122	32128	473.391	32243	32243
MDP0000522743	PF00394,PF07731,PF07732		GO:0016491,GO:0055114,GO:0005507	AT5G66920.1	sks17	SKU5 similar 17	1656	C7	488	490	4.80937	437	441	4.27125	550	555	5.49392	4.85818	534	539	6.00529	801	807	8.63916	561	564	5.65348	6.76598	1.37884	0.463453	1	234	238	1.49197	397	400	3.06026	157	160	1.30015	1.95079	1407	1425	15.2419	1683	1695	14.2068	1747	1765
MDP0000289300	PF07876			AT5G22580.1		Stress responsive A/B Barrel Domain	723	C7	1534	1535	34.5083	1142	1142	25.334	701	701	15.8939	25.2454	4128	4128	105.343	4823	4823	118.26	5557	5557	127.585	117.063	4.59761	2.20088	0	597	597	8.57193	397	397	6.95683	557	557	10.3669	8.63189	836	836	20.4811	1143	1143	21.943	1048	1048
MDP0000288684	PF00534,PF00862,PF05116	2.4.1.14	GO:0009058,GO:0005985	AT4G10120.1	ATSPS4F	Sucrose-phosphate synthase family protein	3075	C7	208	223	1.17873	263	276	1.4396	262	276	1.47134	1.36322	299	318	1.90804	473	489	2.81918	350	376	2.02974	2.25232	1.63495	0.709247	1	456	485	1.63734	356	384	1.58214	370	401	1.75482	1.6581	347	363	2.09096	342	377	1.7017	354	376
MDP0000208617	PF01925		GO:0016021	AT1G61740.1		Sulfite exporter TauE/SafE family protein	1365	C7	725	732	8.71628	889	895	10.5164	704	712	8.55061	9.2611	1728	1745	23.5868	1479	1491	19.3644	2055	2071	25.1851	22.7121	2.43386	1.28325	0.00230429	381	381	2.89758	260	262	2.4318	267	268	2.64201	2.65713	479	489	6.34543	692	700	7.11792	745	756
MDP0000270106	PF08766,PF02201		GO:0005515	AT4G22360.1		SWIB complex BAF60b domain-containing protein	1101	C7	11	240	3.54305	27	267	3.88956	21	213	3.17133	3.53465	59	419	7.02154	62	597	9.6127	46	507	7.64394	8.09273	2.26623	1.18029	0.444727	23	297	2.80034	24	352	4.05055	21	203	2.48108	3.11066	97	862	13.8677	108	1058	13.3379	120	1160
MDP0000249827	PF02701		GO:0003677,GO:0008270,GO:0006355	AT5G60200.1	TMO6	TARGET OF MONOPTEROS 6	1146	C7	345	345	4.89314	352	353	4.94045	413	413	5.90766	5.24708	678	680	10.9479	1120	1124	17.3876	744	746	10.8057	13.047	2.46597	1.30216	0.0718774	625	626	5.67064	845	851	9.40814	509	510	5.9885	7.02243	1713	1717	26.5381	2730	2748	33.2828	2470	2479
MDP0000241736	PF00432		GO:0003824	AT1G78950.1		Terpenoid cyclases family protein	1959	C7	173	675	5.60044	219	807	6.60717	242	890	7.44741	6.55168	277	1613	15.1917	494	2506	22.678	367	1872	15.8624	17.9107	2.70544	1.43586	0.00415861	256	1007	5.33627	366	1730	11.1885	142	661	4.54045	7.02173	1044	5637	50.9681	1466	8302	58.8215	1220	6878
MDP0000232809	PF07977	4.2.1.-		AT5G10160.1		Thioesterase superfamily protein	672	C7	36	226	5.46628	40	233	5.56113	24	192	4.68362	5.23701	98	688	18.8897	155	1015	26.7766	85	659	16.2784	20.6482	3.90634	1.96582	0.000368469	43	394	6.08652	76	582	10.9727	42	271	5.42666	7.49529	217	1719	45.3097	338	2445	50.5007	381	2568
MDP0000534726	PF04278			AT3G23710.1		Tic22-like family protein	864	C7	802	802	15.0874	730	730	13.5515	827	828	15.7096	14.7828	1658	1658	35.406	1678	1678	34.43	1559	1559	29.9522	33.2627	2.23194	1.1583	0.000327466	885	885	10.6334	788	788	11.555	695	695	10.8244	11.0043	896	896	18.3687	1131	1131	18.1692	1169	1169
MDP0000211459	PF02309,PF06507,PF02362		GO:0006355,GO:0005634,GO:0003677,GO:0009725	AT1G19850.1	ARF5,IAA24,MP	Transcriptional factor B3 family protein / auxin-responsive factor AUX/IAA-related	2694	C7	614	634	3.82512	665	673	4.00677	417	419	2.54957	3.46048	1012	1027	7.03361	1503	1521	10.009	1133	1149	7.07977	8.04079	2.29836	1.20061	0.424767	798	807	3.1097	699	712	3.34843	594	601	3.00199	3.15337	943	962	6.32503	1263	1278	6.58447	1298	1320
MDP0000303216	PF00400		GO:0005515	AT3G26640.1	LWD2	Transducin/WD40 repeat-like superfamily protein	1101	C7	507	636	9.38907	459	626	9.11935	439	617	9.18645	9.23162	504	726	12.1662	580	788	12.6881	539	711	10.7196	11.858	1.27338	0.348665	1	311	394	3.71494	267	337	3.87794	200	260	3.17774	3.59021	498	664	10.6823	484	666	8.39604	552	749
MDP0000155113	PF01490			AT2G38120.1	AUX1,MAP1,PIR1,WAV5	Transmembrane amino acid transporter family protein	1494	C7	358	409	4.44965	358	424	4.55189	176	206	2.2603	3.75395	753	915	11.2999	1362	1593	18.9027	924	1110	12.333	14.1785	3.74049	1.90323	0.00366096	415	495	3.43951	433	514	4.35885	293	342	3.0804	3.62625	1550	1859	22.0401	2083	2480	23.0403	2221	2635
MDP0000328893	PF01490			AT2G39130.1		Transmembrane amino acid transporter family protein	606	C7	968	968	25.963	1104	1104	29.2195	980	981	26.5367	27.2397	921	921	28.0409	817	817	23.9005	1012	1012	27.7207	26.5541	-1.03373	-0.047862	1	1794	1796	30.7664	1395	1395	29.1649	1474	1479	32.8419	30.9244	1043	1043	30.4857	1228	1228	28.1263	1260	1261
MDP0000119812	PF01490			AT2G39130.1		Transmembrane amino acid transporter family protein	774	C7	1038	1038	21.7976	1097	1097	22.7322	939	939	19.8872	21.4724	1047	1047	24.9581	732	732	16.766	943	943	20.224	20.6494	-1.04692	-0.066157	1	1745	1745	23.4044	1411	1411	23.0964	1598	1598	27.7823	24.761	1196	1197	27.3929	1256	1256	22.5235	1221	1221
MDP0000135837	PF02358,PF00982		GO:0003824,GO:0005992	AT1G60140.1	ATTPS10,TPS10	trehalose phosphate synthase	2946	C7	1479	1492	8.23169	1759	1779	9.68545	2041	2058	11.4515	9.78955	2035	2052	12.8514	2589	2599	15.6398	2430	2439	13.7428	14.078	1.42506	0.511027	1	677	683	2.40675	810	818	3.51787	552	561	2.56249	2.82904	1862	1872	11.2553	2372	2387	11.2462	2656	2680
MDP0000563232	PF03005			AT5G15900.1	TBL19	TRICHOME BIREFRINGENCE-LIKE 19	1356	C7	134	135	1.61818	154	154	1.82154	92	92	1.11219	1.5173	214	214	2.91179	212	212	2.77163	213	213	2.60745	2.76362	1.80509	0.85207	1	131	131	1.00289	199	199	1.85931	125	125	1.24046	1.36755	587	587	7.66767	605	606	6.20298	684	684
MDP0000308779	PF03005			AT3G54260.1	TBL36	TRICHOME BIREFRINGENCE-LIKE 36	1194	C7	277	285	3.87966	274	280	3.76123	204	209	2.8694	3.50343	1162	1181	18.2495	1496	1503	22.3158	1152	1161	16.1408	18.902	5.34171	2.4173	2.26041e-06	735	741	6.44253	1004	1018	10.802	633	637	7.17906	8.14118	2926	2945	43.6884	3947	3999	46.4873	3666	3719
MDP0000832105	PF03953,PF00091		GO:0051258,GO:0043234,GO:0003924,GO:0005525,GO:0006184,GO:0007017,GO:0005874	AT1G50010.1	TUA2	tubulin alpha-2 chain	1353	C7	1105	1116	13.4066	1065	1080	12.8027	1202	1213	14.6965	13.6353	783	795	10.8411	1103	1113	14.5833	971	976	11.9743	12.4662	-1.10418	-0.142971	1	625	645	4.94885	637	646	6.04914	420	431	4.28659	5.09486	1613	1626	21.2867	2062	2079	21.3277	2277	2293
MDP0000202898	PF00201		GO:0016758,GO:0008152	AT5G59590.1	UGT76E2	UDP-glucosyl transferase 76E2	1356	C7	204	245	2.9367	180	236	2.79144	301	361	4.36413	3.36409	281	338	4.59899	455	541	7.07287	344	399	4.88439	5.51875	1.62438	0.699889	1	108	139	1.06414	83	105	0.981044	94	118	1.17099	1.07206	217	248	3.23949	279	346	3.54164	298	356
MDP0000461555	PF00201		GO:0016758,GO:0008152	AT3G16520.3	UGT88A1	UDP-glucosyl transferase 88A1	1446	C7	303	357	4.01285	252	312	3.46069	213	263	2.98152	3.48502	1948	2332	29.7554	2769	3321	40.7154	2014	2489	28.5728	33.0146	9.38981	3.2311	1.85487e-11	820	1002	7.19353	1663	1999	17.5147	579	695	6.46768	10.392	4599	5639	69.0747	5981	7297	70.0428	7128	8659
MDP0000146703	PF00201	2.4.1.218	GO:0016758,GO:0008152	AT4G01070.1	GT72B1,UGT72B1	UDP-Glycosyltransferase superfamily protein	1422	C7	637	638	7.29246	708	708	7.98565	672	672	7.74675	7.67495	954	954	12.3781	1476	1477	18.4136	1223	1223	14.2766	15.0228	1.93727	0.954026	0.212681	1480	1480	10.8045	1370	1370	12.2062	1202	1203	11.3841	11.4649	2033	2034	25.3359	2908	2908	28.3846	2526	2526
MDP0000153832	PF04535			AT5G44550.1		Uncharacterised protein family (UPF0497)	564	C7	27	216	6.22483	7	121	3.44099	15	192	5.58048	5.0821	246	2876	94.0839	418	4218	132.582	239	2932	86.2942	104.32	20.3452	4.34662	7.85701e-11	74	831	15.2955	130	1844	41.4229	76	583	13.9098	23.5428	703	8002	251.307	866	10723	263.891	866	10534
MDP0000863494	PF04535			AT4G25040.1		Uncharacterised protein family (UPF0497)	564	C7	99	99	2.85305	79	79	2.24659	108	108	3.13902	2.74622	630	630	20.6095	788	788	24.7688	631	631	18.5715	21.3166	7.69403	2.94374	1.01815e-08	372	372	6.84709	770	770	17.297	315	315	7.5156	10.5532	2697	2698	84.7321	3287	3287	80.8925	3464	3465
MDP0000733336	PF04535			AT4G15610.1		Uncharacterised protein family (UPF0497)	606	C7	2628	2644	70.9156	2677	2701	71.4873	2737	2751	74.4162	72.273	7029	7069	215.224	8970	9002	263.345	7673	7700	210.919	229.829	3.15138	1.65599	0	3591	3629	62.1665	4073	4115	86.0312	2817	2851	63.3078	70.5018	9983	10019	292.844	12499	12553	287.516	13497	13542
MDP0000242401	PF01255,PF03018		GO:0016765	AT2G17570.1		Undecaprenyl pyrophosphate synthetase family protein	1416	C7	172	174	1.99728	237	237	2.68449	269	272	3.14888	2.61021	506	508	6.61921	706	711	8.90153	561	567	6.64686	7.3892	2.80295	1.48695	0.231474	384	385	2.82254	475	487	4.35737	271	273	2.59437	3.25809	1245	1263	15.7988	1794	1824	17.8792	1543	1563
MDP0000284252	PF02453		GO:0005783	AT4G23630.1	BTI1,RTNLB1	VIRB2-interacting protein 1	756	C7	0	120	2.57996	2	177	3.75516	4	244	5.29076	3.87529	6	179	4.36854	64	484	11.3496	47	385	8.45348	8.05722	2.0599	1.04257	1	5	197	2.70512	0	123	2.0613	1	125	2.22495	2.33046	62	429	10.0513	130	760	13.9534	100	755
MDP0000193206	PF05678			AT3G22160.1		VQ motif-containing protein	747	C7	538	538	11.7062	712	712	15.2875	788	788	17.2924	14.762	611	611	15.0913	1073	1073	25.4646	752	752	16.7107	19.0889	1.28103	0.357305	1	469	469	6.5177	676	676	11.4653	446	446	8.03427	8.67242	1554	1554	36.8481	2061	2061	38.2953	2314	2314
MDP0000193438	PF01061,PF00005		GO:0005524,GO:0016887,GO:0016020	AT1G17840.1	ABCG11,ATWBC11,COF1,DSO,WBC11	white-brown complex homolog protein 11	1947	C7	9186	9254	77.2532	11448	11532	94.9982	12363	12470	104.991	92.414	2402	2413	22.8664	3304	3328	30.3023	2928	2939	25.0571	26.0752	-3.57846	-1.83934	3.02885e-12	1868	1872	9.98119	2054	2064	13.4308	1324	1331	9.19908	10.8704	6067	6130	55.7673	8513	8609	61.3726	8296	8387
MDP0000150235	PF12609			AT4G10265.1		Wound-responsive family protein	273	C7	435	437	26.0179	366	368	21.6203	371	374	22.4574	23.3652	801	806	54.4726	800	801	52.015	920	922	56.0615	54.183	2.30114	1.20235	2.38929e-07	850	852	32.3981	604	606	28.1235	720	721	35.539	32.0202	519	519	33.6736	622	626	31.8273	531	534
MDP0000301666	PF03106		GO:0003700,GO:0043565,GO:0006355	AT1G62300.1	ATWRKY6,WRKY6	WRKY family transcription factor	1890	C7	620	620	5.33191	963	963	8.17224	925	927	8.04022	7.18146	970	970	9.46925	1611	1611	15.111	1342	1342	11.7866	12.1223	1.66984	0.73971	0.860321	457	458	2.51563	715	715	4.79295	346	346	2.46347	3.25735	2223	2226	20.8616	2905	2908	21.356	2918	2923
MDP0000139485	PF00722,PF06955	2.4.1.207	GO:0004553,GO:0005975,GO:0016762,GO:0006073,GO:0005618,GO:0048046	AT1G32170.1	XTH30,XTR4	xyloglucan endotransglucosylase/hydrolase 30	1068	C7	293	298	4.53521	352	355	5.33131	531	536	8.22704	6.03119	723	730	12.6112	1276	1283	21.2968	783	790	12.2787	15.3956	2.52986	1.33906	0.114833	286	288	2.79939	379	389	4.61463	201	206	2.59554	3.33652	1288	1324	21.9584	1581	1617	21.0149	1646	1664
MDP0000311765	PF00722,PF06955	2.4.1.207	GO:0004553,GO:0005975,GO:0016762,GO:0006073,GO:0005618,GO:0048046	AT2G36870.1	XTH32	xyloglucan endotransglucosylase/hydrolase 32	879	C7	702	702	12.9808	668	670	12.2254	576	576	10.742	11.9827	2182	2187	45.9056	2725	2728	55.0191	2288	2290	43.2457	48.0568	3.97254	1.99006	3.59786e-13	924	926	10.9362	1320	1322	19.0547	601	603	9.23125	13.074	5037	5044	101.642	7042	7059	111.466	6623	6634
MDP0000320017	PF00722,PF06955	2.4.1.207	GO:0004553,GO:0005975,GO:0016762,GO:0006073,GO:0005618,GO:0048046	AT4G25810.1	XTH23,XTR6	xyloglucan endotransglycosylase 6	849	C7	678	678	12.98	579	579	10.9382	506	506	9.76996	11.2294	1321	1321	28.7078	2126	2126	44.3929	1868	1868	36.523	36.5412	3.22479	1.6892	1.64824e-05	363	364	4.45078	665	665	9.92368	199	199	3.15412	5.84286	2941	2941	61.3582	4124	4125	67.4379	4168	4169
MDP0000354817							117	C8	3	3	0.416762	6	6	0.822512	6	6	0.84065	0.693308	9	9	1.41926	4	4	0.606084	6	6	0.85126	0.958868	1.37571	0.460177	1	13	13	1.15345	19	19	2.05744	11	11	1.26514	1.49201	27	27	4.08755	17	17	2.01674	37	37
MDP0000347853							117	C8	52	52	7.22388	31	31	4.24964	12	12	1.6813	4.38494	38	39	6.15013	50	50	7.57604	24	24	3.40504	5.7104	1.28851	0.3657	1	40	41	3.63781	24	24	2.59887	40	40	4.60051	3.6124	55	55	8.32649	72	75	8.8974	61	61
MDP0000208733				AT5G04080.1			177	C8	39	52	4.77511	38	50	4.53078	21	26	2.40796	3.90462	33	41	4.27382	46	54	5.40853	36	45	4.22023	4.63419	1.17464	0.232214	1	53	78	4.57471	52	65	4.65264	49	73	5.54986	4.92574	55	67	6.70481	56	71	5.56766	64	86
MDP0000125842							384	C8	40	95	4.0211	48	98	4.09328	8	16	0.683028	2.93247	46	72	3.45945	62	132	6.09398	31	52	2.24786	3.93376	1.32428	0.405209	1	79	138	3.7307	53	82	2.70546	72	117	4.10003	3.51206	61	120	5.53522	75	140	5.06039	47	92
MDP0000917866							384	C8	43	87	3.68248	65	127	5.30456	16	38	1.62219	3.53641	34	65	3.12311	50	108	4.98598	24	49	2.11817	3.40909	-1.05172	-0.072755	1	103	190	5.13647	61	102	3.36533	90	152	5.32653	4.60945	49	88	4.05916	63	118	4.26519	52	124
MDP0000945064							363	C8	156	156	6.98507	261	261	11.5322	64	64	2.89017	7.1358	49	49	2.49055	130	130	6.34885	46	46	2.10353	3.64764	-1.97943	-0.985087	1	118	118	3.37456	76	76	2.65256	80	80	2.96562	2.99758	71	71	3.46447	85	85	3.25012	66	66
MDP0000293876	PF00582		GO:0006950	AT3G53990.2		Adenine nucleotide alpha hydrolases-like superfamily protein	246	C8	20	25	1.6518	13	13	0.847588	8	8	0.533095	1.01083	28	30	2.25005	30	34	2.4502	20	22	1.48451	2.06159	2.02081	1.01493	1	58	75	3.16496	39	45	2.31759	58	76	4.15729	3.21328	26	31	2.23209	19	26	1.46699	20	27
MDP0000304124	PF00481		GO:0003824	AT2G29380.1	HAI3	highly ABA-induced PP2C gene 3	1155	C8	26	26	0.365885	41	41	0.569349	36	36	0.51094	0.482058	151	151	2.41213	224	224	3.43815	233	233	3.34866	3.06631	6.29726	2.65472	0.377129	263	263	2.36383	317	317	3.47725	176	176	2.05052	2.63053	260	260	3.98728	311	311	3.73737	308	309
MDP0000246775	PF00314			AT1G75800.1		Pathogenesis-related thaumatin superfamily protein	747	C8	94	206	4.48229	198	450	9.66203	429	947	20.7816	11.642	74	193	4.76697	175	392	9.30302	144	339	7.53314	7.20104	-1.63315	-0.707654	1	74	149	2.07066	37	87	1.47556	47	97	1.74736	1.76453	166	360	8.53624	166	347	6.44758	194	406
MDP0000206154				AT1G31200.1	ATPP2-A9,PP2-A9	phloem protein 2-A9	534	C8	259	259	7.88336	219	219	6.57778	144	144	4.4205	6.29388	186	186	6.42654	365	365	12.1174	214	214	6.65226	8.39874	1.32205	0.402777	1	414	414	8.04825	362	362	8.58868	440	440	11.0878	9.24156	384	384	12.7372	299	299	7.77173	285	285
MDP0000192132	PF04043		GO:0004857,GO:0030599	AT1G14890.1		Plant invertase/pectin methylesterase inhibitor superfamily protein	528	C8	44	44	1.35448	51	52	1.5796	34	35	1.08664	1.34024	31	31	1.08326	59	59	1.98096	52	52	1.63481	1.56634	1.15548	0.208491	1	127	127	2.49696	111	111	2.66347	121	121	3.08378	2.74807	98	98	3.28759	133	133	3.49627	133	133
MDP0000538897	PF00407		GO:0006952,GO:0009607	AT4G14060.1		Polyketide cyclase/dehydrase and lipid transport superfamily protein	603	C8	82	82	2.21029	79	79	2.10129	51	54	1.468	1.92653	74	74	2.26423	49	49	1.44058	51	54	1.48653	1.73044	-1.12109	-0.164908	1	93	95	1.63549	73	73	1.53378	89	91	2.03075	1.73334	46	46	1.35122	75	76	1.74938	33	33
MDP0000798964	PF04720			AT4G32480.1		Protein of unknown function (DUF506)	885	C8	131	526	9.66041	226	854	15.4772	181	675	12.5029	12.5468	107	389	8.10983	109	330	6.61042	111	452	8.47797	7.73274	-1.6354	-0.709647	0.891269	12	58	0.680342	9	57	0.816001	21	84	1.27723	0.924523	22	122	2.44175	69	233	3.65427	48	182
MDP0000169619	PF03764,PF00679		GO:0005525	AT1G56070.1	LOS1	Ribosomal protein S5/Elongation factor G/III/V family protein	489	C8	20	22	0.731251	24	24	0.787189	23	24	0.804548	0.77433	13	13	0.490501	17	17	0.616309	18	20	0.678919	0.595243	-1.31239	-0.392191	1	55	57	1.21006	39	45	1.1659	43	53	1.45848	1.27815	23	29	1.05045	39	50	1.41922	48	54
MDP0000203230	PF00190		GO:0045735	AT5G38940.1		RmlC-like cupins superfamily protein	759	C8	5	18	0.385464	3	20	0.422634	108	134	2.8941	1.23406	88	118	2.86844	120	152	3.55026	71	94	2.05581	2.82484	2.26866	1.18184	1	18	42	0.574447	19	44	0.734463	9	27	0.47869	0.595867	73	96	2.24034	100	125	2.28589	131	166
MDP0000898473	PF00400		GO:0005515	AT2G26490.1		Transducin/WD40 repeat-like superfamily protein	1413	C8	46	46	0.529137	26	26	0.295126	27	27	0.313236	0.379167	117	117	1.52774	235	235	2.94838	148	148	1.73867	2.0716	5.40303	2.43377	0.922789	414	414	3.04159	382	382	3.42515	335	335	3.19033	3.21902	508	508	6.36805	475	475	4.66594	557	557
MDP0000144167							270	C9	39	39	2.34776	20	20	1.18807	37	38	2.30712	1.94765	18	19	1.29836	28	30	1.96977	24	27	1.65996	1.6427	-1.19594	-0.258139	1	17	19	0.73052	20	20	0.93848	18	18	0.8971	0.855367	17	17	1.11524	24	24	1.23377	10	10
MDP0000279838							384	C9	10	10	0.423274	4	4	0.167073	7	7	0.298825	0.296391	13	13	0.624623	9	10	0.461665	2	2	0.0864561	0.390915	1.30945	0.388964	1	10	10	0.270341	6	6	0.197961	10	10	0.35043	0.27291	4	4	0.184507	15	15	0.542185	18	20
MDP0000200896	PF03171	1.14.17.4	GO:0016491,GO:0016706,GO:0055114	AT2G19590.1	ACO1,ATACO1	ACC oxidase 1	1047	C9	16	16	0.248385	15	15	0.229785	12	12	0.187882	0.222017	200	200	3.52443	205	205	3.47109	263	263	4.16971	3.72174	16.6292	4.05565	0.0727451	217	217	2.15157	160	160	1.93612	321	321	4.12563	2.73777	4	4	0.0676703	11	11	0.145826	7	7
MDP0000121897	PF00156		GO:0009116	AT1G27450.1	APT1,ATAPT1	adenine phosphoribosyl transferase 1	366	C9	323	550	24.425	352	525	23.0067	352	545	24.4099	23.9472	408	579	29.1879	436	634	30.7091	347	551	24.9901	28.2957	1.17136	0.228186	1	710	1088	30.8596	519	798	27.6236	561	897	32.9795	30.4876	397	589	28.5049	468	731	27.722	442	658
MDP0000230263	PF00324		GO:0006810,GO:0055085,GO:0016020,GO:0015171,GO:0003333	AT3G13620.1		Amino acid permease family protein	1587	C9	59	59	0.604266	32	32	0.323407	35	35	0.361527	0.429733	296	296	3.44128	474	474	5.29492	573	573	5.99342	4.90987	11.3282	3.50185	0.0306915	51	51	0.333607	35	35	0.279415	29	29	0.245897	0.286307	30	30	0.334834	44	44	0.384825	26	26
MDP0000156226	PF00484		GO:0004089,GO:0008270,GO:0015976	AT3G01500.3	ATBCA1,ATSABP3,CA1,SABP3	carbonic anhydrase 1	1314	C9	5	9	0.111327	7	9	0.109856	13	13	0.16218	0.127788	24	32	0.449325	13	17	0.229357	24	30	0.378986	0.352556	2.74616	1.45741	1	14	21	0.165908	25	33	0.318183	7	9	0.0921678	0.192086	35	56	0.754879	28	51	0.538719	31	59
MDP0000154776	PF00067		GO:0005506,GO:0009055,GO:0016705,GO:0020037,GO:0055114	AT2G26710.1	BAS1,CYP72B1,CYP734A1	Cytochrome P450 superfamily protein	1530	C9	415	417	4.42994	417	421	4.41334	457	458	4.90709	4.58345	50	50	0.602954	44	44	0.509823	26	26	0.282084	0.464954	-9.94049	-3.31332	0.0509802	845	851	5.77405	647	651	5.39074	588	590	5.18911	5.4513	53	53	0.613577	53	53	0.480808	74	74
MDP0000903805	PF05199,PF00732		GO:0016614,GO:0050660,GO:0055114	AT1G73050.1		Glucose-methanol-choline (GMC) oxidoreductase family protein	1683	C9	444	520	5.02195	519	576	5.48928	762	845	8.23043	6.24722	445	485	5.31696	510	588	6.19372	447	515	5.07949	5.53005	-1.13947	-0.188365	1	178	207	1.27682	166	184	1.38514	138	151	1.20733	1.28976	279	323	3.39941	276	330	2.72156	297	354
MDP0000182098	PF01553		GO:0016746,GO:0008152,GO:0008415	AT4G01950.1	ATGPAT3,GPAT3	glycerol-3-phosphate acyltransferase 3	1614	C9	84	86	0.86606	136	136	1.35149	165	165	1.67583	1.29779	11	11	0.125746	5	5	0.0549193	24	24	0.246834	0.1425	-9.14274	-3.19263	1	123	124	0.797555	118	118	0.92627	73	74	0.616965	0.780263	27	27	0.296309	21	22	0.189194	25	25
MDP0000205471	PF00403		GO:0046872,GO:0030001	AT5G27690.1		Heavy metal transport/detoxification superfamily protein	1026	C9	100	325	5.1486	174	412	6.4406	101	247	3.94638	5.17853	436	1160	20.8601	373	1096	18.9375	480	1235	19.981	19.9262	3.81432	1.93143	3.35003e-05	104	301	3.04552	79	166	2.04984	118	302	3.96088	3.01875	47	88	1.51922	21	65	0.879333	34	90
MDP0000789571	PF00046		GO:0003700,GO:0043565,GO:0006355	AT4G36740.1	ATHB40,HB-5,HB40	homeobox protein 40	648	C9	231	231	5.79415	234	234	5.79185	144	144	3.64282	5.07627	644	645	18.365	1032	1033	28.2607	665	665	17.035	21.2203	4.1385	2.04911	0.000851499	217	217	3.47638	124	124	2.42441	199	199	4.13248	3.34442	117	118	3.22546	174	174	3.72702	155	155
MDP0000672486	PF00249		GO:0003677	AT3G46640.1	LUX,PCL1	Homeodomain-like superfamily protein	987	C9	63	63	1.03747	120	120	1.95003	100	100	1.66086	1.54945	332	334	6.2436	493	493	8.85499	440	440	7.40001	7.49953	4.78872	2.25964	0.0257986	261	262	2.75567	204	204	2.61862	181	181	2.46771	2.614	162	162	2.90725	208	208	2.92505	157	158
MDP0000744887	PF03055			AT4G19170.1	CCD4,NCED4	nine-cis-epoxycarotenoid dioxygenase 4	984	C9	30	34	0.561612	42	43	0.70089	107	108	1.7992	1.02057	12	14	0.262506	15	17	0.306275	14	16	0.269912	0.279564	-3.67843	-1.87909	1	33	38	0.400895	40	41	0.527895	44	47	0.64274	0.523843	43	43	0.774031	21	23	0.324429	30	30
MDP0000182342	PF00891,PF08100		GO:0008171,GO:0008168,GO:0046983	AT4G35150.1		O-methyltransferase family protein	1152	C9	47	178	2.51143	69	240	3.34145	59	217	3.08786	2.98025	79	270	4.32431	59	219	3.37016	61	207	2.98273	3.55907	1.18481	0.244651	1	99	285	2.56824	72	222	2.44152	67	238	2.78008	2.59661	87	305	4.68956	105	408	4.91581	82	351
MDP0000279839	PF00891		GO:0008171	AT4G35160.1		O-methyltransferase family protein	321	C9	111	135	6.83568	87	120	5.99588	56	88	4.49394	5.77517	121	168	9.65628	132	179	9.88568	135	178	9.20474	9.58223	1.64481	0.717925	1	136	168	5.43309	93	129	5.09147	59	81	3.39557	4.64004	143	181	9.98754	178	249	10.7667	147	202
MDP0000151030	PF01277		GO:0012511,GO:0016021	AT5G51210.1	OLEO3	oleosin3	438	C9	206	206	7.64445	190	190	6.95755	383	383	14.3342	9.64541	825	825	34.7524	1152	1152	46.6269	1533	1533	58.0985	46.4926	4.78149	2.25746	2.34346e-05	13	13	0.308114	21	21	0.607441	14	14	0.430117	0.448557	49	49	1.98156	77	77	2.44008	56	56
MDP0000815270	PF00004		GO:0005524,GO:0009378,GO:0006281,GO:0006310	AT1G64110.2		P-loop containing nucleoside triphosphate hydrolases superfamily protein	2520	C9	140	141	0.909435	190	190	1.20929	170	172	1.11887	1.0792	282	285	2.08665	283	284	1.99791	200	200	1.31743	1.80066	1.65324	0.725297	1	168	168	0.692072	109	111	0.558061	119	119	0.635446	0.628526	149	151	1.06136	171	171	0.941853	178	179
MDP0000788170	PF07366			AT1G78780.2		pathogenesis-related family protein	717	C9	5	5	0.113345	8	8	0.178957	604	604	13.8092	4.70049	27	27	0.694785	145	145	3.58515	54	54	1.25018	1.84337	-2.56559	-1.35929	1	12	12	0.173742	3	3	0.0530104	4	4	0.0750712	0.100608	70	70	1.72927	76	76	1.47123	55	55
MDP0000295825	PF00314			AT1G75800.1		Pathogenesis-related thaumatin superfamily protein	699	C9	14	29	0.674332	35	49	1.12433	63	93	2.181	1.32656	29	40	1.05582	21	32	0.81158	26	31	0.736175	0.867857	-1.53865	-0.621665	1	13	23	0.34158	5	7	0.126876	18	25	0.481277	0.316578	45	60	1.5204	27	37	0.734704	45	68
MDP0000218699	PF00314			AT1G75800.1		Pathogenesis-related thaumatin superfamily protein	747	C9	0	12	0.261104	0	33	0.708549	43	169	3.70865	1.55943	4	20	0.493986	17	57	1.35273	3	30	0.666649	0.83779	-1.88388	-0.913705	1	2	9	0.125073	2	21	0.35617	2	21	0.378295	0.286513	16	87	2.06293	4	38	0.706075	7	44
MDP0000552328	PF00314			AT1G75800.1		Pathogenesis-related thaumatin superfamily protein	747	C9	0	9	0.195828	0	39	0.837376	41	157	3.44531	1.49284	6	24	0.592784	23	67	1.59006	5	36	0.799979	0.994273	-1.51993	-0.604008	1	3	16	0.222352	0	2	0.033921	0	6	0.108084	0.121453	7	35	0.829913	9	47	0.873303	6	26
MDP0000782642	PF00314			AT1G20030.2		Pathogenesis-related thaumatin superfamily protein	738	C9	12	12	0.264288	63	63	1.36918	2717	2717	60.3508	20.6614	11	11	0.275006	26	26	0.624562	90	90	2.02434	0.974635	-21.2551	-4.40974	1	13	13	0.182864	11	11	0.188841	9	9	0.164104	0.178603	88	88	2.11208	39	39	0.733493	81	81
MDP0000122958	PF00314			AT1G20030.2		Pathogenesis-related thaumatin superfamily protein	531	C9	282	285	8.72375	261	269	8.12521	291	300	9.2614	8.70345	44	46	1.59834	132	135	4.5071	108	108	3.37618	3.16054	-2.78679	-1.47861	0.136926	70	73	1.42715	54	57	1.36	50	50	1.26709	1.35142	18	18	0.600431	17	18	0.470506	17	17
MDP0000829290	PF03759		GO:0005089	AT4G38430.1	ATROPGEF1,ROPGEF1	rho guanyl-nucleotide exchange factor 1	384	C9	8	8	0.338619	12	12	0.501218	7	7	0.298825	0.379554	4	4	0.192192	11	11	0.507832	11	11	0.475508	0.391844	1.01964	0.028066	1	15	15	0.405511	9	9	0.296941	7	7	0.245301	0.315918	6	6	0.276761	3	3	0.108437	5	6
MDP0000312765	PF03492		GO:0008168	AT1G15125.1		S-adenosyl-L-methionine-dependent methyltransferases superfamily protein	1122	C9	52	52	0.753292	45	45	0.643275	189	189	2.76133	1.38597	14	14	0.230219	54	54	0.853217	48	48	0.710142	0.597859	-2.34686	-1.23073	1	9	9	0.0832707	19	19	0.214546	21	21	0.25186	0.183225	37	37	0.584109	15	15	0.185561	5	5
MDP0000755280	PF03492		GO:0008168	AT1G15125.1		S-adenosyl-L-methionine-dependent methyltransferases superfamily protein	1101	C9	116	116	1.71247	91	91	1.32566	108	108	1.608	1.54871	53	53	0.888166	102	102	1.64237	76	76	1.14584	1.22546	-1.27737	-0.353172	1	87	87	0.820303	87	87	1.00113	73	73	0.892212	0.904549	75	75	1.20659	87	87	1.09678	81	81
MDP0000886270	PF02519			AT2G21220.1		SAUR-like auxin-responsive protein family	318	C9	66	87	4.44677	38	42	2.11836	31	35	1.80423	2.78978	129	198	11.488	173	231	12.8778	207	271	14.1462	12.8373	4.56574	2.19085	0.000726977	53	59	1.92605	17	23	0.916346	30	36	1.52338	1.45526	44	57	3.17492	43	62	2.70615	25	36
MDP0000244504	PF03083		GO:0016021	AT5G13170.1	SAG29	senescence-associated gene 29	918	C9	6	60	1.06233	8	53	0.925998	0	18	0.321425	0.769919	4	54	1.08532	6	68	1.31318	10	68	1.2296	1.20937	1.5551	0.637008	1	10	142	1.60579	9	141	1.94597	22	179	2.62387	2.05854	6	44	0.848975	6	40	0.60479	4	49
MDP0000149175	PF00685		GO:0008146	AT5G07010.1	ATST2A,ST2A	sulfotransferase 2A	1179	C9	15	18	0.248148	12	13	0.17685	22	23	0.319789	0.248263	13	20	0.312984	17	18	0.270656	20	24	0.337905	0.307181	1.22964	0.298239	1	67	80	0.704399	58	70	0.752217	57	70	0.798944	0.751853	51	57	0.856339	35	39	0.459133	58	68
MDP0000416570	PF00685		GO:0008146	AT5G07010.1	ATST2A,ST2A	sulfotransferase 2A	750	C9	8	8	0.173373	16	18	0.384935	11	11	0.240426	0.266245	2	2	0.049201	6	6	0.141824	4	5	0.110664	0.100563	-2.68386	-1.42431	1	7	7	0.0968901	9	10	0.168926	8	8	0.143536	0.136451	8	8	0.188936	9	9	0.166559	8	8
MDP0000199152	PF01397,PF03936		GO:0016829,GO:0008152,GO:0000287,GO:0010333	AT4G16730.1	TPS02	terpene synthase 02	1428	C9	1299	1299	14.7854	1210	1210	13.5905	1659	1661	19.0674	15.8144	512	512	6.61527	539	541	6.71626	696	697	8.10217	7.14456	-2.2298	-1.15691	0.0539454	131	131	0.952326	102	102	0.904963	101	101	0.951756	0.936348	209	209	2.59241	284	285	2.77016	250	250
MDP0000152278	PF01397		GO:0016829,GO:0008152,GO:0010333	AT4G16740.1	ATTPS03,TPS03	terpene synthase 03	408	C9	262	262	10.4374	226	226	8.88434	362	362	14.5445	11.2888	109	109	4.92915	113	113	4.90995	162	162	6.591	5.4767	-2.07524	-1.05328	0.298552	28	28	0.712427	24	24	0.745264	15	15	0.494724	0.650805	36	36	1.56289	59	59	2.00715	57	57
MDP0000800945	PF02775,PF02776,PF00205	4.1.1.1	GO:0000287,GO:0030976,GO:0003824	AT5G01320.1		Thiamine pyrophosphate dependent pyruvate decarboxylase family protein	1815	C9	529	556	4.9791	536	595	5.25796	675	734	6.62932	5.62213	1006	1124	11.426	1182	1291	12.6098	1471	1622	14.8344	12.9568	2.28641	1.19308	0.103151	202	209	1.1954	179	184	1.2844	182	191	1.41608	1.29863	138	140	1.36627	177	197	1.50653	168	176
MDP0000217005	PF02775,PF02776,PF00205	4.1.1.1	GO:0000287,GO:0030976,GO:0003824	AT5G01320.1		Thiamine pyrophosphate dependent pyruvate decarboxylase family protein	1815	C9	557	656	5.87462	602	712	6.29187	630	727	6.5661	6.2442	706	840	8.53902	553	637	6.22187	644	740	6.76787	7.17625	1.14128	0.190654	1	955	1079	6.17145	825	911	6.35917	760	851	6.30936	6.27999	466	526	5.13327	650	736	5.62845	694	770
MDP0000243726	PF00400		GO:0005515	AT3G62770.1	AtATG18a	Transducin/WD40 repeat-like superfamily protein	1086	C9	15	15	0.224499	20	20	0.295377	13	13	0.196229	0.238702	13	19	0.322797	42	46	0.750907	33	36	0.550262	0.541322	2.23931	1.16306	1	15	16	0.152944	17	18	0.209991	22	25	0.309772	0.224236	20	20	0.326201	19	21	0.268397	22	26
[truncated: 74 more columns]
