# Supplementary material for: Identification of Novel Candidate Genes Involved in Apple Cuticle Integrity and Russeting-Associated Triterpene Synthesis Using Metabolomic, Proteomic, and Transcriptomic Data
Source: Plants (Basel). 2022 Jan 21;11(3):289. doi: 10.3390/plants11030289 (PMC8838389; doi:10.3390/plants11030289)
Supplement: Supplementary file 1 [file plants-11-00289-s001.zip › plants-1500021-supplementary/Supplementary materials/Table S6 Subset of C2-C3 clusters.xlsx]

## Sheet: Table 6
Table S6: Subset of the significantly differentially expressed genes observed in clusters C2-C3 (Fold change > 4, FDR corrected p-value <0.05 in at least one sampling date). Genes were sorted in pathways according to the literature cited in the manuscript).
	Contig code	Gene symbol	TAIR code	Annotation description	Log2 ratio (RPKM CG/RPKM CB)
					57 DAFB	78 DAFB	99 DAFB	120 DAFB	150 DAFB
Cutin and wax synthesis
	MDP0000250127	KAS1	AT5G46290.1	3-ketoacyl-acyl carrier protein synthase I	-1.17394	-0.346954	-1.18244	-0.749402	-2.00013
	MDP0000411575	KCS1	AT1G01120.1	3-ketoacyl-CoA synthase 1	-1.91792	-0.116216	-0.731173	-0.316469	-2.41355
	MDP0000134273	FDH,KCS10	AT2G26250.1	3-ketoacyl-CoA synthase 10	-1.93835	-2.43016	-4.98168	-5.77369	-3.73929
	MDP0000341591	KCS11	AT2G26640.1	3-ketoacyl-CoA synthase 11	-0.904247	0.217818	-0.785601	-0.547528	-2.25834
	MDP0000784053	KCS19	AT5G04530.1	3-ketoacyl-CoA synthase 19	1.58152	0.513658	-3.12676	-3.51236	-5.3995
	MDP0000625646	KCS2	AT1G04220.1	3-ketoacyl-CoA synthase 2	-0.596235	0.251579	-0.551991	-0.440414	-2.20008
	MDP0000218282	CER6,KCS6,	AT1G68530.2	3-ketoacyl-CoA synthase 6	-1.49046	-2.22252	-5.1132	-6.51777	-4.92427
	MDP0000305778	ACBP6	AT1G31812.1	Acyl-CoA-binding protein 6	-0.497315	0.40302	-0.584664	-1.11316	-2.28075
	MDP0000874252	CYP77A4	AT5G04660.1	Cytochrome P450, family 77, subfamily A, polypeptide 4	-1.87708	-2.39374	-5.69399	-7.64022	-7.16732
	MDP0000941955	CYP86A8,LCR	AT2G45970.1	Cytochrome P450, family 86, subfamily A, polypeptide 8	-1.42082	-1.99147	-5.25614	-6.03856	-5.73843
	MDP0000218683	CER1	AT1G02205.1	Fatty acid hydroxylase superfamily	-1.52993	-2.43604	-5.03338	-6.63422	-6.70229
	MDP0000479163	GPAT6	AT2G38110.1	Glycerol-3-phosphate acyltransferase 6	-1.30302	-0.881043	-2.27177	-1.86279	-3.33178
	MDP0000334757	FAD5	AT3G15850.1	Fatty acid desaturase 5	-2.20997	-2.07385	-4.40176	-6.72677	-2.15575
	MDP0000268854	LTL1,GDSL1	AT3G04290.1	Li-tolerant lipase 1	-1.47752	-2.47774	-4.65358	-3.1008	-0.814948
	MDP0000184929		AT1G72110.1	O-acyltransferase (WSD1-like) family protein	-1.60238	-1.89533	-5.02221	-5.292	-4.06532
Phenylpropanoid
	MDP0000037251	ATCAD9,CAD9	AT4G39330.1	Cinnamyl alcohol dehydrogenase 9	-1.57659	-2.05438	-5.19549	-5.87362	-7.09504
Transport
	MDP0000729313	LTP1	AT2G38540.1	Lipid transfer protein 1	-1.47026	-2.3432	-5.08156	-7.40254	-7.59968
	MDP0000285074	LTP3	AT5G59320.1	Lipid transfer protein 3	-1.86817	-2.41614	-4.53376	-3.68716	-1.68413
	MDP0000200335	ABCG11,WBC11	AT1G17840.1	White-brown complex homolog protein 11	-1.70551	-2.51871	-5.37897	-5.43864	-3.39794
	MDP0000094058	ABCG15	AT3G21090.1	ABC-2 type transporter family protein	-1.10647	-1.80638	-4.30983	-4.65064	-4.00191
	MDP0000263761	ABCG32,PDR4	AT2G26910.1	pleiotropic drug resistance 4	-1.89404	-2.20878	-4.0672	-3.34477	-3.46149
Trancription factors
	MDP0000430870	SHN1,WIN1	AT1G15360.1	Integrase-type DNA-binding superfamily protein	-0.720377	0.014415	-2.6623	-3.29826	-3.86057
	MDP0000228673	RD22	AT5G25610.1	BURP domain-containing protein RD22	-1.01966	-1.55387	-3.00793	-1.84657	-1.60333
	MDP0000407613	MYB15	AT3G23250.1	myb domain protein 15	-2.70021	0.722766	-1.04509	-1.18978	-1.12854
	MDP0000121476	MYB16	AT5G15310.1	myb domain protein 16	-2.22694	-1.33139	-2.7225	-1.84886	-1.2743
	MDP0000308403	MYB17	AT3G61250.1	myb domain protein 17	-0.663268	-0.927246	-3.44783	-3.71667	-3.76356
	MDP0000894463	MYB73	AT4G37260.1	myb domain protein 73	-3.10272	0.895985	0.044135	-0.16232	0.503704
	MDP0000149535	MYB94	AT3G47600.1	myb domain protein 94	-1.2287	-1.61024	-3.96357	-3.68251	-2.70743
	MDP0000742771	MYB106	AT3G01140.1	myb domain protein 106	-1.86647	-0.979286	-2.07782	-1.12035	-0.70936
Misc.
	MDP0000857446	SQE1,XF1	AT1G58440.1	FAD/NAD(P)-binding oxidoreductase family protein	-2.2074	1.16667	1.55295	-1.58802	-0.504777
	MDP0000120594		AT1G24430.1	HXXXD-type acyl-transferase family protein	-0.977698	-1.36434	-2.11559	-1.61895	-1.90468
	MDP0000183197		AT5G17540.1	HXXXD-type acyl-transferase family protein	-2.81748	-4.57224	-6.40368	-5.82446	-2.9916
	MDP0000137138		AT4G13840.1	HXXXD-type acyl-transferase family protein	-0.887116	-1.80465	-5.02182	-5.92385	-3.12278
	MDP0000126620		AT5G02890.1	HXXXD-type acyl-transferase family protein	-1.90585	-1.80119	-3.08745	-2.52803	-4.00746
	MDP0000120595		AT1G24430.1	HXXXD-type acyl-transferase family protein	-0.949293	-1.31696	-2.35805	-1.76704	-2.00693
	MDP0000928830		AT3G16370.1	GDSL-like Lipase/Acylhydrolase superfamily protein	-1.49886	-1.84858	-4.09665	-3.73478	-3.2199
