# Supplementary material for: Identification of Novel Candidate Genes Involved in Apple Cuticle Integrity and Russeting-Associated Triterpene Synthesis Using Metabolomic, Proteomic, and Transcriptomic Data
Source: Plants (Basel). 2022 Jan 21;11(3):289. doi: 10.3390/plants11030289 (PMC8838389; doi:10.3390/plants11030289)
Supplement: Supplementary file 1 [file plants-11-00289-s001.zip › plants-1500021-supplementary/Supplementary materials/Table S7 Correlation between triterpene-hydroxycinnamates and BAHD acyltransferase genes.xlsx]

## Sheet: Correlation Coefficients
Table S7: Pearson correlation coefficients between triterpene-hydroxycinnamates and BAHD acyltransferases. An asterik indicates a positive and significant correlation at the p < 0.01 level.
	MDP0000250804	MDP0000314927	MDP0000137138	MDP0000126620	MDP0000242697	MDP0000275850	MDP0000272499	MDP0000120595	MDP0000178344	MDP0000120594	MDP0000428199	MDP0000166457	MDP0000183197	MDP0000478556	MDP0000698860	MDP0000593263	MDP0000180236	MDP0000312405	MDP0000253113	MDP0000264424	MDP0000371737
TTP45	-0.71059	-0.75178	-0.34503	-0.6368	-0.63847	-0.65265	-0.52894	-0.53424	-0.55511	-0.51888	-0.36658	-0.2673	-0.30367	0.89393*	0.88665*	0.85532*	0.85507*	0.76175*	0.77587*	0.71994	0.19553
TTP49	0.099316	0.014414	0.70096	0.39242	0.37541	0.40899	0.49453	0.52184	0.53173	0.53543	0.36113	0.6823	0.68187	-0.074502	-0.10812	-0.08493	-0.089895	-0.17619	-0.13609	0.014269	0.046115
TTP44	0.19564	0.10791	0.68248	0.42556	0.40773	0.4594	0.47937	0.51773	0.52838	0.52033	0.28458	0.63051	0.63454	-0.11143	-0.1399	-0.12975	-0.13348	-0.24438	-0.19572	-0.059347	-0.073907
TTP53	-0.56675	-0.56086	-0.146	-0.41981	-0.46699	-0.43683	-0.37539	-0.36154	-0.36193	-0.34648	-0.19343	-0.065265	-0.09093	0.81974*	0.81346*	0.80776*	0.81455*	0.73663	0.75091	0.69993	-0.066694
TTP54	-0.67696	-0.74309	0.085914	-0.3778	-0.3236	-0.41972	-0.099952	-0.088495	-0.11184	-0.040641	0.18001	0.22881	0.18856	0.3994	0.36233	0.35746	0.35266	0.39149	0.40801	0.38291	0.75602
TTP55	-0.35697	-0.46671	0.36138	-0.055801	-0.015414	-0.088733	0.14715	0.1867	0.164	0.21692	0.15982	0.42259	0.39544	0.28404	0.25382	0.22327	0.22335	0.13773	0.1546	0.18031	0.48341
TTP50	-0.71145	-0.70297	-0.27188	-0.58528	-0.61605	-0.58843	-0.50548	-0.49141	-0.47499	-0.46394	-0.15098	-0.16901	-0.1914	0.73683	0.74136	0.73206	0.73663	0.75332	0.80438*	0.70322	-0.040591
TTP51	-0.51507	-0.5275	-0.027002	-0.3273	-0.37413	-0.3338	-0.28587	-0.25537	-0.24783	-0.23759	-0.10222	0.050152	0.028341	0.67682	0.66088	0.66778	0.67108	0.61133	0.65811	0.59838	0.015603
TTP52	-0.72925	-0.69567	-0.20211	-0.54812	-0.58558	-0.56376	-0.40848	-0.43583	-0.42922	-0.4055	-0.018138	-0.07068	-0.10273	0.8296*	0.82429*	0.84271*	0.8454*	0.87177*	0.87563*	0.87461*	-0.0047917
TTP56	0.24262	0.18455	0.40735	0.27945	0.24193	0.36696	0.23293	0.26314	0.28324	0.2467	-0.0018221	0.30348	0.31614	-0.10108	-0.12698	-0.10791	-0.11801	-0.22414	-0.1399	-0.048399	-0.25885
TTP57	0.12911	0.050361	0.60291	0.33729	0.31205	0.38102	0.3902	0.41962	0.43253	0.4218	0.22665	0.55408	0.55638	-0.029338	-0.058982	-0.041977	-0.047818	-0.15243	-0.09681	0.037905	-0.096865
TTP58	0.031156	-0.041171	0.4397	0.18656	0.15296	0.23634	0.19626	0.245	0.25767	0.24437	0.015028	0.38532	0.38756	0.10043	0.071245	0.076367	0.071703	-0.056817	0.017889	0.072125	-0.10181
TTP59	-0.022816	-0.11159	0.20754	0.019546	-0.0080496	0.075794	-0.016493	0.038099	0.049964	0.030302	-0.24853	0.12426	0.13021	0.18898	0.1759	0.14982	0.14576	-0.018058	0.071828	0.065175	-0.17963
TTP60	-0.28731	-0.4063	0.33406	-0.059833	-0.018934	-0.052596	0.10965	0.15652	0.13984	0.17828	0.070466	0.35603	0.33476	0.1764	0.13939	0.11357	0.10736	0.02383	0.079266	0.090512	0.46466
