# Supplementary material for: Identification of Novel Candidate Genes Involved in Apple Cuticle Integrity and Russeting-Associated Triterpene Synthesis Using Metabolomic, Proteomic, and Transcriptomic Data
Source: Plants (Basel). 2022 Jan 21;11(3):289. doi: 10.3390/plants11030289 (PMC8838389; doi:10.3390/plants11030289)
Supplement: Supplementary file 1 [file plants-11-00289-s001.zip › plants-1500021-supplementary/Supplementary materials/Table S8 Metabolite data processing parameters.xlsx]

## Sheet: Sheet1
Parameters name	values for negative mode pre-treatment	values for positive mode pre-treatment
method	centWave	centWave
ppm	15	15
minimum peak width	5	5
maximum peak width	20	20
signal/noise threshold	6	6
mzdiff	0.01	0.01
integration method	1	1
prefilter peaks	3	2
prefilter intensity	50	50
noise filter	0	0
method	Obiwarp	Obiwarp
profStep	1	1
bw	2	15
mzwid	0.015	0.015
minfrac	0.7	0.7
max	100	100
minsamp	1	1
